# Supplementary material for: Genomic epidemiology of the SARS-CoV-2 epidemic in Brazil
Source: Nat Microbiol. 2022 Aug 18;7(9):1490–500. doi: 10.1038/s41564-022-01191-z (PMC9417986; doi:10.1038/s41564-022-01191-z)
Supplement: Supplementary file 3 — Information on the n = 3,803 SARS-CoV-2 Brazilian samples sequenced as part of this study. [file 41564_2022_1191_MOESM3_ESM.xlsx]

## Sheet: Página1
Supplementary Table 1. Information on the n=3803 SARS-CoV-2 Brazilian samples sequenced as part of this study.
ID	Strain	date	Country	State	Municipality	Sex	Age	Mean CT	Reads	Coverage	Depth of Coverage	Variants	Pangolin Version
REDE-IB_103266/SARS-CoV-2/Serrana/SP|2020-11-16	IB_103266	2020-11-16	Brazil	SP	SERRANA	M	55	22.75	48404	99.82	565.966	B.1.1.28	2007-01-03
REDE-IB_103267/SARS-CoV-2/Serrana/SP|2020-11-16	IB_103267	2020-11-16	Brazil	SP	SERRANA	F	16	2021-06-26	57984	99.8	693.635	B.1.1.28	2007-01-03
REDE-IB_103268/SARS-CoV-2/Serrana/SP|2020-11-17	IB_103268	2020-11-17	Brazil	SP	SERRANA	F	24	25.71	34745	99.8	399.427	B.1.1.28	2007-01-03
REDE-IB_103269/SARS-CoV-2/Serrana/SP|2020-11-23	IB_103269	2020-11-23	Brazil	SP	SERRANA	F	48	2021-09-17	17240	99.81	172.726	B.1.1.28	2007-01-03
REDE-IB_103270/SARS-CoV-2/Serrana/SP|2020-11-23	IB_103270	2020-11-23	Brazil	SP	SERRANA	M	53	16.53	56061	99.82	660.731	B.1.1.28	2007-01-03
REDE-IB_103271/SARS-CoV-2/Serrana/SP|2020-11-23	IB_103271	2020-11-23	Brazil	SP	SERRANA	M	20	2021-09-16	64285	99.96	783.746	B.1.1.28	2007-01-03
REDE-IB_103272/SARS-CoV-2/Serrana/SP|2020-11-23	IB_103272	2020-11-23	Brazil	SP	SERRANA	F	17	18.15	43118	99.8	507.299	B.1.1.28	2007-01-03
REDE-IB_103233/SARS-CoV-2/Serrana/SP|2021-01-02	IB_103233	2021-01-02	Brazil	SP	SERRANA	F	21	17.32	286969	99.82	2756.41	B.1.1.28	2007-01-03
REDE-IB_103234/SARS-CoV-2/Serrana/SP|2021-01-02	IB_103234	2021-01-02	Brazil	SP	SERRANA	F	22	27.16	575144	99.87	4011.07	B.1.1.28	2007-01-03
REDE-IB_103235/SARS-CoV-2/Serrana/SP|2021-01-02	IB_103235	2021-01-02	Brazil	SP	SERRANA	F	42	26.30	343640	99.72	3336.35	B.1.1.28	2007-01-03
REDE-MT05/SARS-CoV-2/Campo Novo do Parecis/MT|2021-01-04	MT05	2021-01-04	Brazil	MT	Campo Novo do Parecis	F	87	15.66	144191	89.5	343055	P.1	2007-01-03
REDE-MT46/SARS-CoV-2/Campo Novo do Parecis/MT|2021-01-04	MT46	2021-01-04	Brazil	MT	Campo Novo do Parecis	F	40	17.33	98543	94.8	12997	B.1.1	2007-01-03
REDE-MS32/SARS-CoV-2/Campo Grande/MS|2021-01-06	MS32	2021-01-06	Brazil	MS	Campo Grande	M	44	15.17	103809	85	2280-01-01	P.2	2007-01-03
REDE-MT16/SARS-CoV-2/Nova Lacerda/MT|2021-01-06	MT16	2021-01-06	Brazil	MT	Nova Lacerda	F	55	25.33	51919	85.4	1229.3	B.1.206	2007-01-03
REDE-MT40/SARS-CoV-2/Nobres/MT|2021-01-06	MT40	2021-01-06	Brazil	MT	Nobres	M	80	21.33	136160	91.1	1134688	B.1.1.332	2007-01-03
REDE-MT45/SARS-CoV-2/Tapurah/MT|2021-01-06	MT45	2021-01-06	Brazil	MT	Tapurah	F	35	26	119229	87.9	237500	B.1.1.28	2007-01-03
REDE-IB_103236/SARS-CoV-2/Serrana/SP|2021-01-06	IB_103236	2021-01-06	Brazil	SP	SERRANA	M	25	27.42	610260	99.89	4344.18	B.1.1.28	2007-01-03
REDE-IB_103237/SARS-CoV-2/Serrana/SP|2021-01-06	IB_103237	2021-01-06	Brazil	SP	SERRANA	F	28	18.85	647797	99.84	4262.58	B.1.1.28	2007-01-03
REDE-MT02/SARS-CoV-2/Aripuana/MT|2021-01-07	MT02	2021-01-07	Brazil	MT	Aripuana	M	39	2021-06-26	104560	87.5	76428	B.1.1	2007-01-03
REDE-MT06/SARS-CoV-2/Campo Novo do Parecis/MT|2021-01-07	MT06	2021-01-07	Brazil	MT	Campo Novo do Parecis	F	47	24	276928	91.3	1258475	B.1.1.332	2007-01-03
REDE-MT28/SARS-CoV-2/Nova Olimpia/MT|2021-01-07	MT28	2021-01-07	Brazil	MT	Nova Olímpia	M	44	17	254323	92.3	1177421	B.1.1.332	2007-01-03
REDE-MT50/SARS-CoV-2/Cuiaba/MT|2021-01-07	MT50	2021-01-07	Brazil	MT	Cuiaba	M	51	13	127731	86.3	320045	B.1.1.28	2007-01-03
REDE-IB_103238/SARS-CoV-2/Serrana/SP|2021-01-07	IB_103238	2021-01-07	Brazil	SP	SERRANA	F	35	27.47	583730	99.88	4204.57	B.1.1.28	2007-01-03
REDE-IB_103239/SARS-CoV-2/Serrana/SP|2021-01-07	IB_103239	2021-01-07	Brazil	SP	SERRANA	M	56	17.73	663908	99.9	4460.99	B.1.1.28	2007-01-03
REDE-IB_103240/SARS-CoV-2/Serrana/SP|2021-01-07	IB_103240	2021-01-07	Brazil	SP	SERRANA	M	50	18.93	456797	99.87	3941.8	B.1.1.28	2007-01-03
REDE-MT37/SARS-CoV-2/Varzea Grande/MT|2021-01-08	MT37	2021-01-08	Brazil	MT	Varzea Grande	F	56	18	250265	92	1954566	P.2	2007-01-03
REDE-MT11/SARS-CoV-2/Varzea Grande/MT|2021-01-10	MT11	2021-01-10	Brazil	MT	Varzea Grande	M	44	17	272793	87.2	5835	B.1.1	2007-01-03
REDE-IB_103241/SARS-CoV-2/Serrana/SP|2021-01-12	IB_103241	2021-01-12	Brazil	SP	SERRANA	F	37	23.70	514574	99.91	4149.08	B.1.1.28	2007-01-03
REDE-IB_103242/SARS-CoV-2/Serrana/SP|2021-01-12	IB_103242	2021-01-12	Brazil	SP	SERRANA	M	37	27.43	532720	99.89	4213.15	B.1.1.28	2007-01-03
REDE-IB_103243/SARS-CoV-2/Serrana/SP|2021-01-12	IB_103243	2021-01-12	Brazil	SP	SERRANA	M	27	2021-08-29	572863	99.87	4257.9	B.1.1.28	2007-01-03
REDE-BA157/SARS-CoV-2//BA|2021-01-14	BA157	2021-01-14	Brazil	BA	Salvador	M	31	15.18	1882072	99.8	12055.3	B.1.1.7	2007-01-03
REDE-MT14/SARS-CoV-2/Cuiaba/MT|2021-01-18	MT14	2021-01-18	Brazil	MT	Cuiaba	F	67	24.33	212607	91.5	805056	B.1.1	2007-01-03
REDE-MT47/SARS-CoV-2/Pontes e Lacerda/MT|2021-01-19	MT47	2021-01-19	Brazil	MT	Pontes e Lacerda	F	66	17.33	112984	93.4	784787	P.1	2007-01-03
REDE-MS39/SARS-CoV-2/Campo Grande/MS|2021-01-19	MS39	2021-01-19	Brazil	MS	Campo Grande	F	34	19.51	136778	91.2	2778-09-01	B.1.1.28	2007-01-03
REDE-MT39/SARS-CoV-2/Pontes e Lacerda/MT|2021-01-19	MT39	2021-01-19	Brazil	MT	Pontes e Lacerda	F	66	15	212372	92.3	985792	N.9	2007-01-03
REDE-IB_103244/SARS-CoV-2/Serrana/SP|2021-01-22	IB_103244	2021-01-22	Brazil	SP	SERRANA	F	40	19.57	284613	99.86	2944.46	B.1.1.28	2007-01-03
REDE-IB_103245/SARS-CoV-2/Serrana/SP|2021-01-22	IB_103245	2021-01-22	Brazil	SP	SERRANA	M	65	29.70	398946	99.9	3827.38	B.1.1.519	2007-01-03
REDE-IB_103246/SARS-CoV-2/Serrana/SP|2021-01-22	IB_103246	2021-01-22	Brazil	SP	SERRANA	M	32	19.79	81469	98.96	612.803	B.1.1.28	2007-01-03
REDE-IB_103247/SARS-CoV-2/Serrana/SP|2021-01-22	IB_103247	2021-01-22	Brazil	SP	SERRANA	F	28	18.47	335104	99.88	3496.56	P.2	2007-01-03
REDE-IB_100316/SARS-CoV-2/Sao Sebastiao/SP|2021-01-23	IB_100316	2021-01-23	Brazil	SP	SAO SEBASTIAO	F	23	20.68	178447	99.89	2225.79	B.1.1.28	2007-01-03
REDE-MT35/SARS-CoV-2/Varzea Grande/MT|2021-01-26	MT35	2021-01-26	Brazil	MT	Varzea Grande	M	50	25	184139	93.2	746739	P.1	2007-01-03
REDE-BA159/SARS-CoV-2//BA|2021-01-30	BA159	2021-01-30	Brazil	BA	Salvador	M	37	15.78	1162412	99.8	7407-04-01	B.1.1.7	2007-01-03
REDE-MT43/SARS-CoV-2/Feliz Natal/MT|2021-01-30	MT43	2021-01-30	Brazil	MT	Feliz Natal	M	68	24.33	194262	93.7	34674	P.2	2007-01-03
REDE-MT36/SARS-CoV-2/Pocone/MT|2021-01-31	MT36	2021-01-31	Brazil	MT	Pocone	F	78	29	253005	89.1	18982.7	N.9	2007-01-03
REDE-MS30/SARS-CoV-2/Campo Grande/MS|2021-02-05	MS30	2021-02-05	Brazil	MS	Campo Grande	F	41	19.75	128593	87.7	2743	P.1	2007-01-03
REDE-MS29/SARS-CoV-2/Campo Grande/MS|2021-02-05	MS29	2021-02-05	Brazil	MS	Campo Grande	F	36	2021-06-17	91963	86.3	1956	B.1.1.28	2007-01-03
REDE-MT32/SARS-CoV-2/Sao Jose dos Quatro Marcos/MT|2021-02-05	MT32	2021-02-05	Brazil	MT	Sao Jose dos Quatro Marcos	F	73	16.33	113569	94.1	500628	B.1.1.332	2007-01-03
REDE-MS16/SARS-CoV-2/Rio Negro/MS|2021-02-07	MS16	2021-02-07	Brazil	MS	Rio Negro	F	57	2021-09-17	172061	87.7	3444-08-01	B.1.1.28	2007-01-03
REDE-MS27/SARS-CoV-2/Aquidauana/MS|2021-02-07	MS27	2021-02-07	Brazil	MS	Aquidauana	M	29	19.45	62545	89.2	1374.8	B.1.1.28	2007-01-03
REDE-MS11/SARS-CoV-2/Miranda/MS|2021-02-08	MS11	2021-02-08	Brazil	MS	Miranda	M	76	2021-12-16	196311	87.8	3941-09-01	P.2	2007-01-03
REDE-MS12/SARS-CoV-2/Maracaju/MS|2021-02-08	MS12	2021-02-08	Brazil	MS	Maracajú	F	35	21.85	230544	86.9	4940-05-01	B.1.1.28	2007-01-03
REDE-MS13/SARS-CoV-2/Inocencia/MS|2021-02-08	MS13	2021-02-08	Brazil	MS	Inocência	M	54	22.67	160499	86.1	3452-08-01	B.1.1.28	2007-01-03
REDE-MS14/SARS-CoV-2/Ribas do Rio Pardo/MS|2021-02-08	MS14	2021-02-08	Brazil	MS	Ribas do Rio Pardo	F	26	20.16	168466	87.3	4909-07-01	B.1.1.28	2007-01-03
REDE-MS15/SARS-CoV-2/Paranaiba/MS|2021-02-08	MS15	2021-02-08	Brazil	MS	Paranaíba	M	48	15.79	104551	87.7	2086-03-01	B.1.1.28	2007-01-03
REDE-MS17/SARS-CoV-2/Campo Grande/MS|2021-02-08	MS17	2021-02-08	Brazil	MS	Campo Grande	F	22	18.22	193160	89.3	3792	P.2	2007-01-03
REDE-MS20/SARS-CoV-2/Correntes/PE|2021-02-08	MS20	2021-02-08	Brazil	MS	Nova Alvorada do Sul	M	19	20.15	154420	87.5	3256-08-01	B.1.1.28	2007-01-03
REDE-MS21/SARS-CoV-2/Ladario/MS|2021-02-08	MS21	2021-02-08	Brazil	MS	Ladário	M	24	23.26	128665	85.4	2795-05-01	B.1.1.274	2007-01-03
REDE-MS24/SARS-CoV-2/Campo Grande/MS|2021-02-08	MS24	2021-02-08	Brazil	MS	Bandeirantes	F	34	18.66	81529	86.7	1884.2	B.1.1.28	2007-01-03
REDE-MS25/SARS-CoV-2/Chapadao do Sul/MS|2021-02-08	MS25	2021-02-08	Brazil	MS	Chapadão do Sul	M	38	20.53	41029	83.6	851.8	B.1.1.28	2007-01-03
REDE-MS26/SARS-CoV-2/Itapora/MS|2021-02-08	MS26	2021-02-08	Brazil	MS	Itapora	F	29	19.38	57663	86.3	1890.4	B.1.1.28	2007-01-03
REDE-MS40/SARS-CoV-2/Campo Grande/MS|2021-02-08	MS40	2021-02-08	Brazil	MS	Campo Grande	M	11	16.83	169669	92.3	3682-06-01	P.2	2007-01-03
REDE-MS22/SARS-CoV-2/Tres Lagoas/MS|2021-02-09	MS22	2021-02-09	Brazil	MS	Três Lagoas	M	41	17.13	432616	91.7	12041.2	P.1	2007-01-03
REDE-MT17/SARS-CoV-2/Comodoro/MT|2021-02-09	MT17	2021-02-09	Brazil	MT	Comodoro	M	53	15.66	140737	90.6	315784	P.1	2007-01-03
REDE-MS18/SARS-CoV-2/Jardim/MS|2021-02-09	MS18	2021-02-09	Brazil	MS	Jardim	F	37	20.53	155102	86.5	3339-02-01	B.1.1.28	2007-01-03
REDE-MS23/SARS-CoV-2/Tacuru/MS|2021-02-09	MS23	2021-02-09	Brazil	MS	Tacuru	F	29	19.52	31253	82.9	1339.4	B.1.1.28	2007-01-03
REDE-MS28/SARS-CoV-2/Nova Andradina/MS|2021-02-09	MS28	2021-02-09	Brazil	MS	Nova Andradina	F	54	19.57	55802	88.7	1184	B.1	2007-01-03
REDE-MS02/SARS-CoV-2/Ponta Pora/MS|2021-02-09	MS02	2021-02-09	Brazil	MS	Ponta Porã	F	52	2021-08-20	152428	90.1	3122-09-01	B.1.1.28	2007-01-03
REDE-MS37/SARS-CoV-2/Campo Grande/MS|2021-02-11	MS37	2021-02-11	Brazil	MS	Campo Grande	M	40	18.42	190282	90.6	35122.4	P.1	2007-01-03
REDE-MT49/SARS-CoV-2/Marcelandia/MT|2021-02-11	MT49	2021-02-11	Brazil	MT	Marcelandia	M	54	2021-03-13	143637	86.4	385027	P.1	2007-01-03
REDE-MT07/SARS-CoV-2/Nossa Senhora do Livramento/MT|2021-02-11	MT07	2021-02-11	Brazil	MT	Nossa Senhora do Livramento	M	89	17.66	144406	87.7	446022	N.9	2007-01-03
REDE-MT10/SARS-CoV-2/Vila Bela da Santissima Trindade/MT|2021-02-17	MT10	2021-02-17	Brazil	MT	Vila Bela da Santissima Trindade	M	85	24.33	157405	82.1	12819.4	B.6.7	2007-01-03
REDE-MT26/SARS-CoV-2/Cuiaba/MT|2021-02-18	MT26	2021-02-18	Brazil	MT	Cuiaba	F	52	12.66	181304	92	666660	P.1	2007-01-03
REDE-MT01/SARS-CoV-2/Pontes e Lacerda/MT|2021-02-21	MT01	2021-02-21	Brazil	MT	Pontes e Lacerda	M	70	2021-03-21	80579	84.8	1690.7	P.1	2007-01-03
REDE-MT18/SARS-CoV-2/Cuiaba/MT|2021-02-22	MT18	2021-02-22	Brazil	MT	Cuiaba	F	75	16.33	196699	87.1	763053	P.1	2007-01-03
REDE-MT25/SARS-CoV-2/Indiavai/MT|2021-02-22	MT25	2021-02-22	Brazil	MT	Indiavai	M	36	20.33	206063	83	2340900	B.1.1.28	2007-01-03
REDE-IB_100036/SARS-CoV-2/Bertioga/SP|2021-02-23	IB_100036	2021-02-23	Brazil	SP	BERTIOGA	F	35	25.54	196597	99.88	2575.69	P.1	2007-01-03
REDE-IB_101422/SARS-CoV-2/Pirassununga/SP|2021-02-23	IB_101422	2021-02-23	Brazil	SP	PIRASSUNUNGA	M	32	2021-07-26	417960	99.8	1463.67	P.1	2007-01-03
REDE-MT20/SARS-CoV-2/Cuiaba/MT|2021-02-23	MT20	2021-02-23	Brazil	MT	Cuiaba	M	30	28	44996	72.2	1244.5	B.1.1.28	2007-01-03
REDE-MT30/SARS-CoV-2/Caceres/MT|2021-02-23	MT30	2021-02-23	Brazil	MT	Caceres	M	50	28.66	1917	97.7	137.3	B.1.1.28	2007-01-03
REDE-MT33/SARS-CoV-2/Jangada/MT|2021-02-23	MT33	2021-02-23	Brazil	MT	Jangada	M	24	29	91133	87.5	9164	P.2	2007-01-03
REDE-IB_100038/SARS-CoV-2/Guaruja/SP|2021-02-23	IB_100038	2021-02-23	Brazil	SP	GUARUJA	M	13	29.89	150277	99.74	1869.44	C.37	2007-01-03
REDE-MS38/SARS-CoV-2/Campo Grande/MS|2021-02-23	MS38	2021-02-23	Brazil	MS	Campo Grande	F	62	14.92	213029	92.5	4604-03-01	P.1	2007-01-03
REDE-MS33/SARS-CoV-2/Campo Grande/MS|2021-02-23	MS33	2021-02-23	Brazil	MS	Campo Grande	M	67	14.27	81881	88.6	1709.1	P.1	2007-01-03
REDE-MT21/SARS-CoV-2/Cuiaba/MT|2021-02-24	MT21	2021-02-24	Brazil	MT	Cuiaba	M	39	23	129308	81.7	452657	P.1	2007-01-03
REDE-IB_100030/SARS-CoV-2/Bertioga/SP|2021-02-24	IB_100030	2021-02-24	Brazil	SP	BERTIOGA	F	49	2021-06-24	216762	99.85	2703.62	P.1	2007-01-03
REDE-IB_100034/SARS-CoV-2/Bertioga/SP|2021-02-24	IB_100034	2021-02-24	Brazil	SP	BERTIOGA	M	52	21.41	86655	99.78	1066.27	P.1	2007-01-03
REDE-IB_100037/SARS-CoV-2/Guaruja/SP|2021-02-24	IB_100037	2021-02-24	Brazil	SP	GUARUJA	F	58	2021-07-26	91894	98.17	1152.38	P.1	2007-01-03
REDE-IB_100026/SARS-CoV-2/Bertioga/SP|2021-02-24	IB_100026	2021-02-24	Brazil	SP	BERTIOGA	F	29	17.75	217325	99.85	2754.28	B.1.1.28	2007-01-03
REDE-MS19/SARS-CoV-2/Eldorado/MS|2021-02-24	MS19	2021-02-24	Brazil	MS	Itaquiraí	M	19	2021-06-19	155182	89.5	3253-05-01	P.1	2007-01-03
REDE-MS04/SARS-CoV-2/Eldorado/MS|2021-02-24	MS04	2021-02-24	Brazil	MS	Eldorado	M	19	18.29	215563	91.8	4313-09-01	P.1	2007-01-03
REDE-MS05/SARS-CoV-2/Eldorado/MS|2021-02-24	MS05	2021-02-24	Brazil	MS	Eldorado	F	29	20.46	176231	85.9	13721	P.1	2007-01-03
REDE-MS01/SARS-CoV-2/Senador Guiomard/AC|2021-02-24	MS01	2021-02-24	Brazil	MS	Itaquiraí	M	23	15.69	123370	89.9	2537-08-01	B.1.1.28	2007-01-03
REDE-MS03/SARS-CoV-2/Itaquirai/MS|2021-02-24	MS03	2021-02-24	Brazil	MS	Itaquiraí	F	40	21.16	173718	88.4	5056-04-01	B.1.1.28	2007-01-03
REDE-MS06/SARS-CoV-2/Eldorado/MS|2021-02-24	MS06	2021-02-24	Brazil	MS	Eldorado	F	12	2021-01-17	209627	89.4	4696-07-01	P.2	2007-01-03
REDE-MS07/SARS-CoV-2/Bataypora/MS|2021-02-24	MS07	2021-02-24	Brazil	MS	Batayporã	F	67	15.86	166094	89	3724	P.2	2007-01-03
REDE-MS08/SARS-CoV-2/Bataypora/MS|2021-02-24	MS08	2021-02-24	Brazil	MS	Batayporã	F	39	2021-05-16	192670	92.9	3827-06-01	B.1.1.28	2007-01-03
REDE-MS09/SARS-CoV-2/Ponta Pora/MS|2021-02-24	MS09	2021-02-24	Brazil	MS	Ponta Porã	M	36	20.27	162110	92.2	3079-06-01	B.1.1.28	2007-01-03
REDE-MS10/SARS-CoV-2/Ponta Pora/MS|2021-02-24	MS10	2021-02-24	Brazil	MS	Ponta Porã	M	19	23.58	71855	87.7	1425.1	B.1.1.28	2007-01-03
REDE-IB_100031/SARS-CoV-2/Bertioga/SP|2021-02-25	IB_100031	2021-02-25	Brazil	SP	BERTIOGA	F	21	2021-03-26	130948	99.79	1622.22	P.1	2007-01-03
REDE-IB_101452/SARS-CoV-2/Pirassununga/SP|2021-02-25	IB_101452	2021-02-25	Brazil	SP	PIRASSUNUNGA	M	40	2021-01-24	355041	99.9	1334.19	P.1	2007-01-03
REDE-IB_100016/SARS-CoV-2/Santos/SP|2021-02-25	IB_100016	2021-02-25	Brazil	SP	SANTOS	M	33	20.27	115145	98.99	1408.37	B.1.1.7	2007-01-03
REDE-IB_100044/SARS-CoV-2/Santos/SP|2021-02-25	IB_100044	2021-02-25	Brazil	SP	SANTOS	F	36	2021-07-15	156904	99.82	1936.09	B.1.1.7	2007-01-03
REDE-IB_100011/SARS-CoV-2/Bertioga/SP|2021-02-26	IB_100011	2021-02-26	Brazil	SP	BERTIOGA	F	28	2021-05-18	443568	99.78	4108.3	P.1	2007-01-03
REDE-IB_100013/SARS-CoV-2/Santos/SP|2021-02-26	IB_100013	2021-02-26	Brazil	SP	SANTOS	M	46	19.64	479612	99.86	4013.36	P.1	2007-01-03
REDE-IB_100014/SARS-CoV-2/Santos/SP|2021-02-26	IB_100014	2021-02-26	Brazil	SP	SANTOS	M	40	19.90	381526	99.87	3766.93	P.1	2007-01-03
REDE-IB_100015/SARS-CoV-2/Santos/SP|2021-02-26	IB_100015	2021-02-26	Brazil	SP	SANTOS	M	35	2021-06-20	397397	99.84	3838.51	P.1	2007-01-03
REDE-IB_100021/SARS-CoV-2/Santos/SP|2021-02-26	IB_100021	2021-02-26	Brazil	SP	SANTOS	F	38	2021-08-21	381504	99.86	3820.6	P.1	2007-01-03
REDE-IB_100022/SARS-CoV-2/Santos/SP|2021-02-26	IB_100022	2021-02-26	Brazil	SP	SANTOS	F	20	20.97	312180	99.84	3306.69	P.1	2007-01-03
REDE-IB_100032/SARS-CoV-2/Bertioga/SP|2021-02-26	IB_100032	2021-02-26	Brazil	SP	BERTIOGA	F	35	25.16	209732	99.87	2638.03	P.1	2007-01-03
REDE-IB_100033/SARS-CoV-2/Bertioga/SP|2021-02-26	IB_100033	2021-02-26	Brazil	SP	BERTIOGA	F	24	26.67	194836	99.84	2680.24	P.1	2007-01-03
REDE-IB_100043/SARS-CoV-2/Peruibe/SP|2021-02-26	IB_100043	2021-02-26	Brazil	SP	PERUIBE	M	47	2021-01-22	173058	99.83	2146.6	P.1	2007-01-03
REDE-MT03/SARS-CoV-2/Varzea Grande/MT|2021-02-26	MT03	2021-02-26	Brazil	MT	Varzea Grande	M	41	28	167622	81.2	718312	B.1.1.28	2007-01-03
REDE-MT27/SARS-CoV-2/Cuiaba/MT|2021-02-26	MT27	2021-02-26	Brazil	MT	Cuiaba	M	33	20.66	4290	73.6	119.7	B.1.1.28	2007-01-03
REDE-IB_100010/SARS-CoV-2/Bertioga/SP|2021-02-26	IB_100010	2021-02-26	Brazil	SP	BERTIOGA	F	60	22.00	518682	99.89	4381.74	B.1.1.28	2007-01-03
REDE-IB_100012/SARS-CoV-2/Bertioga/SP|2021-02-26	IB_100012	2021-02-26	Brazil	SP	BERTIOGA	F	42	18.28	443729	99.88	4374.42	P.2	2007-01-03
REDE-IB_100017/SARS-CoV-2/Santos/SP|2021-02-26	IB_100017	2021-02-26	Brazil	SP	SANTOS	M	46	20.34	549980	99.8	4207.75	B.1.1.28	2007-01-03
REDE-IB_100018/SARS-CoV-2/Santos/SP|2021-02-26	IB_100018	2021-02-26	Brazil	SP	SANTOS	M	44	18.81	482707	99.9	4218.41	B.1.1.28	2007-01-03
REDE-IB_100019/SARS-CoV-2/Santos/SP|2021-02-26	IB_100019	2021-02-26	Brazil	SP	SANTOS	M	57	21.68	408742	99.94	3891.29	P.2	2007-01-03
REDE-IB_100020/SARS-CoV-2/Santos/SP|2021-02-26	IB_100020	2021-02-26	Brazil	SP	SANTOS	M	53	22.25	489424	99.88	4233.54	P.2	2007-01-03
REDE-IB_100042/SARS-CoV-2/Peruibe/SP|2021-02-26	IB_100042	2021-02-26	Brazil	SP	PERUIBE	M	34	13.36	280032	99.88	3300.54	B.1.1.28	2007-01-03
REDE-IB_100045/SARS-CoV-2/Santos/SP|2021-02-26	IB_100045	2021-02-26	Brazil	SP	SANTOS	M	53	16.40	135016	99.9	1738.52	B.1.1.28	2007-01-03
REDE-IB_100002/SARS-CoV-2/Bertioga/SP|2021-02-27	IB_100002	2021-02-27	Brazil	SP	BERTIOGA	M	37	19.43	516532	99.95	4320.33	P.1	2007-01-03
REDE-IB_100003/SARS-CoV-2/Bertioga/SP|2021-02-27	IB_100003	2021-02-27	Brazil	SP	BERTIOGA	F	32	21.26	325162	99.83	3434.4	P.1	2007-01-03
REDE-IB_100005/SARS-CoV-2/Bertioga/SP|2021-02-27	IB_100005	2021-02-27	Brazil	SP	BERTIOGA	F	63	24.20	525971	99.88	4323.12	P.1	2007-01-03
REDE-IB_100006/SARS-CoV-2/Bertioga/SP|2021-02-27	IB_100006	2021-02-27	Brazil	SP	BERTIOGA	F	84	25.20	418859	99.84	3965.17	P.1	2007-01-03
REDE-IB_100008/SARS-CoV-2/Bertioga/SP|2021-02-27	IB_100008	2021-02-27	Brazil	SP	BERTIOGA	F	41	25.84	547933	99.89	4497.31	P.1	2007-01-03
REDE-IB_100009/SARS-CoV-2/Bertioga/SP|2021-02-27	IB_100009	2021-02-27	Brazil	SP	BERTIOGA	M	50	22.72	324613	99.8	3412.31	P.1	2007-01-03
REDE-IB_100039/SARS-CoV-2/Peruibe/SP|2021-02-27	IB_100039	2021-02-27	Brazil	SP	PERUIBE	M	49	2021-05-24	123069	99.83	1529.53	P.1	2007-01-03
REDE-IB_100040/SARS-CoV-2/Peruibe/SP|2021-02-27	IB_100040	2021-02-27	Brazil	SP	PERUIBE	F	42	2021-04-21	151012	99.78	1880.56	P.1	2007-01-03
REDE-IB_100041/SARS-CoV-2/Peruibe/SP|2021-02-27	IB_100041	2021-02-27	Brazil	SP	PERUIBE	F	42	2021-05-14	142895	99.87	1816.27	P.1	2007-01-03
REDE-IB_100001/SARS-CoV-2/Bertioga/SP|2021-02-27	IB_100001	2021-02-27	Brazil	SP	BERTIOGA	F	49	18.55	535664	99.91	4347.7	B.1.1.28	2007-01-03
REDE-IB_100004/SARS-CoV-2/Bertioga/SP|2021-02-27	IB_100004	2021-02-27	Brazil	SP	BERTIOGA	F	23	24.30	355800	99.82	3604.86	B.1.1.28	2007-01-03
REDE-IB_100007/SARS-CoV-2/Bertioga/SP|2021-02-27	IB_100007	2021-02-27	Brazil	SP	BERTIOGA	M	15	25.66	458273	99.89	4057.59	B.1.1.28	2007-01-03
REDE-IB_100023/SARS-CoV-2/Santos/SP|2021-02-27	IB_100023	2021-02-27	Brazil	SP	SANTOS	F	24	23.16	455758	99.88	4082.16	B.1.1.28	2007-01-03
REDE-IB_100046/SARS-CoV-2/Santos/SP|2021-02-27	IB_100046	2021-02-27	Brazil	SP	SANTOS	F	20	16.47	184350	99.89	2285.86	B.1.1.28	2007-01-03
REDE-IB_100024/SARS-CoV-2/Bertioga/SP|2021-02-28	IB_100024	2021-02-28	Brazil	SP	BERTIOGA	F	63	23.64	243574	99.84	2938.71	P.1	2007-01-03
REDE-IB_100025/SARS-CoV-2/Bertioga/SP|2021-02-28	IB_100025	2021-02-28	Brazil	SP	BERTIOGA	F	58	22.76	194025	99.85	2439.66	P.1	2007-01-03
REDE-IB_100027/SARS-CoV-2/Bertioga/SP|2021-02-28	IB_100027	2021-02-28	Brazil	SP	BERTIOGA	M	62	17.77	190213	99.81	2426.22	P.1	2007-01-03
REDE-IB_100028/SARS-CoV-2/Bertioga/SP|2021-02-28	IB_100028	2021-02-28	Brazil	SP	BERTIOGA	F	35	24.40	149894	99.81	1844.6	P.1	2007-01-03
REDE-IB_100029/SARS-CoV-2/Bertioga/SP|2021-02-28	IB_100029	2021-02-28	Brazil	SP	BERTIOGA	F	70	25.69	158838	99.86	1947.53	P.1	2007-01-03
REDE-IB_100056/SARS-CoV-2/Sorocaba/SP|2021-02-28	IB_100056	2021-02-28	Brazil	SP	SOROCABA	M	33	2021-06-22	235259	99.85	2609.79	P.1	2007-01-03
REDE-IB_100058/SARS-CoV-2/Sorocaba/SP|2021-02-28	IB_100058	2021-02-28	Brazil	SP	SOROCABA	M	26	21.25	115683	99.89	1328.77	P.1	2007-01-03
REDE-MT48/SARS-CoV-2/Campo Novo do Parecis/MT|2021-02-28	MT48	2021-02-28	Brazil	MT	Campo Novo do Parecis	M	47	20.66	140922	85	969081	B.1.1	2007-01-03
REDE-IB_100035/SARS-CoV-2/Bertioga/SP|2021-02-28	IB_100035	2021-02-28	Brazil	SP	BERTIOGA	M	29	28.47	199218	99.88	2537.58	B.1.1.28	2007-01-03
REDE-IB_100057/SARS-CoV-2/Sorocaba/SP|2021-02-28	IB_100057	2021-02-28	Brazil	SP	SOROCABA	M	53	22.26	15895	94.4	22.1641	B.1.566	2007-01-03
REDE-MT24/SARS-CoV-2/Cuiaba/MT|2021-03-01	MT24	2021-03-01	Brazil	MT	Cuiaba	M	60	18.66	129197	91.3	282516	P.1	2007-01-03
REDE-MT38/SARS-CoV-2/Caceres/MT|2021-03-01	MT38	2021-03-01	Brazil	MT	Caceres	F	36	28.33	95861	86.6	2054	P.1	2007-01-03
REDE-IB_100053/SARS-CoV-2/Itapetininga/SP|2021-03-01	IB_100053	2021-03-01	Brazil	SP	ITAPETININGA	F	29	14.66	19861	97.45	27.7965	B.1.1.28	2007-01-03
REDE-IB_100054/SARS-CoV-2/Mairinque/SP|2021-03-01	IB_100054	2021-03-01	Brazil	SP	MAIRINQUE	M	38	28.39	24038	96.14	242.853	B.1.566	2007-01-03
REDE-IB_100059/SARS-CoV-2/Vargem Grande do Sul/SP|2021-03-01	IB_100059	2021-03-01	Brazil	SP	VARGEM GRANDE DO SUL	F	20	21.65	5566	95.97	18.9066	P.1.1	2007-01-03
REDE-IB_100060/SARS-CoV-2/Vargem Grande do Sul/SP|2021-03-01	IB_100060	2021-03-01	Brazil	SP	VARGEM GRANDE DO SUL	M	50	21.80	15155	95.89	37.6199	P.1.1	2007-01-03
REDE-IB_100062/SARS-CoV-2/Vargem Grande do Sul/SP|2021-03-01	IB_100062	2021-03-01	Brazil	SP	VARGEM GRANDE DO SUL	F	28	23.35	473233	99.85	4110.9	B.1.1.28	2007-01-03
REDE-IB_100087/SARS-CoV-2/Taiacu/SP|2021-03-01	IB_100087	2021-03-01	Brazil	SP	TAIACU	M	75	14.36	40452	99.82	475.251	B.1.1.28	2007-01-03
REDE-MT12/SARS-CoV-2/Pontes e Lacerda/MT|2021-03-02	MT12	2021-03-02	Brazil	MT	Pontes e Lacerda	M	71	29	133817	78.1	454760	P.1	2007-01-03
REDE-MT29/SARS-CoV-2/Cuiaba/MT|2021-03-02	MT29	2021-03-02	Brazil	MT	Cuiaba	M	28	28.66	158115	90.7	494692	P.1	2007-01-03
REDE-IB_100048/SARS-CoV-2/Amparo/SP|2021-03-02	IB_100048	2021-03-02	Brazil	SP	AMPARO	F	67	19.51	531093	99.83	4217.77	P.1	2007-01-03
REDE-IB_100049/SARS-CoV-2/Amparo/SP|2021-03-02	IB_100049	2021-03-02	Brazil	SP	AMPARO	F	32	18.37	284084	99.84	3014.13	P.1	2007-01-03
REDE-IB_100050/SARS-CoV-2/Boituva/SP|2021-03-02	IB_100050	2021-03-02	Brazil	SP	BOITUVA	M	45	2021-11-20	290407	99.82	2880.21	P.1	2007-01-03
REDE-IB_100061/SARS-CoV-2/Vargem Grande do Sul/SP|2021-03-02	IB_100061	2021-03-02	Brazil	SP	VARGEM GRANDE DO SUL	M	30	22.38	189595	99.86	2180.25	P.1	2007-01-03
REDE-IB_100085/SARS-CoV-2/Guariba/SP|2021-03-02	IB_100085	2021-03-02	Brazil	SP	GUARIBA	F	39	17.45	27890	98.98	326.68	P.1	2007-01-03
REDE-IB_100155/SARS-CoV-2/Sorocaba/SP|2021-03-02	IB_100155	2021-03-02	Brazil	SP	SOROCABA	M	60	24.58	68354	99.86	848.846	P.1	2007-01-03
REDE-MT23/SARS-CoV-2/Curvelandia/MT|2021-03-02	MT23	2021-03-02	Brazil	MT	Curvelandia	F	61	16	81266	91.4	1564	P.2	2007-01-03
REDE-IB_100047/SARS-CoV-2/Amparo/SP|2021-03-02	IB_100047	2021-03-02	Brazil	SP	AMPARO	F	14	11.72	137526	99.85	1603.21	B.1.1.28	2007-01-03
REDE-IB_100051/SARS-CoV-2/Capao Bonito/SP|2021-03-02	IB_100051	2021-03-02	Brazil	SP	CAPAO BONITO	M	49	19.92	3997	94.98	18.3748	B.1.566	2007-01-03
REDE-IB_100052/SARS-CoV-2/Itapetininga/SP|2021-03-02	IB_100052	2021-03-02	Brazil	SP	ITAPETININGA	M	38	19.82	404272	99.86	3762.92	B.1.1.28	2007-01-03
REDE-IB_100055/SARS-CoV-2/Sao Roque/SP|2021-03-02	IB_100055	2021-03-02	Brazil	SP	SAO ROQUE	F	19	21.58	12622	96.83	19.9471	B.1.1.28	2007-01-03
REDE-IB_100086/SARS-CoV-2/Mairinque/SP|2021-03-02	IB_100086	2021-03-02	Brazil	SP	MAIRINQUE	M	57	17.13	39624	99.73	467.815	B.1.1.28	2007-01-03
REDE-IB_103248/SARS-CoV-2/Serrana/SP|2021-03-02	IB_103248	2021-03-02	Brazil	SP	SERRANA	F	40	20.22	314826	99.9	3421.58	B.1.1.28	2007-01-03
REDE-IB_103249/SARS-CoV-2/Serrana/SP|2021-03-02	IB_103249	2021-03-02	Brazil	SP	SERRANA	M	33	21.19	430179	99.78	3721.2	B.1.1.7	2007-01-03
REDE-MT19/SARS-CoV-2/Cuiaba/MT|2021-03-03	MT19	2021-03-03	Brazil	MT	Cuiaba	F	58	20.33	219798	89.3	1824875	P.1	2007-01-03
REDE-IB_103250/SARS-CoV-2/Serrana/SP|2021-03-03	IB_103250	2021-03-03	Brazil	SP	SERRANA	F	43	20.78	428530	99.83	3786.28	P.1	2007-01-03
REDE-IB_103252/SARS-CoV-2/Serrana/SP|2021-03-03	IB_103252	2021-03-03	Brazil	SP	SERRANA	F	54	24.78	811822	99.86	4533.45	P.1	2007-01-03
REDE-IB_103253/SARS-CoV-2/Serrana/SP|2021-03-03	IB_103253	2021-03-03	Brazil	SP	SERRANA	F	80	25.40	813885	99.87	4561.42	P.1	2007-01-03
REDE-IB_103255/SARS-CoV-2/Serrana/SP|2021-03-03	IB_103255	2021-03-03	Brazil	SP	SERRANA	F	39	26.69	481675	99.91	4230.78	P.1	2007-01-03
REDE-MT08/SARS-CoV-2/Campo Novo do Parecis/MT|2021-03-03	MT08	2021-03-03	Brazil	MT	Campo Novo do Parecis	M	49	25	274597	86.4	1620064	B.1.1.28	2007-01-03
REDE-IB_103251/SARS-CoV-2/Serrana/SP|2021-03-03	IB_103251	2021-03-03	Brazil	SP	SERRANA	F	32	2021-11-24	616255	99.85	4115.22	B.1.1.28	2007-01-03
REDE-IB_103254/SARS-CoV-2/Serrana/SP|2021-03-03	IB_103254	2021-03-03	Brazil	SP	SERRANA	F	22	18.14	643894	99.83	4351.25	B.1.1.28	2007-01-03
REDE-MT04/SARS-CoV-2/Caceres/MT|2021-03-04	MT04	2021-03-04	Brazil	MT	Caceres	M	42	2021-03-21	262976	86.1	51078.9	P.1	2007-01-03
REDE-MT13/SARS-CoV-2/Pontes e Lacerda/MT|2021-03-04	MT13	2021-03-04	Brazil	MT	Pontes e Lacerda	F	66	19	249733	79.1	21110.3	P.1	2007-01-03
REDE-MT42/SARS-CoV-2/Varzea Grande/MT|2021-03-04	MT42	2021-03-04	Brazil	MT	Varzea Grande	M	57	20	88001	92.7	1756.7	P.1	2007-01-03
REDE-MT51/SARS-CoV-2/Caceres/MT|2021-03-04	MT51	2021-03-04	Brazil	MT	Caceres	M	39	20.33	141484	87.2	1287572	P.1	2007-01-03
REDE-MT31/SARS-CoV-2/Barra do Garcas/MT|2021-03-05	MT31	2021-03-05	Brazil	MT	Barra do Garcas	M	58	24.33	215231	92.9	886231	P.1	2007-01-03
REDE-24874-62/SARS-CoV-2/Rio Grande/RS|2021-03-05	24874-62	2021-03-05	Brazil	RS	RIO GRANDE	M	45	23.53	204142	99.79	950.59	P.1	2007-01-03
REDE-24919-62/SARS-CoV-2/Rio Grande/RS|2021-03-05	24919-62	2021-03-05	Brazil	RS	RIO GRANDE	M	79	19.89	195400	99.86	826948	P.1	2007-01-03
REDE-24942-62/SARS-CoV-2/Rio Grande/RS|2021-03-05	24942-62	2021-03-05	Brazil	RS	RIO GRANDE	F	25	19.15	225917	99.83	950774	P.1	2007-01-03
REDE-24983-62/SARS-CoV-2/Rio Grande/RS|2021-03-05	24983-62	2021-03-05	Brazil	RS	RIO GRANDE	M	59	24.94	201592	99.83	809893	P.1	2007-01-03
REDE-IB_100113/SARS-CoV-2/Campinas/SP|2021-03-05	IB_100113	2021-03-05	Brazil	SP	CAMPINAS	F	69	23.80	557139	99.85	4227.55	P.1	2007-01-03
REDE-IB_100136/SARS-CoV-2/Guaruja/SP|2021-03-05	IB_100136	2021-03-05	Brazil	SP	GUARUJA	F	42	13.82	114093	99.87	1447.99	P.1	2007-01-03
REDE-IB_100137/SARS-CoV-2/Guaruja/SP|2021-03-05	IB_100137	2021-03-05	Brazil	SP	GUARUJA	F	30	2021-07-18	137890	99.88	1854.5	P.1	2007-01-03
REDE-IB_100138/SARS-CoV-2/Guaruja/SP|2021-03-05	IB_100138	2021-03-05	Brazil	SP	GUARUJA	M	32	13.84	106097	99.79	1331.1	P.1	2007-01-03
REDE-IB_100139/SARS-CoV-2/Guaruja/SP|2021-03-05	IB_100139	2021-03-05	Brazil	SP	GUARUJA	F	61	29.82	88405	99.83	1101.04	P.1	2007-01-03
REDE-IB_100140/SARS-CoV-2/Guaruja/SP|2021-03-05	IB_100140	2021-03-05	Brazil	SP	GUARUJA	M	41	20.65	55508	99.84	701.154	P.1	2007-01-03
REDE-IB_100141/SARS-CoV-2/Guaruja/SP|2021-03-05	IB_100141	2021-03-05	Brazil	SP	GUARUJA	F	23	24.74	96983	99.82	1201.23	P.1	2007-01-03
REDE-IB_101411/SARS-CoV-2/Piracicaba/SP|2021-03-05	IB_101411	2021-03-05	Brazil	SP	PIRACICABA	M	41	17.75	7106511	99.98	6239.99	P.1	2007-01-03
REDE-IB_101456/SARS-CoV-2/Pirassununga/SP|2021-03-05	IB_101456	2021-03-05	Brazil	SP	PIRASSUNUNGA	F	76	13.67	398694	99.56	1329.91	P.1	2007-01-03
REDE-24877-62/SARS-CoV-2/Rio Grande/RS|2021-03-05	24877-62	2021-03-05	Brazil	RS	RIO GRANDE	M	19	23.47	256241	99.89	1029.26	B.1	2007-01-03
REDE-24884-62/SARS-CoV-2/Rio Grande/RS|2021-03-05	24884-62	2021-03-05	Brazil	RS	RIO GRANDE	F	55	18.73	247225	99.76	1030.96	P.2	2007-01-03
REDE-24928-62/SARS-CoV-2/Rio Grande/RS|2021-03-05	24928-62	2021-03-05	Brazil	RS	RIO GRANDE	M	29	17.97	283527	100	1065.63	P.2	2007-01-03
REDE-24931-62/SARS-CoV-2/Rio Grande/RS|2021-03-05	24931-62	2021-03-05	Brazil	RS	RIO GRANDE	F	44	27.56	234844	99.83	985234	B.1.1.28	2007-01-03
REDE-IB_100153/SARS-CoV-2/Sorocaba/SP|2021-03-07	IB_100153	2021-03-07	Brazil	SP	SOROCABA	M	38	24.42	103252	99.81	1279.25	P.1	2007-01-03
REDE-IB_100154/SARS-CoV-2/Sorocaba/SP|2021-03-07	IB_100154	2021-03-07	Brazil	SP	SOROCABA	M	39	23.92	188764	99.87	2359.95	P.1	2007-01-03
REDE-IB_100133/SARS-CoV-2/Sorocaba/SP|2021-03-07	IB_100133	2021-03-07	Brazil	SP	SOROCABA	M	41	18.49	373898	99.82	3306.46	B.1.1.28	2007-01-03
REDE-IB_100152/SARS-CoV-2/Sorocaba/SP|2021-03-07	IB_100152	2021-03-07	Brazil	SP	SOROCABA	M	34	2021-05-23	79439	99.88	977.145	B.1.1.28	2007-01-03
REDE-MT52/SARS-CoV-2/Chapada dos Guimaraes/MT|2021-03-08	MT52	2021-03-08	Brazil	MT	Chapada dos Guimaraes	M	53	21	199882	86.4	1550853	P.1	2007-01-03
REDE-16761-16/SARS-CoV-2/Pelotas/RS|2021-03-08	16761-16	2021-03-08	Brazil	RS	PELOTAS	F	42	17.24	274495	99.81	1106.99	P.1	2007-01-03
REDE-16768-16/SARS-CoV-2/Pelotas/RS|2021-03-08	16768-16	2021-03-08	Brazil	RS	PELOTAS	M	41	26.93	238893	99.86	981.5	P.1	2007-01-03
REDE-16772-16/SARS-CoV-2/Pelotas/RS|2021-03-08	16772-16	2021-03-08	Brazil	RS	PELOTAS	M	40	17.73	283060	99.79	1183.88	P.1	2007-01-03
REDE-16779-16/SARS-CoV-2/Pelotas/RS|2021-03-08	16779-16	2021-03-08	Brazil	RS	PELOTAS	F	38	16.57	223015	99.86	883389	P.1	2007-01-03
REDE-16807-16/SARS-CoV-2/Jaguarao/RS|2021-03-08	16807-16	2021-03-08	Brazil	RS	JAGUARÃO	M	41	19.57	202480	99.87	835134	P.1	2007-01-03
REDE-16808-16/SARS-CoV-2/Jaguarao/RS|2021-03-08	16808-16	2021-03-08	Brazil	RS	JAGUARÃO	F	43	23.68	228917	99.79	944712	P.1	2007-01-03
REDE-25183-62/SARS-CoV-2/Rio Grande/RS|2021-03-08	25183-62	2021-03-08	Brazil	RS	RIO GRANDE	F	26	25.26	204001	99.89	860412	P.1	2007-01-03
REDE-54845-17/SARS-CoV-2/Pelotas/RS|2021-03-08	54845-17	2021-03-08	Brazil	RS	PELOTAS	M	61	2021-12-24	325771	99.84	1360.56	P.1	2007-01-03
REDE-54852-17/SARS-CoV-2/Pelotas/RS|2021-03-08	54852-17	2021-03-08	Brazil	RS	PELOTAS	M	38	17.75	299169	99.77	1243.68	P.1	2007-01-03
REDE-54857-17/SARS-CoV-2/Pelotas/RS|2021-03-08	54857-17	2021-03-08	Brazil	RS	PELOTAS	F	50	16.67	278688	99.83	1098.64	P.1	2007-01-03
REDE-54864-17/SARS-CoV-2/Pelotas/RS|2021-03-08	54864-17	2021-03-08	Brazil	RS	PELOTAS	M	37	21.22	235166	99.82	990341	P.1	2007-01-03
REDE-54888-17/SARS-CoV-2/Pelotas/RS|2021-03-08	54888-17	2021-03-08	Brazil	RS	PELOTAS	M	26	24.70	287830	99.78	1206.09	P.1	2007-01-03
REDE-54894-17/SARS-CoV-2/Pelotas/RS|2021-03-08	54894-17	2021-03-08	Brazil	RS	PELOTAS	F	21	19.82	308590	99.78	1284.41	P.1	2007-01-03
REDE-54901-17/SARS-CoV-2/Morro Redondo/RS|2021-03-08	54901-17	2021-03-08	Brazil	RS	MORRO REDONDO	F	57	18.63	274003	99.83	1155.88	P.1	2007-01-03
REDE-IB_100066/SARS-CoV-2/Morro Agudo/SP|2021-03-08	IB_100066	2021-03-08	Brazil	SP	MORRO AGUDO	F	43	24.00	195476	99.85	2441.95	P.1	2007-01-03
REDE-IB_100067/SARS-CoV-2/Morro Agudo/SP|2021-03-08	IB_100067	2021-03-08	Brazil	SP	MORRO AGUDO	F	48	2021-01-24	198933	99.83	2411.83	P.1	2007-01-03
REDE-IB_100071/SARS-CoV-2/Olimpia/SP|2021-03-08	IB_100071	2021-03-08	Brazil	SP	OLIMPIA	M	35	13.67	152377	99.84	1912.14	P.1	2007-01-03
REDE-IB_100072/SARS-CoV-2/Olimpia/SP|2021-03-08	IB_100072	2021-03-08	Brazil	SP	OLIMPIA	M	32	14.75	119053	99.82	1484.29	P.1	2007-01-03
REDE-IB_100074/SARS-CoV-2/Olimpia/SP|2021-03-08	IB_100074	2021-03-08	Brazil	SP	OLIMPIA	M	31	16.57	251988	99.8	2884.51	P.1	2007-01-03
REDE-IB_100075/SARS-CoV-2/Olimpia/SP|2021-03-08	IB_100075	2021-03-08	Brazil	SP	OLIMPIA	F	36	15.78	55073	99.79	647.448	P.1	2007-01-03
REDE-IB_100076/SARS-CoV-2/Olimpia/SP|2021-03-08	IB_100076	2021-03-08	Brazil	SP	OLIMPIA	F	8	21.0	236701	99.91	2798.34	P.1	2007-01-03
REDE-IB_100082/SARS-CoV-2/Taquaritinga/SP|2021-03-08	IB_100082	2021-03-08	Brazil	SP	TAQUARITINGA	M	57	29.53	92538	99.8	1145.69	P.1	2007-01-03
REDE-IB_100088/SARS-CoV-2/Campinas/SP|2021-03-08	IB_100088	2021-03-08	Brazil	SP	CAMPINAS	M	46	2021-02-18	765906	99.86	4400.33	P.1	2007-01-03
REDE-IB_100089/SARS-CoV-2/Campinas/SP|2021-03-08	IB_100089	2021-03-08	Brazil	SP	CAMPINAS	M	27	18.49	184264	99	1980.28	P.1	2007-01-03
REDE-IB_100090/SARS-CoV-2/Campinas/SP|2021-03-08	IB_100090	2021-03-08	Brazil	SP	CAMPINAS	F	23	17.52	716637	99.89	4464.76	P.1	2007-01-03
REDE-IB_100092/SARS-CoV-2/Campinas/SP|2021-03-08	IB_100092	2021-03-08	Brazil	SP	CAMPINAS	M	29	20.68	816123	99.88	4639.35	P.1	2007-01-03
REDE-IB_100093/SARS-CoV-2/Campinas/SP|2021-03-08	IB_100093	2021-03-08	Brazil	SP	CAMPINAS	M	21	21.31	721748	99.88	4429.95	P.1	2007-01-03
REDE-IB_100094/SARS-CoV-2/Campinas/SP|2021-03-08	IB_100094	2021-03-08	Brazil	SP	CAMPINAS	M	25	25.48	686300	99.81	4432.25	P.1	2007-01-03
REDE-IB_100095/SARS-CoV-2/Campinas/SP|2021-03-08	IB_100095	2021-03-08	Brazil	SP	CAMPINAS	F	22	2021-07-20	567496	99.83	4145.56	P.1	2007-01-03
REDE-IB_100097/SARS-CoV-2/Campinas/SP|2021-03-08	IB_100097	2021-03-08	Brazil	SP	CAMPINAS	M	37	2021-05-17	473841	99.81	3795.95	P.1	2007-01-03
REDE-IB_100100/SARS-CoV-2/Campinas/SP|2021-03-08	IB_100100	2021-03-08	Brazil	SP	CAMPINAS	M	28	18.15	501150	99.86	3864.49	P.1	2007-01-03
REDE-IB_100101/SARS-CoV-2/Campinas/SP|2021-03-08	IB_100101	2021-03-08	Brazil	SP	CAMPINAS	M	20	21.24	686193	99.87	4331.43	P.1	2007-01-03
REDE-IB_100103/SARS-CoV-2/Piracaia/SP|2021-03-08	IB_100103	2021-03-08	Brazil	SP	PIRACAIA	M	71	2021-10-25	813367	99.89	4538.8	P.1	2007-01-03
REDE-IB_100104/SARS-CoV-2/Piracaia/SP|2021-03-08	IB_100104	2021-03-08	Brazil	SP	PIRACAIA	M	56	22.16	816157	99.85	4475.12	P.1	2007-01-03
REDE-IB_100105/SARS-CoV-2/Piracaia/SP|2021-03-08	IB_100105	2021-03-08	Brazil	SP	PIRACAIA	M	40	22.25	803135	99.89	4431.71	P.1	2007-01-03
REDE-IB_100106/SARS-CoV-2/Piracaia/SP|2021-03-08	IB_100106	2021-03-08	Brazil	SP	PIRACAIA	M	27	22.90	787416	99.86	4456.92	P.1	2007-01-03
REDE-IB_100107/SARS-CoV-2/Piracaia/SP|2021-03-08	IB_100107	2021-03-08	Brazil	SP	PIRACAIA	F	35	25.23	658974	99.85	4403.5	P.1	2007-01-03
REDE-IB_100108/SARS-CoV-2/Piracaia/SP|2021-03-08	IB_100108	2021-03-08	Brazil	SP	PIRACAIA	M	49	25.25	798430	99.88	4558.3	P.1	2007-01-03
REDE-IB_100109/SARS-CoV-2/Sorocaba/SP|2021-03-08	IB_100109	2021-03-08	Brazil	SP	SOROCABA	M	15	21.35	355842	99.79	3299.38	P.1	2007-01-03
REDE-IB_100111/SARS-CoV-2/Campinas/SP|2021-03-08	IB_100111	2021-03-08	Brazil	SP	CAMPINAS	M	32	28.47	406613	99.97	3840.25	P.1	2007-01-03
REDE-IB_100114/SARS-CoV-2/Campinas/SP|2021-03-08	IB_100114	2021-03-08	Brazil	SP	CAMPINAS	F	60	26.17	561091	99.88	4258.76	P.1	2007-01-03
REDE-IB_100115/SARS-CoV-2/Campinas/SP|2021-03-08	IB_100115	2021-03-08	Brazil	SP	CAMPINAS	F	37	26.92	580640	99.9	4219.5	P.1	2007-01-03
REDE-IB_100116/SARS-CoV-2/Campinas/SP|2021-03-08	IB_100116	2021-03-08	Brazil	SP	CAMPINAS	F	33	2021-12-27	266530	99.86	2839.82	P.1	2007-01-03
REDE-IB_100119/SARS-CoV-2/Hortolandia/SP|2021-03-08	IB_100119	2021-03-08	Brazil	SP	HORTOLANDIA	M	23	2021-12-28	168799	99.79	1955.59	P.1	2007-01-03
REDE-IB_100120/SARS-CoV-2/Hortolandia/SP|2021-03-08	IB_100120	2021-03-08	Brazil	SP	HORTOLANDIA	M	55	24.76	570887	99.87	4153.21	P.1	2007-01-03
REDE-IB_100121/SARS-CoV-2/Hortolandia/SP|2021-03-08	IB_100121	2021-03-08	Brazil	SP	HORTOLANDIA	M	51	14.36	312867	99.83	2997.92	P.1	2007-01-03
REDE-IB_100122/SARS-CoV-2/Jaguariuna/SP|2021-03-08	IB_100122	2021-03-08	Brazil	SP	JAGUARIUNA	M	48	23.80	915510	99.87	4494.74	P.1	2007-01-03
REDE-IB_100123/SARS-CoV-2/Jaguariuna/SP|2021-03-08	IB_100123	2021-03-08	Brazil	SP	JAGUARIUNA	F	19	23.21	781911	99.88	4424.03	P.1	2007-01-03
REDE-IB_100124/SARS-CoV-2/Jaguariuna/SP|2021-03-08	IB_100124	2021-03-08	Brazil	SP	JAGUARIUNA	F	38	24.0	896535	99.86	4535.05	P.1	2007-01-03
REDE-IB_100125/SARS-CoV-2/Jaguariuna/SP|2021-03-08	IB_100125	2021-03-08	Brazil	SP	JAGUARIUNA	M	57	19.54	859246	99.88	4510.91	P.1	2007-01-03
REDE-IB_100126/SARS-CoV-2/Jaguariuna/SP|2021-03-08	IB_100126	2021-03-08	Brazil	SP	JAGUARIUNA	F	70	25.70	166688	99.79	1658.93	P.1	2007-01-03
REDE-IB_100128/SARS-CoV-2/Jaguariuna/SP|2021-03-08	IB_100128	2021-03-08	Brazil	SP	JAGUARIUNA	M	37	25.65	410886	99.86	3667.32	P.1	2007-01-03
REDE-IB_100130/SARS-CoV-2/Jundiai/SP|2021-03-08	IB_100130	2021-03-08	Brazil	SP	JUNDIAI	M	18	20.34	936119	99.89	4520.62	P.1	2007-01-03
REDE-IB_100131/SARS-CoV-2/Jundiai/SP|2021-03-08	IB_100131	2021-03-08	Brazil	SP	JUNDIAI	M	85	23.51	1409155	99.9	4755.15	P.1	2007-01-03
REDE-IB_100134/SARS-CoV-2/Campinas/SP|2021-03-08	IB_100134	2021-03-08	Brazil	SP	CAMPINAS	M	35	29.81	132029	99.85	1675.82	P.1	2007-01-03
REDE-16769-16/SARS-CoV-2/Pelotas/RS|2021-03-08	16769-16	2021-03-08	Brazil	RS	PELOTAS	F	49	14.97	236946	99.81	977128	P.2	2007-01-03
REDE-16770-16/SARS-CoV-2/Pelotas/RS|2021-03-08	16770-16	2021-03-08	Brazil	RS	PELOTAS	F	49	18.64	233406	99.8	984.65	P.2	2007-01-03
REDE-16776-16/SARS-CoV-2/Pelotas/RS|2021-03-08	16776-16	2021-03-08	Brazil	RS	PELOTAS	F	78	18.56	228043	99.76	937833	P.2	2007-01-03
REDE-16797-16/SARS-CoV-2/Pelotas/RS|2021-03-08	16797-16	2021-03-08	Brazil	RS	PELOTAS	F	73	15.47	223070	99.8	928349	P.2	2007-01-03
REDE-54899-17/SARS-CoV-2/Pelotas/RS|2021-03-08	54899-17	2021-03-08	Brazil	RS	PELOTAS	M	18	2021-01-20	166629	99.81	681394	P.2	2007-01-03
REDE-IB_100068/SARS-CoV-2/Morro Agudo/SP|2021-03-08	IB_100068	2021-03-08	Brazil	SP	MORRO AGUDO	F	55	13.27	212934	99.85	2644.54	B.1.1.7	2007-01-03
REDE-IB_100091/SARS-CoV-2/Campinas/SP|2021-03-08	IB_100091	2021-03-08	Brazil	SP	CAMPINAS	F	31	18.66	317673	99.81	3186.13	B.1.1.28	2007-01-03
REDE-IB_100096/SARS-CoV-2/Campinas/SP|2021-03-08	IB_100096	2021-03-08	Brazil	SP	CAMPINAS	M	30	20.39	674811	99.83	4326.28	B.1.1.7	2007-01-03
REDE-IB_100098/SARS-CoV-2/Campinas/SP|2021-03-08	IB_100098	2021-03-08	Brazil	SP	CAMPINAS	F	42	20.28	798895	99.22	4563.14	B.1.1.28	2007-01-03
REDE-IB_100099/SARS-CoV-2/Campinas/SP|2021-03-08	IB_100099	2021-03-08	Brazil	SP	CAMPINAS	M	41	24.72	782141	99.88	4572.35	B.1.1.28	2007-01-03
REDE-IB_100112/SARS-CoV-2/Campinas/SP|2021-03-08	IB_100112	2021-03-08	Brazil	SP	CAMPINAS	F	66	2021-07-29	353539	99.83	3294.57	B.1.1.28	2007-01-03
REDE-IB_100117/SARS-CoV-2/Hortolandia/SP|2021-03-08	IB_100117	2021-03-08	Brazil	SP	HORTOLANDIA	M	55	27.99	513723	99.92	4176.13	B.1.1.28	2007-01-03
REDE-IB_100118/SARS-CoV-2/Hortolandia/SP|2021-03-08	IB_100118	2021-03-08	Brazil	SP	HORTOLANDIA	F	48	27.63	477226	99.84	4060.85	B.1.1.7	2007-01-03
REDE-IB_100127/SARS-CoV-2/Jaguariuna/SP|2021-03-08	IB_100127	2021-03-08	Brazil	SP	JAGUARIUNA	F	56	24.37	706737	99.91	4524.42	B.1.1.28	2007-01-03
REDE-IB_100129/SARS-CoV-2/Jundiai/SP|2021-03-08	IB_100129	2021-03-08	Brazil	SP	JUNDIAI	F	52	22.97	960268	99.84	4607.51	B.1.1.7	2007-01-03
REDE-MT22/SARS-CoV-2/Cuiaba/MT|2021-03-09	MT22	2021-03-09	Brazil	MT	Cuiaba	M	71	24	220796	88	933959	P.1	2007-01-03
REDE-IB_100069/SARS-CoV-2/Morro Agudo/SP|2021-03-09	IB_100069	2021-03-09	Brazil	SP	MORRO AGUDO	F	47	10.17	192321	99.94	2422.19	P.1	2007-01-03
REDE-IB_100079/SARS-CoV-2/Sorocaba/SP|2021-03-09	IB_100079	2021-03-09	Brazil	SP	SOROCABA	F	36	25.31	90229	99.79	1120.98	P.1	2007-01-03
REDE-IB_100080/SARS-CoV-2/Taquaritinga/SP|2021-03-09	IB_100080	2021-03-09	Brazil	SP	TAQUARITINGA	M	19	26.71	71863	99.83	881.965	P.1	2007-01-03
REDE-IB_100110/SARS-CoV-2/Sorocaba/SP|2021-03-09	IB_100110	2021-03-09	Brazil	SP	SOROCABA	M	51	27.19	465571	99.8	3786.55	P.1	2007-01-03
REDE-IB_100132/SARS-CoV-2/Sorocaba/SP|2021-03-09	IB_100132	2021-03-09	Brazil	SP	SOROCABA	M	44	25.78	1076202	99.88	4559.52	P.1	2007-01-03
REDE-IB_100142/SARS-CoV-2/Ipero/SP|2021-03-09	IB_100142	2021-03-09	Brazil	SP	IPERO	M	26	25.69	41931	99.78	518.773	P.1	2007-01-03
REDE-IB_100143/SARS-CoV-2/Salto/SP|2021-03-09	IB_100143	2021-03-09	Brazil	SP	SALTO	M	62	25.21	78371	98.98	961.086	P.1	2007-01-03
REDE-IB_100144/SARS-CoV-2/Santos/SP|2021-03-09	IB_100144	2021-03-09	Brazil	SP	SANTOS	M	16	24.41	62120	99.8	771.876	P.1	2007-01-03
REDE-IB_100145/SARS-CoV-2/Santos/SP|2021-03-09	IB_100145	2021-03-09	Brazil	SP	SANTOS	F	41	26.37	69330	99.81	879.698	P.1	2007-01-03
REDE-IB_100146/SARS-CoV-2/Santos/SP|2021-03-09	IB_100146	2021-03-09	Brazil	SP	SANTOS	F	42	26.42	107603	99.05	1355.24	P.1	2007-01-03
REDE-IB_100147/SARS-CoV-2/Santos/SP|2021-03-09	IB_100147	2021-03-09	Brazil	SP	SANTOS	F	72	26.89	100139	99.86	1264.15	P.1	2007-01-03
REDE-IB_100150/SARS-CoV-2/Santos/SP|2021-03-09	IB_100150	2021-03-09	Brazil	SP	SANTOS	M	33	23.96	88111	99.83	1094.52	P.1	2007-01-03
REDE-IB_100151/SARS-CoV-2/Santos/SP|2021-03-09	IB_100151	2021-03-09	Brazil	SP	SANTOS	M	30	24.26	77250	99.82	980.631	P.1	2007-01-03
REDE-IB_100065/SARS-CoV-2/Franca/SP|2021-03-09	IB_100065	2021-03-09	Brazil	SP	FRANCA	F	59	2021-09-18	131056	99.85	1643.73	B.1.1.28	2007-01-03
REDE-IB_100073/SARS-CoV-2/Olimpia/SP|2021-03-09	IB_100073	2021-03-09	Brazil	SP	OLIMPIA	M	22	15.18	134534	99.76	1681.42	B.1.1.7	2007-01-03
REDE-IB_100077/SARS-CoV-2/Sorocaba/SP|2021-03-09	IB_100077	2021-03-09	Brazil	SP	SOROCABA	F	34	24.58	90212	99.76	1126.89	B.1.351	2007-01-03
REDE-IB_100078/SARS-CoV-2/Sorocaba/SP|2021-03-09	IB_100078	2021-03-09	Brazil	SP	SOROCABA	F	58	25.49	56370	97.02	714.308	B.1.1	2007-01-03
REDE-IB_100081/SARS-CoV-2/Taquaritinga/SP|2021-03-09	IB_100081	2021-03-09	Brazil	SP	TAQUARITINGA	F	42	28.17	111202	99.76	1379.51	B.1.1.7	2007-01-03
REDE-IB_100135/SARS-CoV-2/Capela do Alto/SP|2021-03-09	IB_100135	2021-03-09	Brazil	SP	CAPELA DO ALTO	F	48	2021-05-19	68751	99.83	822.067	B.1.1.28	2007-01-03
REDE-IB_100148/SARS-CoV-2/Santos/SP|2021-03-09	IB_100148	2021-03-09	Brazil	SP	SANTOS	M	31	15.95	107883	99.91	1352.69	B.1.1.28	2007-01-03
REDE-IB_100149/SARS-CoV-2/Santos/SP|2021-03-09	IB_100149	2021-03-09	Brazil	SP	SANTOS	M	43	23.75	122770	99.85	1531.68	B.1.1.28	2007-01-03
REDE-MT15/SARS-CoV-2/Cuiaba/MT|2021-03-10	MT15	2021-03-10	Brazil	MT	Cuiaba	M	37	12.33	169809	99.5	1020914	P.1	2007-01-03
REDE-MT34/SARS-CoV-2/Varzea Grande/MT|2021-03-10	MT34	2021-03-10	Brazil	MT	Varzea Grande	M	62	20.66	206352	94.4	793918	P.1	2007-01-03
REDE-MT41/SARS-CoV-2/Cuiaba/MT|2021-03-10	MT41	2021-03-10	Brazil	MT	Cuiaba	F	88	21	81069	93.7	14464.5	P.1	2007-01-03
REDE-PR207/SARS-CoV-2/Curitiba/PR|2021-03-10	PR207	2021-03-10	Brazil	PR	Curitiba	F	40	2021-05-14	281080	93	5621-04-01	P.1	2007-01-03
REDE-IB_100083/SARS-CoV-2/Tatui/SP|2021-03-10	IB_100083	2021-03-10	Brazil	SP	TATUI	F	34	28.19	231299	99.87	2784.43	P.1	2007-01-03
REDE-IB_100102/SARS-CoV-2/Itapetininga/SP|2021-03-10	IB_100102	2021-03-10	Brazil	SP	ITAPETININGA	M	32	21.66	936864	99.91	4557.22	P.1	2007-01-03
REDE-IB_100063/SARS-CoV-2/Aracoiaba da Serra/SP|2021-03-10	IB_100063	2021-03-10	Brazil	SP	ARACOIABA DA SERRA	F	20	11.31	59009	97.6	723.471	P.1.1	2007-01-03
REDE-IB_100064/SARS-CoV-2/Capao Bonito/SP|2021-03-10	IB_100064	2021-03-10	Brazil	SP	CAPAO BONITO	F	49	23.30	133605	99.87	1667.13	B.1.1	2007-01-03
REDE-IB_100070/SARS-CoV-2/Morro Agudo/SP|2021-03-10	IB_100070	2021-03-10	Brazil	SP	MORRO AGUDO	F	47	13.37	158697	99.89	1997.11	B.1.1.28	2007-01-03
REDE-IB_100084/SARS-CoV-2/Votorantim/SP|2021-03-10	IB_100084	2021-03-10	Brazil	SP	VOTORANTIM	F	33	29.47	73871	99.71	904.248	B.1.1.7	2007-01-03
REDE-MT09/SARS-CoV-2/Tangara da Serra/MT|2021-03-11	MT09	2021-03-11	Brazil	MT	Tangara da Serra	M	34	28	248535	84.3	1325922	P.1	2007-01-03
REDE-PR213/SARS-CoV-2/Curitiba/PR|2021-03-11	PR213	2021-03-11	Brazil	PR	Curitiba	F	77	14	244298	93	4841-07-01	P.1	2007-01-03
REDE-PR209/SARS-CoV-2/Curitiba/PR|2021-03-12	PR209	2021-03-12	Brazil	PR	Guaratuba	F	59	2021-06-11	289996	94.7	7612-09-01	P.1	2007-01-03
REDE-26367-62/SARS-CoV-2/Rio Grande/RS|2021-03-12	26367-62	2021-03-12	Brazil	RS	RIO GRANDE	M	48	18.37	216414	99.82	913328	P.1	2007-01-03
REDE-26372-62/SARS-CoV-2/Rio Grande/RS|2021-03-12	26372-62	2021-03-12	Brazil	RS	RIO GRANDE	M	29	2021-01-22	338690	99.82	1420.39	P.1	2007-01-03
REDE-26386-62/SARS-CoV-2/Rio Grande/RS|2021-03-12	26386-62	2021-03-12	Brazil	RS	RIO GRANDE	F	47	19.48	314350	99.8	1269.66	P.1	2007-01-03
REDE-IB_100217/SARS-CoV-2/Lins/SP|2021-03-12	IB_100217	2021-03-12	Brazil	SP	LINS	F	26	18.14	845153	99.88	4705.23	P.1	2007-01-03
REDE-IB_100218/SARS-CoV-2/Lins/SP|2021-03-12	IB_100218	2021-03-12	Brazil	SP	LINS	F	47	26.69	236869	99.88	2922.92	P.1	2007-01-03
REDE-IB_100220/SARS-CoV-2/Lins/SP|2021-03-12	IB_100220	2021-03-12	Brazil	SP	LINS	M	53	18.13	503996	99.9	4293.22	P.1	2007-01-03
REDE-IB_100219/SARS-CoV-2/Lins/SP|2021-03-12	IB_100219	2021-03-12	Brazil	SP	LINS	M	39	17.70	334643	99.84	3146.95	B.1.1.28	2007-01-03
REDE-26441-62/SARS-CoV-2/Rio Grande/RS|2021-03-13	26441-62	2021-03-13	Brazil	RS	RIO GRANDE	M	46	2021-05-18	337286	99.83	1412.14	P.1	2007-01-03
REDE-IB_103256/SARS-CoV-2/Serrana/SP|2021-03-13	IB_103256	2021-03-13	Brazil	SP	SERRANA	M	32	17.70	81457	99.77	973.12	P.1	2007-01-03
REDE-IB_103257/SARS-CoV-2/Serrana/SP|2021-03-13	IB_103257	2021-03-13	Brazil	SP	SERRANA	F	37	18.13	57736	99.23	689.032	P.1	2007-01-03
REDE-PR206/SARS-CoV-2/Curitiba/PR|2021-03-14	PR206	2021-03-14	Brazil	PR	Curitiba	M	57	12	271744	92.9	5951-01-01	P.1	2007-01-03
REDE-IB_100180/SARS-CoV-2/Cacapava/SP|2021-03-14	IB_100180	2021-03-14	Brazil	SP	CACAPAVA	M	50	21.63	99598	99.79	1195.97	P.1	2007-01-03
REDE-IB_100183/SARS-CoV-2/Campinas/SP|2021-03-14	IB_100183	2021-03-14	Brazil	SP	CAMPINAS	F	55	21.93	93134	99.94	1242.42	P.1	2007-01-03
REDE-IB_100184/SARS-CoV-2/Campinas/SP|2021-03-14	IB_100184	2021-03-14	Brazil	SP	CAMPINAS	M	28	23.70	80444	99.76	955.518	P.1	2007-01-03
REDE-IB_100185/SARS-CoV-2/Campinas/SP|2021-03-14	IB_100185	2021-03-14	Brazil	SP	CAMPINAS	F	64	22.55	85812	99.77	1040.5	P.1	2007-01-03
REDE-IB_100186/SARS-CoV-2/Campinas/SP|2021-03-14	IB_100186	2021-03-14	Brazil	SP	CAMPINAS	M	30	22.89	80781	99.84	988.943	P.1	2007-01-03
REDE-IB_100187/SARS-CoV-2/Campinas/SP|2021-03-14	IB_100187	2021-03-14	Brazil	SP	CAMPINAS	M	17	2021-06-23	102532	99.83	1243.79	P.1	2007-01-03
REDE-IB_100188/SARS-CoV-2/Campinas/SP|2021-03-14	IB_100188	2021-03-14	Brazil	SP	CAMPINAS	F	57	23.15	121864	99.85	1465.8	P.1	2007-01-03
REDE-IB_100189/SARS-CoV-2/Campinas/SP|2021-03-14	IB_100189	2021-03-14	Brazil	SP	CAMPINAS	F	25	23.33	105384	99.8	1308.67	P.1	2007-01-03
REDE-IB_100190/SARS-CoV-2/Campinas/SP|2021-03-14	IB_100190	2021-03-14	Brazil	SP	CAMPINAS	M	34	23.70	141253	99.72	1682.52	P.1	2007-01-03
REDE-IB_100233/SARS-CoV-2/Cachoeira Paulista/SP|2021-03-14	IB_100233	2021-03-14	Brazil	SP	CACHOEIRA PAULISTA	M	17	22.72	63728	97.94	784.396	P.1	2007-01-03
REDE-IB_100181/SARS-CoV-2/Campinas/SP|2021-03-14	IB_100181	2021-03-14	Brazil	SP	CAMPINAS	F	47	21.27	103816	99.83	1245.81	B.1.1.7	2007-01-03
REDE-IB_100182/SARS-CoV-2/Campinas/SP|2021-03-14	IB_100182	2021-03-14	Brazil	SP	CAMPINAS	M	28	21.91	91505	99.85	1120.23	B.1.1.7	2007-01-03
REDE-IB_100202/SARS-CoV-2/Bebedouro/SP|2021-03-14	IB_100202	2021-03-14	Brazil	SP	BEBEDOURO	F	47	17.73	443497	99.83	3890.64	B.1.1.7	2007-01-03
REDE-PR214/SARS-CoV-2/Curitiba/PR|2021-03-15	PR214	2021-03-15	Brazil	PR	Curitiba	F	2	2021-06-12	602562	91.8	16843.4	P.1	2007-01-03
REDE-16994-16/SARS-CoV-2/Pelotas/RS|2021-03-15	16994-16	2021-03-15	Brazil	RS	PELOTAS	F	28	19.19	218069	99.77	902087	P.1	2007-01-03
REDE-17017-16/SARS-CoV-2/Sao Lourenco do Sul/RS|2021-03-15	17017-16	2021-03-15	Brazil	RS	SÃO LOURENÇO DO SUL	M	40	17.24	256988	99.78	1066.35	P.1	2007-01-03
REDE-17063-16/SARS-CoV-2/Jaguarao/RS|2021-03-15	17063-16	2021-03-15	Brazil	RS	JAGUARÃO	F	32	23.45	248567	99.81	1036.99	P.1	2007-01-03
REDE-17064-16/SARS-CoV-2/Jaguarao/RS|2021-03-15	17064-16	2021-03-15	Brazil	RS	JAGUARÃO	F	32	24.34	306294	99.89	1250.59	P.1	2007-01-03
REDE-17065-16/SARS-CoV-2/Jaguarao/RS|2021-03-15	17065-16	2021-03-15	Brazil	RS	JAGUARÃO	F	51	16.75	248897	99.82	1037.88	P.1	2007-01-03
REDE-26476-62/SARS-CoV-2/Rio Grande/RS|2021-03-15	26476-62	2021-03-15	Brazil	RS	RIO GRANDE	F	56	17.38	292810	99.81	1238.61	P.1	2007-01-03
REDE-26483-62/SARS-CoV-2/Rio Grande/RS|2021-03-15	26483-62	2021-03-15	Brazil	RS	RIO GRANDE	F	39	18.93	305081	99.84	1277.6	P.1	2007-01-03
REDE-30740-21/SARS-CoV-2/Pelotas/RS|2021-03-15	30740-21	2021-03-15	Brazil	RS	PELOTAS	F	32	18.45	291428	99.78	1227.56	P.1	2007-01-03
REDE-55930-17/SARS-CoV-2/Pelotas/RS|2021-03-15	55930-17	2021-03-15	Brazil	RS	PELOTAS	M	36	15.77	294591	99.81	1215.79	P.1	2007-01-03
REDE-55939-17/SARS-CoV-2/Arroio do Padre/RS|2021-03-15	55939-17	2021-03-15	Brazil	RS	ARROIO DO PADRE	M	62	22.32	220592	99.8	907278	P.1	2007-01-03
REDE-55942-17/SARS-CoV-2/Arroio do Padre/RS|2021-03-15	55942-17	2021-03-15	Brazil	RS	ARROIO DO PADRE	F	57	23.84	264227	99.85	1100.97	P.1	2007-01-03
REDE-56038-17/SARS-CoV-2/Pelotas/RS|2021-03-15	56038-17	2021-03-15	Brazil	RS	PELOTAS	F	59	16.96	335898	99.84	1372.95	P.1	2007-01-03
REDE-56055-17/SARS-CoV-2/Porto Alegre/RS|2021-03-15	56055-17	2021-03-15	Brazil	RS	PORTO ALEGRE	F	26	19.87	287307	99.38	1200.91	P.1	2007-01-03
REDE-IB_100156/SARS-CoV-2/Bilac/SP|2021-03-15	IB_100156	2021-03-15	Brazil	SP	BILAC	M	10	24.63	88860	99.46	1093.98	P.1	2007-01-03
REDE-IB_100159/SARS-CoV-2/Osasco/SP|2021-03-15	IB_100159	2021-03-15	Brazil	SP	OSASCO	F	51	2021-06-17	168165	99.85	2121.3	P.1	2007-01-03
REDE-IB_100160/SARS-CoV-2/Osasco/SP|2021-03-15	IB_100160	2021-03-15	Brazil	SP	OSASCO	F	44	16.70	158735	99.8	2000.33	P.1	2007-01-03
REDE-IB_100161/SARS-CoV-2/Osasco/SP|2021-03-15	IB_100161	2021-03-15	Brazil	SP	OSASCO	F	25	17.67	180557	98.86	2354.94	P.1	2007-01-03
REDE-IB_100162/SARS-CoV-2/Osasco/SP|2021-03-15	IB_100162	2021-03-15	Brazil	SP	OSASCO	F	24	18.77	117679	99.79	1471.87	P.1	2007-01-03
REDE-IB_100163/SARS-CoV-2/Osasco/SP|2021-03-15	IB_100163	2021-03-15	Brazil	SP	OSASCO	F	58	19.20	80649	99.82	1034.4	P.1	2007-01-03
REDE-IB_100165/SARS-CoV-2/Osasco/SP|2021-03-15	IB_100165	2021-03-15	Brazil	SP	OSASCO	F	55	19.50	152447	99.85	1944.7	P.1	2007-01-03
REDE-IB_100166/SARS-CoV-2/Osasco/SP|2021-03-15	IB_100166	2021-03-15	Brazil	SP	OSASCO	F	59	19.66	167371	99.82	2087.42	P.1	2007-01-03
REDE-IB_100167/SARS-CoV-2/Osasco/SP|2021-03-15	IB_100167	2021-03-15	Brazil	SP	OSASCO	F	48	20.52	106115	99.78	1309.58	P.1	2007-01-03
REDE-IB_100168/SARS-CoV-2/Osasco/SP|2021-03-15	IB_100168	2021-03-15	Brazil	SP	OSASCO	M	61	19.98	126449	99.78	1588.17	P.1	2007-01-03
REDE-IB_100169/SARS-CoV-2/Osasco/SP|2021-03-15	IB_100169	2021-03-15	Brazil	SP	OSASCO	F	74	20.68	144798	99.83	1842.7	P.1	2007-01-03
REDE-IB_100170/SARS-CoV-2/Osasco/SP|2021-03-15	IB_100170	2021-03-15	Brazil	SP	OSASCO	M	25	22.31	111076	99.81	1398.8	P.1	2007-01-03
REDE-IB_100172/SARS-CoV-2/Osasco/SP|2021-03-15	IB_100172	2021-03-15	Brazil	SP	OSASCO	F	25	29.84	118892	99.82	1527.13	P.1	2007-01-03
REDE-IB_100173/SARS-CoV-2/Osasco/SP|2021-03-15	IB_100173	2021-03-15	Brazil	SP	OSASCO	M	20	28.43	152701	99.77	1902	P.1	2007-01-03
REDE-IB_100174/SARS-CoV-2/Osasco/SP|2021-03-15	IB_100174	2021-03-15	Brazil	SP	OSASCO	M	48	17.36	162110	99.81	2060.86	P.1	2007-01-03
REDE-IB_100177/SARS-CoV-2/Osasco/SP|2021-03-15	IB_100177	2021-03-15	Brazil	SP	OSASCO	F	68	20.17	102835	99.78	1307.3	P.1	2007-01-03
REDE-IB_100178/SARS-CoV-2/Osasco/SP|2021-03-15	IB_100178	2021-03-15	Brazil	SP	OSASCO	F	61	20.48	128191	98.96	1635.37	P.1	2007-01-03
REDE-IB_100191/SARS-CoV-2/Candido Mota/SP|2021-03-15	IB_100191	2021-03-15	Brazil	SP	CANDIDO MOTA	F	51	13.17	112356	99.78	1347.21	P.1	2007-01-03
REDE-IB_100193/SARS-CoV-2/Osasco/SP|2021-03-15	IB_100193	2021-03-15	Brazil	SP	OSASCO	M	58	2021-01-14	117680	99.84	1639.52	P.1	2007-01-03
REDE-IB_100194/SARS-CoV-2/Osasco/SP|2021-03-15	IB_100194	2021-03-15	Brazil	SP	OSASCO	M	56	25.82	124612	99.84	1571.1	P.1	2007-01-03
REDE-IB_100195/SARS-CoV-2/Osasco/SP|2021-03-15	IB_100195	2021-03-15	Brazil	SP	OSASCO	F	24	14.68	61990	98.95	722.799	P.1	2007-01-03
REDE-IB_100196/SARS-CoV-2/Praia Grande/SP|2021-03-15	IB_100196	2021-03-15	Brazil	SP	PRAIA GRANDE	M	40	17.32	142130	99.85	1746.86	P.1	2007-01-03
REDE-IB_100197/SARS-CoV-2/Praia Grande/SP|2021-03-15	IB_100197	2021-03-15	Brazil	SP	PRAIA GRANDE	F	38	27.16	91013	99.85	1085.37	P.1	2007-01-03
REDE-IB_100199/SARS-CoV-2/Praia Grande/SP|2021-03-15	IB_100199	2021-03-15	Brazil	SP	PRAIA GRANDE	M	72	27.42	100925	99.77	1219.96	P.1	2007-01-03
REDE-IB_100201/SARS-CoV-2/Taiacu/SP|2021-03-15	IB_100201	2021-03-15	Brazil	SP	TAIACU	M	69	27.47	119826	99.84	1454.63	P.1	2007-01-03
REDE-IB_100207/SARS-CoV-2/Cunha/SP|2021-03-15	IB_100207	2021-03-15	Brazil	SP	CUNHA	M	73	19.57	470535	99.86	3773.83	P.1	2007-01-03
REDE-IB_100221/SARS-CoV-2/Promissao/SP|2021-03-15	IB_100221	2021-03-15	Brazil	SP	PROMISSAO	F	44	19.56	519365	99.83	4130.26	P.1	2007-01-03
REDE-IB_100224/SARS-CoV-2/Ubatuba/SP|2021-03-15	IB_100224	2021-03-15	Brazil	SP	UBATUBA	F	49	19.82	927362	99.87	4559.6	P.1	2007-01-03
REDE-IB_100225/SARS-CoV-2/Boituva/SP|2021-03-15	IB_100225	2021-03-15	Brazil	SP	BOITUVA	M	47	18.55	101685	99.78	1206.03	P.1	2007-01-03
REDE-IB_100226/SARS-CoV-2/Boituva/SP|2021-03-15	IB_100226	2021-03-15	Brazil	SP	BOITUVA	F	38	19.43	121002	98.84	1465.44	P.1	2007-01-03
REDE-IB_100228/SARS-CoV-2/Boituva/SP|2021-03-15	IB_100228	2021-03-15	Brazil	SP	BOITUVA	F	22	24.30	34503	99.76	409.65	P.1	2007-01-03
REDE-IB_100229/SARS-CoV-2/Boituva/SP|2021-03-15	IB_100229	2021-03-15	Brazil	SP	BOITUVA	M	12	24.20	55453	99.75	630.861	P.1	2007-01-03
REDE-IB_100230/SARS-CoV-2/Boituva/SP|2021-03-15	IB_100230	2021-03-15	Brazil	SP	BOITUVA	M	50	25.20	42257	99.76	499.653	P.1	2007-01-03
REDE-IB_100231/SARS-CoV-2/Boituva/SP|2021-03-15	IB_100231	2021-03-15	Brazil	SP	BOITUVA	M	40	25.66	79431	99.9	957.611	P.1	2007-01-03
REDE-26519-62/SARS-CoV-2/Rio Grande/RS|2021-03-15	26519-62	2021-03-15	Brazil	RS	RIO GRANDE	F	3	18.17	243783	99.79	952776	B.1.1.28	2007-01-03
REDE-26522-62/SARS-CoV-2/Rio Grande/RS|2021-03-15	26522-62	2021-03-15	Brazil	RS	RIO GRANDE	M	64	2021-06-16	347412	99.8	1451.37	B.1.1.28	2007-01-03
REDE-IB_100232/SARS-CoV-2/Boituva/SP|2021-03-15	IB_100232	2021-03-15	Brazil	SP	BOITUVA	F	25	25.84	107791	99.77	1301.4	P.1	2007-01-03
REDE-IB_100237/SARS-CoV-2/Osasco/SP|2021-03-15	IB_100237	2021-03-15	Brazil	SP	OSASCO	M	35	19.64	121520	99.77	1435.93	P.1	2007-01-03
REDE-IB_103258/SARS-CoV-2/Serrana/SP|2021-03-15	IB_103258	2021-03-15	Brazil	SP	SERRANA	M	32	19.56	62333	99.76	746.16	P.1	2007-01-03
REDE-55947-17/SARS-CoV-2/Pelotas/RS|2021-03-15	55947-17	2021-03-15	Brazil	RS	PELOTAS	M	18	2021-03-22	248859	99.62	1036.51	P.2	2007-01-03
REDE-56020-17/SARS-CoV-2/Pelotas/RS|2021-03-15	56020-17	2021-03-15	Brazil	RS	PELOTAS	M	19	20.85	324923	99.84	1332.67	P.2	2007-01-03
REDE-IB_100157/SARS-CoV-2/Bilac/SP|2021-03-15	IB_100157	2021-03-15	Brazil	SP	BILAC	F	76	13.15	170525	99.9	2141.41	B.1.1.28	2007-01-03
REDE-IB_100175/SARS-CoV-2/Osasco/SP|2021-03-15	IB_100175	2021-03-15	Brazil	SP	OSASCO	M	74	17.48	112382	99.79	1391.8	B.1.1.7	2007-01-03
REDE-IB_100179/SARS-CoV-2/Bora/SP|2021-03-15	IB_100179	2021-03-15	Brazil	SP	BORA	F	29	20.74	76365	99.82	901.765	B.1.1.28	2007-01-03
REDE-IB_100192/SARS-CoV-2/Julio Mesquita/SP|2021-03-15	IB_100192	2021-03-15	Brazil	SP	JULIO MESQUITA	F	53	13.99	124894	99.83	1502.43	B.1.1.28	2007-01-03
REDE-IB_100198/SARS-CoV-2/Praia Grande/SP|2021-03-15	IB_100198	2021-03-15	Brazil	SP	PRAIA GRANDE	M	39	26.30	124779	99.88	1539.24	B.1.1.28	2007-01-03
REDE-IB_100200/SARS-CoV-2/Sales Oliveira/SP|2021-03-15	IB_100200	2021-03-15	Brazil	SP	SALES OLIVEIRA	F	5	18.85	137722	99.87	1674.86	B.1.1.7	2007-01-03
REDE-IB_100227/SARS-CoV-2/Boituva/SP|2021-03-15	IB_100227	2021-03-15	Brazil	SP	BOITUVA	F	52	21.26	102331	99.83	1257.31	B.1.1.28	2007-01-03
REDE-IB_100158/SARS-CoV-2/Osasco/SP|2021-03-16	IB_100158	2021-03-16	Brazil	SP	OSASCO	F	22	17.30	181459	99.86	2384.21	P.1	2007-01-03
REDE-IB_100164/SARS-CoV-2/Osasco/SP|2021-03-16	IB_100164	2021-03-16	Brazil	SP	OSASCO	F	59	19.40	71406	98.26	809.485	P.1	2007-01-03
REDE-IB_100171/SARS-CoV-2/Osasco/SP|2021-03-16	IB_100171	2021-03-16	Brazil	SP	OSASCO	F	48	23.37	103139	99.83	1360.95	P.1	2007-01-03
REDE-IB_100176/SARS-CoV-2/Osasco/SP|2021-03-16	IB_100176	2021-03-16	Brazil	SP	OSASCO	F	30	17.55	144524	99.78	1817.23	P.1	2007-01-03
REDE-IB_100205/SARS-CoV-2/Capivari/SP|2021-03-16	IB_100205	2021-03-16	Brazil	SP	CAPIVARI	F	36	27.43	507618	99.87	4282.96	P.1	2007-01-03
REDE-IB_100208/SARS-CoV-2/Dumont/SP|2021-03-16	IB_100208	2021-03-16	Brazil	SP	DUMONT	M	9	29.70	664894	99.85	4210.88	P.1	2007-01-03
REDE-IB_100209/SARS-CoV-2/Estiva Gerbi/SP|2021-03-16	IB_100209	2021-03-16	Brazil	SP	ESTIVA GERBI	F	58	19.79	449061	99.86	4122.01	P.1	2007-01-03
REDE-IB_100210/SARS-CoV-2/Guatapara/SP|2021-03-16	IB_100210	2021-03-16	Brazil	SP	GUATAPARA	F	66	18.47	836555	99.9	4867.02	P.1	2007-01-03
REDE-IB_100211/SARS-CoV-2/Iguape/SP|2021-03-16	IB_100211	2021-03-16	Brazil	SP	IGUAPE	F	16	20.22	142809	98.38	66.6159	P.1	2007-01-03
REDE-IB_100212/SARS-CoV-2/Ipua/SP|2021-03-16	IB_100212	2021-03-16	Brazil	SP	IPUA	F	54	21.19	641087	99.98	4482.5	P.1	2007-01-03
REDE-IB_100213/SARS-CoV-2/Jales/SP|2021-03-16	IB_100213	2021-03-16	Brazil	SP	JALES	M	79	20.78	529420	99.88	4433.76	P.1	2007-01-03
REDE-IB_100214/SARS-CoV-2/Jales/SP|2021-03-16	IB_100214	2021-03-16	Brazil	SP	JALES	F	49	2021-11-24	467674	99.87	3946.7	P.1	2007-01-03
REDE-IB_103259/SARS-CoV-2/Serrana/SP|2021-03-16	IB_103259	2021-03-16	Brazil	SP	SERRANA	F	21	29.85	28663	99.73	343.737	P.1	2007-01-03
REDE-IB_103260/SARS-CoV-2/Serrana/SP|2021-03-16	IB_103260	2021-03-16	Brazil	SP	SERRANA	F	43	2021-04-23	71900	99.73	863.52	P.1	2007-01-03
REDE-IB_103261/SARS-CoV-2/Serrana/SP|2021-03-16	IB_103261	2021-03-16	Brazil	SP	SERRANA	M	53	19.82	79665	99.8	959.471	P.1	2007-01-03
REDE-IB_100203/SARS-CoV-2/Caconde/SP|2021-03-16	IB_100203	2021-03-16	Brazil	SP	CACONDE	M	57	18.93	390180	99.9	3975.95	B.1.1.28	2007-01-03
REDE-IB_100204/SARS-CoV-2/Capivari/SP|2021-03-16	IB_100204	2021-03-16	Brazil	SP	CAPIVARI	F	50	23.70	430765	99.9	4028.97	B.1.1.28	2007-01-03
REDE-IB_100206/SARS-CoV-2/Capivari/SP|2021-03-16	IB_100206	2021-03-16	Brazil	SP	CAPIVARI	M	62	2021-08-29	133219	99	1338.58	B.1.1.332	2007-01-03
REDE-PR211/SARS-CoV-2/Curitiba/PR|2021-03-17	PR211	2021-03-17	Brazil	PR	Curitiba	F	43	12	427449	93.1	11835.2	B.1.1.28	2007-01-03
REDE-PR212/SARS-CoV-2/Curitiba/PR|2021-03-17	PR212	2021-03-17	Brazil	PR	Curitiba	M	62	2021-05-15	476132	93.2	9432-04-01	P.1	2007-01-03
REDE-IB_100215/SARS-CoV-2/Jales/SP|2021-03-17	IB_100215	2021-03-17	Brazil	SP	JALES	F	34	24.78	721621	99.9	4550.69	P.1	2007-01-03
REDE-IB_100216/SARS-CoV-2/Jales/SP|2021-03-17	IB_100216	2021-03-17	Brazil	SP	JALES	M	36	25.40	546004	99.97	4322.57	P.1	2007-01-03
REDE-IB_100222/SARS-CoV-2/Rubineia/SP|2021-03-17	IB_100222	2021-03-17	Brazil	SP	RUBINEIA	M	40	29.85	243410	99.84	2633.71	P.1	2007-01-03
REDE-IB_100223/SARS-CoV-2/Rubineia/SP|2021-03-17	IB_100223	2021-03-17	Brazil	SP	RUBINEIA	M	81	2021-03-19	545414	99.86	4288.36	P.1	2007-01-03
REDE-IB_100235/SARS-CoV-2/Jales/SP|2021-03-17	IB_100235	2021-03-17	Brazil	SP	JALES	F	32	2021-05-18	130601	99.82	1587.91	P.1	2007-01-03
REDE-IB_103262/SARS-CoV-2/Serrana/SP|2021-03-17	IB_103262	2021-03-17	Brazil	SP	SERRANA	M	45	2021-08-25	131215	99.83	1593.42	P.1	2007-01-03
REDE-IB_103263/SARS-CoV-2/Serrana/SP|2021-03-17	IB_103263	2021-03-17	Brazil	SP	SERRANA	M	19	22.62	110264	99.91	1344	P.1	2007-01-03
REDE-IB_103264/SARS-CoV-2/Serrana/SP|2021-03-17	IB_103264	2021-03-17	Brazil	SP	SERRANA	F	29	23.74	117879	99.84	1433.44	P.1	2007-01-03
REDE-IB_103265/SARS-CoV-2/Serrana/SP|2021-03-17	IB_103265	2021-03-17	Brazil	SP	SERRANA	F	38	27.61	78143	99.82	941.296	P.1	2007-01-03
REDE-PR208/SARS-CoV-2/Curitiba/PR|2021-03-18	PR208	2021-03-18	Brazil	PR	Curitiba	F	28	10.75	216688	94.6	4258-07-01	P.1	2007-01-03
REDE-IB_100236/SARS-CoV-2/Narandiba/SP|2021-03-18	IB_100236	2021-03-18	Brazil	SP	NARANDIBA	M	45	18.28	108930	99.79	1312.73	P.1	2007-01-03
REDE-PR210/SARS-CoV-2/Curitiba/PR|2021-03-19	PR210	2021-03-19	Brazil	PR	Curitiba	M	73	13	240645	91.7	4881	P.1	2007-01-03
REDE-IB_101764/SARS-CoV-2/Piracicaba/SP|2021-03-19	IB_101764	2021-03-19	Brazil	SP	PIRACICABA	M	79	25.21	2255082	99.94	3598.91	P.1	2007-01-03
REDE-IB_100234/SARS-CoV-2/Irapuru/SP|2021-03-19	IB_100234	2021-03-19	Brazil	SP	IRAPURU	M	35	22.00	27632	95.42	267.111	P.1.1	2007-01-03
REDE-IB_100268/SARS-CoV-2/Ibate/SP|2021-03-20	IB_100268	2021-03-20	Brazil	SP	IBATE	F	35	2021-07-15	183774	99.81	2294.71	P.1	2007-01-03
REDE-IB_100272/SARS-CoV-2/Ibate/SP|2021-03-20	IB_100272	2021-03-20	Brazil	SP	IBATE	F	59	19.51	178957	99.87	2229.45	P.1	2007-01-03
REDE-IB_100294/SARS-CoV-2/Sao Bernardo do Campo/SP|2021-03-20	IB_100294	2021-03-20	Brazil	SP	SAO BERNARDO DO CAMPO	M	30	13.37	165629	99.82	2078.33	P.1	2007-01-03
REDE-IB_100295/SARS-CoV-2/Sao Bernardo do Campo/SP|2021-03-20	IB_100295	2021-03-20	Brazil	SP	SAO BERNARDO DO CAMPO	F	26	13.67	235228	99.9	2963.98	P.1	2007-01-03
REDE-IB_102366/SARS-CoV-2/Jundiai/SP|2021-03-20	IB_102366	2021-03-20	Brazil	SP	JUNDIAI	F	34	2021-07-26	5724642	99.96	6845.12	P.1	2007-01-03
REDE-IB_102411/SARS-CoV-2/Guarei/SP|2021-03-20	IB_102411	2021-03-20	Brazil	SP	GUAREI	F	19	29.53	6083713	99.96	6824.89	P.1	2007-01-03
REDE-IB_102412/SARS-CoV-2/Capao Bonito/SP|2021-03-20	IB_102412	2021-03-20	Brazil	SP	CAPAO BONITO	F	26	28.19	6427772	99.98	7054.91	P.1	2007-01-03
REDE-IB_102413/SARS-CoV-2/Itapetininga/SP|2021-03-20	IB_102413	2021-03-20	Brazil	SP	ITAPETININGA	M	59	29.47	6468942	99.97	6757.92	P.1	2007-01-03
REDE-IB_102414/SARS-CoV-2/Aracoiaba da Serra/SP|2021-03-20	IB_102414	2021-03-20	Brazil	SP	ARACOIABA DA SERRA	M	28	17.45	6435584	99.94	6987.33	P.1	2007-01-03
REDE-IB_102415/SARS-CoV-2/Itapetininga/SP|2021-03-20	IB_102415	2021-03-20	Brazil	SP	ITAPETININGA	F	39	17.13	7259534	99.97	6991.29	P.1	2007-01-03
REDE-IB_102410/SARS-CoV-2/Ibiuna/SP|2021-03-20	IB_102410	2021-03-20	Brazil	SP	IBIUNA	F	29	28.17	7642793	99.99	6780.27	B.1.1.28	2007-01-03
REDE-IB_102416/SARS-CoV-2/Boituva/SP|2021-03-20	IB_102416	2021-03-20	Brazil	SP	BOITUVA	M	30	14.36	5892817	99.9	7089.8	B.1.1.28	2007-01-03
REDE-IB_100241/SARS-CoV-2/Andradina/SP|2021-03-21	IB_100241	2021-03-21	Brazil	SP	ANDRADINA	F	58	20.34	195455	99.79	2410.4	P.1	2007-01-03
REDE-IB_100242/SARS-CoV-2/Andradina/SP|2021-03-21	IB_100242	2021-03-21	Brazil	SP	ANDRADINA	F	47	18.81	204348	99.86	2524.4	P.1	2007-01-03
REDE-IB_100243/SARS-CoV-2/Andradina/SP|2021-03-21	IB_100243	2021-03-21	Brazil	SP	ANDRADINA	F	53	21.68	212416	99.85	2610.55	P.1	2007-01-03
REDE-IB_100244/SARS-CoV-2/Andradina/SP|2021-03-21	IB_100244	2021-03-21	Brazil	SP	ANDRADINA	M	36	22.25	106266	99.79	1312.67	P.1	2007-01-03
REDE-IB_100245/SARS-CoV-2/Andradina/SP|2021-03-21	IB_100245	2021-03-21	Brazil	SP	ANDRADINA	F	22	2021-01-22	201511	99.85	2478.67	P.1	2007-01-03
REDE-IB_100246/SARS-CoV-2/Andradina/SP|2021-03-21	IB_100246	2021-03-21	Brazil	SP	ANDRADINA	F	49	20.97	258214	99.9	3195.82	P.1	2007-01-03
REDE-IB_100247/SARS-CoV-2/Andradina/SP|2021-03-21	IB_100247	2021-03-21	Brazil	SP	ANDRADINA	F	20	23.16	246072	99.86	2919.03	P.1	2007-01-03
REDE-IB_100248/SARS-CoV-2/Andradina/SP|2021-03-21	IB_100248	2021-03-21	Brazil	SP	ANDRADINA	F	70	23.64	245533	99.85	2968.95	P.1	2007-01-03
REDE-IB_100265/SARS-CoV-2/Ibate/SP|2021-03-21	IB_100265	2021-03-21	Brazil	SP	IBATE	F	23	2021-05-14	138010	99.85	1767.47	P.1	2007-01-03
REDE-IB_100266/SARS-CoV-2/Ibate/SP|2021-03-21	IB_100266	2021-03-21	Brazil	SP	IBATE	M	18	13.36	195974	99.85	2463.7	P.1	2007-01-03
REDE-IB_100267/SARS-CoV-2/Ibate/SP|2021-03-21	IB_100267	2021-03-21	Brazil	SP	IBATE	F	23	2021-01-22	87140	99.82	1010.06	P.1	2007-01-03
REDE-IB_100269/SARS-CoV-2/Ibate/SP|2021-03-21	IB_100269	2021-03-21	Brazil	SP	IBATE	M	18	16.40	89661	99.8	1010.4	P.1	2007-01-03
REDE-IB_100270/SARS-CoV-2/Ibate/SP|2021-03-21	IB_100270	2021-03-21	Brazil	SP	IBATE	F	22	16.47	152969	99.78	1891.3	P.1	2007-01-03
REDE-IB_100271/SARS-CoV-2/Ibate/SP|2021-03-21	IB_100271	2021-03-21	Brazil	SP	IBATE	F	32	11.72	69964	98.97	795.316	P.1	2007-01-03
REDE-IB_100273/SARS-CoV-2/Mongagua/SP|2021-03-21	IB_100273	2021-03-21	Brazil	SP	MONGAGUA	M	65	18.37	187163	99.86	2394.05	P.1	2007-01-03
REDE-IB_100274/SARS-CoV-2/Mongagua/SP|2021-03-21	IB_100274	2021-03-21	Brazil	SP	MONGAGUA	F	45	2021-11-20	214107	99.83	2613.39	P.1	2007-01-03
REDE-IB_100275/SARS-CoV-2/Mongagua/SP|2021-03-21	IB_100275	2021-03-21	Brazil	SP	MONGAGUA	F	32	19.92	96667	99.83	1179.51	P.1	2007-01-03
REDE-IB_100276/SARS-CoV-2/Mongagua/SP|2021-03-21	IB_100276	2021-03-21	Brazil	SP	MONGAGUA	F	59	19.82	175683	99.86	2282.78	P.1	2007-01-03
REDE-IB_100277/SARS-CoV-2/Mongagua/SP|2021-03-21	IB_100277	2021-03-21	Brazil	SP	MONGAGUA	F	67	14.66	162224	99.92	2043.33	P.1	2007-01-03
REDE-IB_100278/SARS-CoV-2/Mongagua/SP|2021-03-21	IB_100278	2021-03-21	Brazil	SP	MONGAGUA	M	66	28.39	188843	99.88	2408.98	P.1	2007-01-03
REDE-IB_100279/SARS-CoV-2/Mongagua/SP|2021-03-21	IB_100279	2021-03-21	Brazil	SP	MONGAGUA	F	44	21.58	106304	99.8	1317.9	P.1	2007-01-03
REDE-IB_100281/SARS-CoV-2/Mongagua/SP|2021-03-21	IB_100281	2021-03-21	Brazil	SP	MONGAGUA	F	33	22.26	144173	99.81	1901.24	P.1	2007-01-03
REDE-IB_100282/SARS-CoV-2/Mongagua/SP|2021-03-21	IB_100282	2021-03-21	Brazil	SP	MONGAGUA	F	31	21.25	136811	99.8	1708.96	P.1	2007-01-03
REDE-IB_100283/SARS-CoV-2/Mongagua/SP|2021-03-21	IB_100283	2021-03-21	Brazil	SP	MONGAGUA	F	73	21.65	150816	99.82	1877.81	P.1	2007-01-03
REDE-IB_100284/SARS-CoV-2/Mongagua/SP|2021-03-21	IB_100284	2021-03-21	Brazil	SP	MONGAGUA	F	28	21.80	120030	99.86	1554.87	P.1	2007-01-03
REDE-IB_100285/SARS-CoV-2/Mongagua/SP|2021-03-21	IB_100285	2021-03-21	Brazil	SP	MONGAGUA	F	40	22.38	204542	99.84	2629.1	P.1	2007-01-03
REDE-IB_100286/SARS-CoV-2/Mongagua/SP|2021-03-21	IB_100286	2021-03-21	Brazil	SP	MONGAGUA	F	39	23.35	232632	99.86	2845.87	P.1	2007-01-03
REDE-IB_100287/SARS-CoV-2/Mongagua/SP|2021-03-21	IB_100287	2021-03-21	Brazil	SP	MONGAGUA	F	35	11.31	76260	99.83	879.03	P.1	2007-01-03
REDE-IB_100288/SARS-CoV-2/Mongagua/SP|2021-03-21	IB_100288	2021-03-21	Brazil	SP	MONGAGUA	M	57	23.30	182886	99.86	2339.79	P.1	2007-01-03
REDE-IB_100289/SARS-CoV-2/Mongagua/SP|2021-03-21	IB_100289	2021-03-21	Brazil	SP	MONGAGUA	F	16	2021-08-17	172507	99.79	2189.49	P.1	2007-01-03
REDE-IB_100290/SARS-CoV-2/Mongagua/SP|2021-03-21	IB_100290	2021-03-21	Brazil	SP	MONGAGUA	M	42	24.00	175820	99.84	2207.85	P.1	2007-01-03
REDE-IB_100291/SARS-CoV-2/Mongagua/SP|2021-03-21	IB_100291	2021-03-21	Brazil	SP	MONGAGUA	F	78	2021-01-24	57451	99.79	726.243	P.1	2007-01-03
REDE-IB_100292/SARS-CoV-2/Mongagua/SP|2021-03-21	IB_100292	2021-03-21	Brazil	SP	MONGAGUA	M	77	13.27	194733	98.9	2465.29	P.1	2007-01-03
REDE-IB_100293/SARS-CoV-2/Mongagua/SP|2021-03-21	IB_100293	2021-03-21	Brazil	SP	MONGAGUA	M	16	10.17	49584	99.01	601.503	P.1	2007-01-03
REDE-IB_102271/SARS-CoV-2/Barretos/SP|2021-03-21	IB_102271	2021-03-21	Brazil	SP	BARRETOS	F	41	20.48	6896021	99.98	7183.79	P.1	2007-01-03
REDE-IB_102277/SARS-CoV-2/Luis Antonio/SP|2021-03-21	IB_102277	2021-03-21	Brazil	SP	LUIS ANTONIO	F	41	23.70	6238929	99.98	6822.66	P.1	2007-01-03
REDE-IB_102279/SARS-CoV-2/Luis Antonio/SP|2021-03-21	IB_102279	2021-03-21	Brazil	SP	LUIS ANTONIO	M	66	22.89	6575159	99.98	7156.62	P.1	2007-01-03
REDE-IB_102280/SARS-CoV-2/Luis Antonio/SP|2021-03-21	IB_102280	2021-03-21	Brazil	SP	LUIS ANTONIO	M	47	2021-06-23	7107177	99.97	6825.82	P.1	2007-01-03
REDE-IB_102281/SARS-CoV-2/Luis Antonio/SP|2021-03-21	IB_102281	2021-03-21	Brazil	SP	LUIS ANTONIO	M	32	23.15	7306543	99.97	7072.19	P.1	2007-01-03
REDE-IB_102284/SARS-CoV-2/Sao Joaquim da Barra/SP|2021-03-21	IB_102284	2021-03-21	Brazil	SP	SAO JOAQUIM DA BARRA	M	70	13.17	7251582	99.98	6872.38	P.1	2007-01-03
REDE-IB_102285/SARS-CoV-2/Sao Joaquim da Barra/SP|2021-03-21	IB_102285	2021-03-21	Brazil	SP	SAO JOAQUIM DA BARRA	M	20	13.99	6429430	99.94	7058.57	P.1	2007-01-03
REDE-IB_102287/SARS-CoV-2/Sao Joaquim da Barra/SP|2021-03-21	IB_102287	2021-03-21	Brazil	SP	SAO JOAQUIM DA BARRA	M	26	25.82	6941048	99.98	7275.56	P.1	2007-01-03
REDE-IB_102288/SARS-CoV-2/Sao Joaquim da Barra/SP|2021-03-21	IB_102288	2021-03-21	Brazil	SP	SAO JOAQUIM DA BARRA	M	59	14.68	6673139	99.98	6925.66	P.1	2007-01-03
REDE-IB_102289/SARS-CoV-2/Candido Rodrigues/SP|2021-03-21	IB_102289	2021-03-21	Brazil	SP	CANDIDO RODRIGUES	M	44	17.32	5996902	99.94	6497.76	P.1	2007-01-03
REDE-IB_102291/SARS-CoV-2/Candido Rodrigues/SP|2021-03-21	IB_102291	2021-03-21	Brazil	SP	CANDIDO RODRIGUES	F	61	26.30	6466689	99.98	7113.58	P.1	2007-01-03
REDE-IB_102292/SARS-CoV-2/Sao Joaquim da Barra/SP|2021-03-21	IB_102292	2021-03-21	Brazil	SP	SAO JOAQUIM DA BARRA	M	80	27.42	7322599	99.97	7073.59	P.1	2007-01-03
REDE-IB_102293/SARS-CoV-2/Sao Joaquim da Barra/SP|2021-03-21	IB_102293	2021-03-21	Brazil	SP	SAO JOAQUIM DA BARRA	M	58	18.85	6705081	99.97	7088.9	P.1	2007-01-03
REDE-IB_102294/SARS-CoV-2/Sao Joaquim da Barra/SP|2021-03-21	IB_102294	2021-03-21	Brazil	SP	SAO JOAQUIM DA BARRA	F	43	27.47	6994379	99.95	6807.02	P.1	2007-01-03
REDE-IB_102295/SARS-CoV-2/Sao Joaquim da Barra/SP|2021-03-21	IB_102295	2021-03-21	Brazil	SP	SAO JOAQUIM DA BARRA	M	41	17.73	7020179	99.98	7075	P.1	2007-01-03
REDE-IB_102296/SARS-CoV-2/Sao Joaquim da Barra/SP|2021-03-21	IB_102296	2021-03-21	Brazil	SP	SAO JOAQUIM DA BARRA	F	34	18.93	6408555	99.98	6917.84	P.1	2007-01-03
REDE-IB_102297/SARS-CoV-2/Sao Joaquim da Barra/SP|2021-03-21	IB_102297	2021-03-21	Brazil	SP	SAO JOAQUIM DA BARRA	F	61	23.70	6968953	99.98	7074.96	P.1	2007-01-03
REDE-IB_102298/SARS-CoV-2/Sao Joaquim da Barra/SP|2021-03-21	IB_102298	2021-03-21	Brazil	SP	SAO JOAQUIM DA BARRA	F	28	27.43	7374692	99.9	6626.09	P.1	2007-01-03
REDE-IB_102299/SARS-CoV-2/Sao Joaquim da Barra/SP|2021-03-21	IB_102299	2021-03-21	Brazil	SP	SAO JOAQUIM DA BARRA	M	34	2021-08-29	6815162	99.98	7046.3	P.1	2007-01-03
REDE-IB_102300/SARS-CoV-2/Sao Joaquim da Barra/SP|2021-03-21	IB_102300	2021-03-21	Brazil	SP	SAO JOAQUIM DA BARRA	M	20	19.57	6478426	99.98	7062.63	P.1	2007-01-03
REDE-IB_102306/SARS-CoV-2/Jundiai/SP|2021-03-21	IB_102306	2021-03-21	Brazil	SP	JUNDIAI	M	50	20.78	6976553	99.98	7065.51	P.1	2007-01-03
REDE-IB_102307/SARS-CoV-2/Jundiai/SP|2021-03-21	IB_102307	2021-03-21	Brazil	SP	JUNDIAI	F	44	2021-11-24	8022261	98.93	4698.75	P.1	2007-01-03
REDE-IB_102308/SARS-CoV-2/Jundiai/SP|2021-03-21	IB_102308	2021-03-21	Brazil	SP	JUNDIAI	M	41	24.78	6158839	99.92	7130.81	P.1	2007-01-03
REDE-IB_102309/SARS-CoV-2/Jundiai/SP|2021-03-21	IB_102309	2021-03-21	Brazil	SP	JUNDIAI	F	66	25.40	5798059	97.58	3933.81	P.1	2007-01-03
REDE-IB_102312/SARS-CoV-2/Jundiai/SP|2021-03-21	IB_102312	2021-03-21	Brazil	SP	JUNDIAI	F	46	17.70	6684583	99.98	7167.82	P.1	2007-01-03
REDE-IB_102313/SARS-CoV-2/Jundiai/SP|2021-03-21	IB_102313	2021-03-21	Brazil	SP	JUNDIAI	M	57	18.13	7076578	99.97	7218.23	P.1	2007-01-03
REDE-IB_102314/SARS-CoV-2/Jundiai/SP|2021-03-21	IB_102314	2021-03-21	Brazil	SP	JUNDIAI	F	62	19.56	6836296	99.98	7251.73	P.1	2007-01-03
REDE-IB_102315/SARS-CoV-2/Jundiai/SP|2021-03-21	IB_102315	2021-03-21	Brazil	SP	JUNDIAI	M	33	29.85	7732940	99.98	7336.98	P.1	2007-01-03
REDE-IB_102317/SARS-CoV-2/Jundiai/SP|2021-03-21	IB_102317	2021-03-21	Brazil	SP	JUNDIAI	M	67	19.82	6664629	99.5	5641.38	P.1	2007-01-03
REDE-IB_102318/SARS-CoV-2/Jundiai/SP|2021-03-21	IB_102318	2021-03-21	Brazil	SP	JUNDIAI	M	72	2021-08-25	6509909	99.97	7046.3	P.1	2007-01-03
REDE-IB_102319/SARS-CoV-2/Jundiai/SP|2021-03-21	IB_102319	2021-03-21	Brazil	SP	JUNDIAI	F	35	22.62	6778788	99.95	7049.12	P.1	2007-01-03
REDE-IB_102323/SARS-CoV-2/Jundiai/SP|2021-03-21	IB_102323	2021-03-21	Brazil	SP	JUNDIAI	M	44	2021-06-26	5701718	99.89	6117.39	P.1	2007-01-03
REDE-IB_102324/SARS-CoV-2/Jundiai/SP|2021-03-21	IB_102324	2021-03-21	Brazil	SP	JUNDIAI	F	24	25.71	6329025	99.97	7135.29	P.1	2007-01-03
REDE-IB_102325/SARS-CoV-2/Jundiai/SP|2021-03-21	IB_102325	2021-03-21	Brazil	SP	JUNDIAI	F	45	2021-09-17	6689724	99.98	7108.71	P.1	2007-01-03
REDE-IB_102326/SARS-CoV-2/Jundiai/SP|2021-03-21	IB_102326	2021-03-21	Brazil	SP	JUNDIAI	M	26	16.53	6366317	99.93	7127.96	P.1	2007-01-03
REDE-IB_102327/SARS-CoV-2/Jundiai/SP|2021-03-21	IB_102327	2021-03-21	Brazil	SP	JUNDIAI	F	46	2021-09-16	6548701	99.98	7103.44	P.1	2007-01-03
REDE-IB_102328/SARS-CoV-2/Jundiai/SP|2021-03-21	IB_102328	2021-03-21	Brazil	SP	JUNDIAI	M	44	18.15	6605523	99.88	5302.96	P.1	2007-01-03
REDE-IB_102329/SARS-CoV-2/Jundiai/SP|2021-03-21	IB_102329	2021-03-21	Brazil	SP	JUNDIAI	F	72	22.81	6655769	99.97	6611.78	P.1	2007-01-03
REDE-IB_102330/SARS-CoV-2/Jundiai/SP|2021-03-21	IB_102330	2021-03-21	Brazil	SP	JUNDIAI	M	29	18.55	5957158	99.54	4280.34	P.1	2007-01-03
REDE-IB_102331/SARS-CoV-2/Jundiai/SP|2021-03-21	IB_102331	2021-03-21	Brazil	SP	JUNDIAI	F	26	19.43	6296011	99.98	7080.12	P.1	2007-01-03
REDE-IB_102353/SARS-CoV-2/Sumare/SP|2021-03-21	IB_102353	2021-03-21	Brazil	SP	SUMARE	F	36	23.64	6237080	99.97	6852.84	P.1	2007-01-03
REDE-IB_102354/SARS-CoV-2/Sumare/SP|2021-03-21	IB_102354	2021-03-21	Brazil	SP	SUMARE	M	29	22.76	5225325	99.88	4798.23	P.1	2007-01-03
REDE-IB_102355/SARS-CoV-2/Sumare/SP|2021-03-21	IB_102355	2021-03-21	Brazil	SP	SUMARE	F	39	17.75	5846479	99.88	6576.24	P.1	2007-01-03
REDE-IB_102356/SARS-CoV-2/Jundiai/SP|2021-03-21	IB_102356	2021-03-21	Brazil	SP	JUNDIAI	F	32	17.77	6479808	99.98	7175.65	P.1	2007-01-03
REDE-IB_102357/SARS-CoV-2/Jundiai/SP|2021-03-21	IB_102357	2021-03-21	Brazil	SP	JUNDIAI	M	42	24.40	6843093	99.98	7138.96	P.1	2007-01-03
REDE-IB_102358/SARS-CoV-2/Jundiai/SP|2021-03-21	IB_102358	2021-03-21	Brazil	SP	JUNDIAI	M	44	25.69	4430351	99.98	6673.72	P.1	2007-01-03
REDE-IB_102359/SARS-CoV-2/Jundiai/SP|2021-03-21	IB_102359	2021-03-21	Brazil	SP	JUNDIAI	F	50	2021-06-24	8070442	99.98	7386.45	P.1	2007-01-03
REDE-IB_102360/SARS-CoV-2/Jundiai/SP|2021-03-21	IB_102360	2021-03-21	Brazil	SP	JUNDIAI	M	36	2021-03-26	6801855	99.98	6945.91	P.1	2007-01-03
REDE-IB_102361/SARS-CoV-2/Jundiai/SP|2021-03-21	IB_102361	2021-03-21	Brazil	SP	JUNDIAI	M	48	25.16	7373729	99.96	7153.23	P.1	2007-01-03
REDE-IB_102362/SARS-CoV-2/Socorro/SP|2021-03-21	IB_102362	2021-03-21	Brazil	SP	SOCORRO	F	40	26.67	7407396	99.98	7284.78	P.1	2007-01-03
REDE-IB_102363/SARS-CoV-2/Jundiai/SP|2021-03-21	IB_102363	2021-03-21	Brazil	SP	JUNDIAI	M	72	21.41	6566774	99.98	7113.95	P.1	2007-01-03
REDE-IB_102364/SARS-CoV-2/Jundiai/SP|2021-03-21	IB_102364	2021-03-21	Brazil	SP	JUNDIAI	M	59	28.47	6062233	99.98	7061.55	P.1	2007-01-03
REDE-IB_102365/SARS-CoV-2/Jundiai/SP|2021-03-21	IB_102365	2021-03-21	Brazil	SP	JUNDIAI	M	40	25.54	6071373	99.96	5386.86	P.1	2007-01-03
REDE-IB_102367/SARS-CoV-2/Sumare/SP|2021-03-21	IB_102367	2021-03-21	Brazil	SP	SUMARE	F	17	29.89	5975832	99.88	5999.49	P.1	2007-01-03
REDE-IB_102368/SARS-CoV-2/Sumare/SP|2021-03-21	IB_102368	2021-03-21	Brazil	SP	SUMARE	F	70	2021-05-24	7318181	99.95	6948.85	P.1	2007-01-03
REDE-IB_102371/SARS-CoV-2/Jundiai/SP|2021-03-21	IB_102371	2021-03-21	Brazil	SP	JUNDIAI	M	50	13.36	6855682	99.97	6889.68	P.1	2007-01-03
REDE-IB_102372/SARS-CoV-2/Sumare/SP|2021-03-21	IB_102372	2021-03-21	Brazil	SP	SUMARE	F	43	2021-01-22	7579534	99.98	7338.43	P.1	2007-01-03
REDE-IB_102373/SARS-CoV-2/Jundiai/SP|2021-03-21	IB_102373	2021-03-21	Brazil	SP	JUNDIAI	F	69	2021-07-15	6158284	99.98	6921.25	P.1	2007-01-03
REDE-IB_102374/SARS-CoV-2/Jundiai/SP|2021-03-21	IB_102374	2021-03-21	Brazil	SP	JUNDIAI	M	29	16.40	6478481	99.98	7168.05	P.1	2007-01-03
REDE-IB_102375/SARS-CoV-2/Sumare/SP|2021-03-21	IB_102375	2021-03-21	Brazil	SP	SUMARE	M	30	16.47	6745505	99.98	7078.67	P.1	2007-01-03
REDE-IB_102377/SARS-CoV-2/Sumare/SP|2021-03-21	IB_102377	2021-03-21	Brazil	SP	SUMARE	M	42	19.51	6039176	99.98	7104.66	P.1	2007-01-03
REDE-IB_102378/SARS-CoV-2/Mogi Mirim/SP|2021-03-21	IB_102378	2021-03-21	Brazil	SP	MOGI MIRIM	F	2	18.37	6704719	99.98	7122.03	P.1	2007-01-03
REDE-IB_102379/SARS-CoV-2/Mogi Mirim/SP|2021-03-21	IB_102379	2021-03-21	Brazil	SP	MOGI MIRIM	F	59	2021-11-20	6213631	99.97	6963.1	P.1	2007-01-03
REDE-IB_102380/SARS-CoV-2/Mogi Mirim/SP|2021-03-21	IB_102380	2021-03-21	Brazil	SP	MOGI MIRIM	F	2	19.92	6775796	99.92	6773.09	P.1	2007-01-03
REDE-IB_102381/SARS-CoV-2/Mogi Mirim/SP|2021-03-21	IB_102381	2021-03-21	Brazil	SP	MOGI MIRIM	M	66	19.82	7088284	99.98	7182.16	P.1	2007-01-03
REDE-IB_102382/SARS-CoV-2/Mogi Mirim/SP|2021-03-21	IB_102382	2021-03-21	Brazil	SP	MOGI MIRIM	F	57	14.66	5666180	99.98	6447.33	P.1	2007-01-03
REDE-IB_102384/SARS-CoV-2/Mogi Mirim/SP|2021-03-21	IB_102384	2021-03-21	Brazil	SP	MOGI MIRIM	F	36	21.58	7127584	99.97	7061.14	P.1	2007-01-03
REDE-IB_102385/SARS-CoV-2/Mogi Mirim/SP|2021-03-21	IB_102385	2021-03-21	Brazil	SP	MOGI MIRIM	F	54	2021-06-22	6853365	99.98	7143.55	P.1	2007-01-03
REDE-IB_102386/SARS-CoV-2/Mogi Mirim/SP|2021-03-21	IB_102386	2021-03-21	Brazil	SP	MOGI MIRIM	F	54	22.26	7244672	99.98	7225.76	P.1	2007-01-03
REDE-IB_102387/SARS-CoV-2/Mogi Mirim/SP|2021-03-21	IB_102387	2021-03-21	Brazil	SP	MOGI MIRIM	M	63	21.25	6755477	99.98	6514.76	P.1	2007-01-03
REDE-IB_102388/SARS-CoV-2/Mogi Mirim/SP|2021-03-21	IB_102388	2021-03-21	Brazil	SP	MOGI MIRIM	F	13	21.65	6712560	99.95	6967.11	P.1	2007-01-03
REDE-IB_102389/SARS-CoV-2/Mogi Mirim/SP|2021-03-21	IB_102389	2021-03-21	Brazil	SP	MOGI MIRIM	F	15	21.80	6843152	99.88	5466.63	P.1	2007-01-03
REDE-IB_102390/SARS-CoV-2/Mogi Mirim/SP|2021-03-21	IB_102390	2021-03-21	Brazil	SP	MOGI MIRIM	M	41	22.38	6209334	99.95	7072.61	P.1	2007-01-03
REDE-IB_102391/SARS-CoV-2/Mogi Mirim/SP|2021-03-21	IB_102391	2021-03-21	Brazil	SP	MOGI MIRIM	F	64	23.35	6429141	99.97	6797.04	P.1	2007-01-03
REDE-IB_102392/SARS-CoV-2/Mogi Mirim/SP|2021-03-21	IB_102392	2021-03-21	Brazil	SP	MOGI MIRIM	M	73	11.31	7888435	99.88	6422.74	P.1	2007-01-03
REDE-IB_102397/SARS-CoV-2/Tambau/SP|2021-03-21	IB_102397	2021-03-21	Brazil	SP	TAMBAU	F	44	13.27	6724045	99.98	7113.3	P.1	2007-01-03
REDE-IB_102398/SARS-CoV-2/Tambau/SP|2021-03-21	IB_102398	2021-03-21	Brazil	SP	TAMBAU	M	43	10.17	5890776	99.97	7050.11	P.1	2007-01-03
REDE-IB_102400/SARS-CoV-2/Mogi Mirim/SP|2021-03-21	IB_102400	2021-03-21	Brazil	SP	MOGI MIRIM	M	20	13.67	7000803	99.98	7223.31	P.1	2007-01-03
REDE-IB_102401/SARS-CoV-2/Campinas/SP|2021-03-21	IB_102401	2021-03-21	Brazil	SP	CAMPINAS	M	25	14.75	6857397	99.98	7126.93	P.1	2007-01-03
REDE-IB_102402/SARS-CoV-2/Monte Azul Paulista/SP|2021-03-21	IB_102402	2021-03-21	Brazil	SP	MONTE AZUL PAULISTA	M	60	15.18	6627028	99.89	5855.73	P.1	2007-01-03
REDE-IB_102409/SARS-CoV-2/Aracariguama/SP|2021-03-21	IB_102409	2021-03-21	Brazil	SP	ARACARIGUAMA	M	58	26.71	6756932	99.89	6635.35	P.1	2007-01-03
REDE-IB_102427/SARS-CoV-2/Urupes/SP|2021-03-21	IB_102427	2021-03-21	Brazil	SP	URUPES	F	33	20.28	8380571	99.98	7303.85	P.1	2007-01-03
REDE-IB_102477/SARS-CoV-2/Palestina/SP|2021-03-21	IB_102477	2021-03-21	Brazil	SP	PALESTINA	M	57	15.95	7502428	99.98	7274.5	P.1	2007-01-03
REDE-IB_102493/SARS-CoV-2/Mogi Mirim/SP|2021-03-21	IB_102493	2021-03-21	Brazil	SP	MOGI MIRIM	F	35	19.40	7271292	99.98	7125.7	P.1	2007-01-03
REDE-IB_102495/SARS-CoV-2/Mogi Mirim/SP|2021-03-21	IB_102495	2021-03-21	Brazil	SP	MOGI MIRIM	F	31	19.66	6725531	99.98	6911.17	P.1	2007-01-03
REDE-IB_102575/SARS-CoV-2/Pindamonhangaba/SP|2021-03-21	IB_102575	2021-03-21	Brazil	SP	PINDAMONHANGABA	M	40	22.00	7063435	99.68	6575	P.1	2007-01-03
REDE-IB_102577/SARS-CoV-2/Pindamonhangaba/SP|2021-03-21	IB_102577	2021-03-21	Brazil	SP	PINDAMONHANGABA	F	75	18.28	6952955	99.98	7228.86	P.1	2007-01-03
REDE-IB_102580/SARS-CoV-2/Pindamonhangaba/SP|2021-03-21	IB_102580	2021-03-21	Brazil	SP	PINDAMONHANGABA	F	21	2021-06-20	7541582	99.98	6827	P.1	2007-01-03
REDE-IB_102581/SARS-CoV-2/Pindamonhangaba/SP|2021-03-21	IB_102581	2021-03-21	Brazil	SP	PINDAMONHANGABA	M	45	20.27	6300190	99.98	6930.9	P.1	2007-01-03
REDE-IB_102582/SARS-CoV-2/Pindamonhangaba/SP|2021-03-21	IB_102582	2021-03-21	Brazil	SP	PINDAMONHANGABA	F	42	20.34	5153906	99.18	2510.21	P.1	2007-01-03
REDE-IB_102583/SARS-CoV-2/Pindamonhangaba/SP|2021-03-21	IB_102583	2021-03-21	Brazil	SP	PINDAMONHANGABA	M	24	18.81	7219176	99.98	7247.58	P.1	2007-01-03
REDE-IB_102585/SARS-CoV-2/Pindamonhangaba/SP|2021-03-21	IB_102585	2021-03-21	Brazil	SP	PINDAMONHANGABA	F	20	22.25	7455142	99.88	6136.27	P.1	2007-01-03
REDE-IB_102586/SARS-CoV-2/Pindamonhangaba/SP|2021-03-21	IB_102586	2021-03-21	Brazil	SP	PINDAMONHANGABA	F	29	2021-04-20	6770033	99.97	6964.69	P.1	2007-01-03
REDE-IB_102591/SARS-CoV-2/Pindamonhangaba/SP|2021-03-21	IB_102591	2021-03-21	Brazil	SP	PINDAMONHANGABA	F	51	17.75	6713081	99.98	7167.81	P.1	2007-01-03
REDE-IB_102593/SARS-CoV-2/Pindamonhangaba/SP|2021-03-21	IB_102593	2021-03-21	Brazil	SP	PINDAMONHANGABA	F	24	24.40	7265871	99.98	7088.58	P.1	2007-01-03
REDE-IB_102594/SARS-CoV-2/Pindamonhangaba/SP|2021-03-21	IB_102594	2021-03-21	Brazil	SP	PINDAMONHANGABA	M	30	25.69	6621528	83.91	3219.89	P.1	2007-01-03
REDE-IB_102595/SARS-CoV-2/Pindamonhangaba/SP|2021-03-21	IB_102595	2021-03-21	Brazil	SP	PINDAMONHANGABA	F	32	2021-06-24	7615436	99.98	7183.91	P.1	2007-01-03
REDE-IB_102596/SARS-CoV-2/Pindamonhangaba/SP|2021-03-21	IB_102596	2021-03-21	Brazil	SP	PINDAMONHANGABA	F	50	2021-03-26	7391476	99.93	7156.32	P.1	2007-01-03
REDE-IB_102597/SARS-CoV-2/Pindamonhangaba/SP|2021-03-21	IB_102597	2021-03-21	Brazil	SP	PINDAMONHANGABA	F	32	25.16	6797833	99.98	6693.99	P.1	2007-01-03
REDE-IB_102598/SARS-CoV-2/Pindamonhangaba/SP|2021-03-21	IB_102598	2021-03-21	Brazil	SP	PINDAMONHANGABA	M	52	26.67	8231169	99.97	7386.23	P.1	2007-01-03
REDE-IB_102599/SARS-CoV-2/Pindamonhangaba/SP|2021-03-21	IB_102599	2021-03-21	Brazil	SP	PINDAMONHANGABA	F	46	21.41	7855927	99.97	7114.46	P.1	2007-01-03
REDE-IB_103130/SARS-CoV-2/Dois Corregos/SP|2021-03-21	IB_103130	2021-03-21	Brazil	SP	DOIS CORREGOS	M	27	21.31	7727092	99.94	6933.93	P.1	2007-01-03
REDE-IB_103132/SARS-CoV-2/Dois Corregos/SP|2021-03-21	IB_103132	2021-03-21	Brazil	SP	DOIS CORREGOS	F	34	2021-07-20	5126253	99.98	6798.38	P.1	2007-01-03
REDE-IB_100280/SARS-CoV-2/Mongagua/SP|2021-03-21	IB_100280	2021-03-21	Brazil	SP	MONGAGUA	M	54	2021-06-22	234751	99.83	2932.29	B.1.1.7	2007-01-03
REDE-IB_102278/SARS-CoV-2/Luis Antonio/SP|2021-03-21	IB_102278	2021-03-21	Brazil	SP	LUIS ANTONIO	M	41	22.55	7101430	99.99	7288.66	P.2	2007-01-03
REDE-IB_102286/SARS-CoV-2/Sao Joaquim da Barra/SP|2021-03-21	IB_102286	2021-03-21	Brazil	SP	SAO JOAQUIM DA BARRA	F	45	2021-01-14	6835969	99.93	7222.44	B.1.1.7	2007-01-03
REDE-IB_102310/SARS-CoV-2/Jundiai/SP|2021-03-21	IB_102310	2021-03-21	Brazil	SP	JUNDIAI	F	61	18.14	6151299	99.86	5354.91	P.2	2007-01-03
REDE-IB_102311/SARS-CoV-2/Jundiai/SP|2021-03-21	IB_102311	2021-03-21	Brazil	SP	JUNDIAI	M	40	26.69	7252278	99.65	7284.29	B.1.1.28	2007-01-03
REDE-IB_102316/SARS-CoV-2/Jundiai/SP|2021-03-21	IB_102316	2021-03-21	Brazil	SP	JUNDIAI	F	39	2021-04-23	6972631	99.99	7130.15	P.2	2007-01-03
REDE-IB_102369/SARS-CoV-2/Sumare/SP|2021-03-21	IB_102369	2021-03-21	Brazil	SP	SUMARE	M	47	2021-04-21	7732445	99.94	7034.28	B.1.1.7	2007-01-03
REDE-IB_102370/SARS-CoV-2/Jundiai/SP|2021-03-21	IB_102370	2021-03-21	Brazil	SP	JUNDIAI	M	30	2021-05-14	6560511	99.9	4427.1	P.2	2007-01-03
REDE-IB_102376/SARS-CoV-2/Sumare/SP|2021-03-21	IB_102376	2021-03-21	Brazil	SP	SUMARE	F	35	11.72	6116882	99.99	7028.39	B.1.1.28	2007-01-03
REDE-IB_102383/SARS-CoV-2/Mogi Mirim/SP|2021-03-21	IB_102383	2021-03-21	Brazil	SP	MOGI MIRIM	F	46	28.39	7093059	100	6934.02	P.2	2007-01-03
REDE-IB_102393/SARS-CoV-2/Tambau/SP|2021-03-21	IB_102393	2021-03-21	Brazil	SP	TAMBAU	M	34	23.30	7040147	99.99	7043.95	B.1.1.28	2007-01-03
REDE-IB_102394/SARS-CoV-2/Tambau/SP|2021-03-21	IB_102394	2021-03-21	Brazil	SP	TAMBAU	F	33	2021-03-21	5976562	99.95	6577.22	B.1.1.28	2007-01-03
REDE-IB_102395/SARS-CoV-2/Tambau/SP|2021-03-21	IB_102395	2021-03-21	Brazil	SP	TAMBAU	F	25	24.00	7287246	99.99	6946.57	B.1.1.28	2007-01-03
REDE-IB_102396/SARS-CoV-2/Tambau/SP|2021-03-21	IB_102396	2021-03-21	Brazil	SP	TAMBAU	F	71	2021-01-24	7827587	99.99	7343.74	B.1.1.28	2007-01-03
REDE-IB_102399/SARS-CoV-2/Tambau/SP|2021-03-21	IB_102399	2021-03-21	Brazil	SP	TAMBAU	F	21	13.37	7245387	100	6976.41	B.1.1.28	2007-01-03
REDE-IB_102494/SARS-CoV-2/Mogi Mirim/SP|2021-03-21	IB_102494	2021-03-21	Brazil	SP	MOGI MIRIM	F	59	19.50	6613334	100	7185.47	P.2	2007-01-03
REDE-IB_102510/SARS-CoV-2/Tambau/SP|2021-03-21	IB_102510	2021-03-21	Brazil	SP	TAMBAU	F	60	21.27	7219849	99.99	5915.52	B.1.1.28	2007-01-03
REDE-IB_102584/SARS-CoV-2/Pindamonhangaba/SP|2021-03-21	IB_102584	2021-03-21	Brazil	SP	PINDAMONHANGABA	M	20	21.68	6852986	99.92	7096.21	B.1.1.7	2007-01-03
REDE-IB_102588/SARS-CoV-2/Pindamonhangaba/SP|2021-03-21	IB_102588	2021-03-21	Brazil	SP	PINDAMONHANGABA	F	27	23.16	7180236	99.93	7177.54	B.1.1.7	2007-01-03
REDE-IB_102590/SARS-CoV-2/Pindamonhangaba/SP|2021-03-21	IB_102590	2021-03-21	Brazil	SP	PINDAMONHANGABA	F	40	22.76	7457880	100	7313.18	P.2	2007-01-03
REDE-IB_100238/SARS-CoV-2/Americo Brasiliense/SP|2021-03-22	IB_100238	2021-03-22	Brazil	SP	AMERICO BRASILIENSE	F	19	19.90	205177	99.85	2616.41	P.1	2007-01-03
REDE-IB_100239/SARS-CoV-2/Americo Brasiliense/SP|2021-03-22	IB_100239	2021-03-22	Brazil	SP	AMERICO BRASILIENSE	F	68	2021-06-20	147888	99.85	1826.87	P.1	2007-01-03
REDE-IB_100240/SARS-CoV-2/Americo Brasiliense/SP|2021-03-22	IB_100240	2021-03-22	Brazil	SP	AMERICO BRASILIENSE	F	41	20.27	206134	99.81	2603.51	P.1	2007-01-03
REDE-IB_100249/SARS-CoV-2/Aracatuba/SP|2021-03-22	IB_100249	2021-03-22	Brazil	SP	ARACATUBA	F	29	22.76	129510	99.89	1653.76	P.1	2007-01-03
REDE-IB_100250/SARS-CoV-2/Aracatuba/SP|2021-03-22	IB_100250	2021-03-22	Brazil	SP	ARACATUBA	F	54	17.75	167030	99.83	2077.14	P.1	2007-01-03
REDE-IB_100251/SARS-CoV-2/Aracatuba/SP|2021-03-22	IB_100251	2021-03-22	Brazil	SP	ARACATUBA	F	62	17.77	154967	99.87	1927.65	P.1	2007-01-03
REDE-IB_100252/SARS-CoV-2/Aracatuba/SP|2021-03-22	IB_100252	2021-03-22	Brazil	SP	ARACATUBA	F	25	24.40	215513	99.83	2670.41	P.1	2007-01-03
REDE-IB_100253/SARS-CoV-2/Aracatuba/SP|2021-03-22	IB_100253	2021-03-22	Brazil	SP	ARACATUBA	M	12	25.69	231646	99.86	2772.62	P.1	2007-01-03
REDE-IB_100254/SARS-CoV-2/Aracatuba/SP|2021-03-22	IB_100254	2021-03-22	Brazil	SP	ARACATUBA	F	37	2021-06-24	242735	99.87	2940.79	P.1	2007-01-03
REDE-IB_100255/SARS-CoV-2/Aracatuba/SP|2021-03-22	IB_100255	2021-03-22	Brazil	SP	ARACATUBA	M	57	2021-03-26	180993	99.86	2250.16	P.1	2007-01-03
REDE-IB_100256/SARS-CoV-2/Aracatuba/SP|2021-03-22	IB_100256	2021-03-22	Brazil	SP	ARACATUBA	M	44	25.16	175996	99.86	2190.85	P.1	2007-01-03
REDE-IB_100257/SARS-CoV-2/Aracatuba/SP|2021-03-22	IB_100257	2021-03-22	Brazil	SP	ARACATUBA	M	57	26.67	148192	99.82	1832.44	P.1	2007-01-03
REDE-IB_100258/SARS-CoV-2/Auriflama/SP|2021-03-22	IB_100258	2021-03-22	Brazil	SP	AURIFLAMA	F	65	21.41	165662	99.86	2088.78	P.1	2007-01-03
REDE-IB_100259/SARS-CoV-2/Barretos/SP|2021-03-22	IB_100259	2021-03-22	Brazil	SP	BARRETOS	M	62	28.47	86707	99.86	1092.85	P.1	2007-01-03
REDE-IB_100260/SARS-CoV-2/Barretos/SP|2021-03-22	IB_100260	2021-03-22	Brazil	SP	BARRETOS	M	39	25.54	181081	99.87	2219.54	P.1	2007-01-03
REDE-IB_100261/SARS-CoV-2/Bilac/SP|2021-03-22	IB_100261	2021-03-22	Brazil	SP	BILAC	M	18	2021-07-26	179778	99.88	2223.58	P.1	2007-01-03
REDE-IB_100262/SARS-CoV-2/Bilac/SP|2021-03-22	IB_100262	2021-03-22	Brazil	SP	BILAC	M	25	29.89	309127	99.87	3455.38	P.1	2007-01-03
REDE-IB_100263/SARS-CoV-2/Florinea/SP|2021-03-22	IB_100263	2021-03-22	Brazil	SP	FLORINEA	F	31	2021-01-23	194726	99.83	2461.76	P.1	2007-01-03
REDE-IB_100264/SARS-CoV-2/Glicerio/SP|2021-03-22	IB_100264	2021-03-22	Brazil	SP	GLICERIO	F	58	2021-04-21	232144	99.85	2861.01	P.1	2007-01-03
REDE-IB_100317/SARS-CoV-2/Tabatinga/SP|2021-03-22	IB_100317	2021-03-22	Brazil	SP	TABATINGA	F	8	21.31	190818	99.85	2483.51	P.1	2007-01-03
REDE-IB_100318/SARS-CoV-2/Tabatinga/SP|2021-03-22	IB_100318	2021-03-22	Brazil	SP	TABATINGA	F	54	25.48	199302	99.85	2444.81	P.1	2007-01-03
REDE-IB_100319/SARS-CoV-2/Tabatinga/SP|2021-03-22	IB_100319	2021-03-22	Brazil	SP	TABATINGA	F	19	2021-07-20	100927	99.79	1163.61	P.1	2007-01-03
REDE-IB_100320/SARS-CoV-2/Valparaiso/SP|2021-03-22	IB_100320	2021-03-22	Brazil	SP	VALPARAISO	M	63	20.39	174321	99.83	2149.64	P.1	2007-01-03
REDE-IB_100321/SARS-CoV-2/Valparaiso/SP|2021-03-22	IB_100321	2021-03-22	Brazil	SP	VALPARAISO	M	40	2021-05-17	145378	99.81	1835.42	P.1	2007-01-03
REDE-IB_100322/SARS-CoV-2/Valparaiso/SP|2021-03-22	IB_100322	2021-03-22	Brazil	SP	VALPARAISO	F	41	20.28	184297	99.86	2262.44	P.1	2007-01-03
REDE-IB_100323/SARS-CoV-2/Valparaiso/SP|2021-03-22	IB_100323	2021-03-22	Brazil	SP	VALPARAISO	M	40	24.72	239223	99.85	2836.7	P.1	2007-01-03
REDE-IB_102272/SARS-CoV-2/Guariba/SP|2021-03-22	IB_102272	2021-03-22	Brazil	SP	GUARIBA	F	18	20.74	6218060	99.96	6879.65	P.1	2007-01-03
REDE-IB_102273/SARS-CoV-2/Guariba/SP|2021-03-22	IB_102273	2021-03-22	Brazil	SP	GUARIBA	M	22	21.63	6974893	99.98	7151.03	P.1	2007-01-03
REDE-IB_102274/SARS-CoV-2/Guariba/SP|2021-03-22	IB_102274	2021-03-22	Brazil	SP	GUARIBA	F	35	21.27	7136321	99.97	6736.33	P.1	2007-01-03
REDE-IB_102275/SARS-CoV-2/Borborema/SP|2021-03-22	IB_102275	2021-03-22	Brazil	SP	BORBOREMA	F	26	21.91	6863697	99.98	7159.98	P.1	2007-01-03
REDE-IB_102276/SARS-CoV-2/Borborema/SP|2021-03-22	IB_102276	2021-03-22	Brazil	SP	BORBOREMA	F	21	21.93	7491501	99.97	7146.53	P.1	2007-01-03
REDE-IB_102282/SARS-CoV-2/Cajobi/SP|2021-03-22	IB_102282	2021-03-22	Brazil	SP	CAJOBI	M	6	23.33	6925760	99.88	6186.36	P.1	2007-01-03
REDE-IB_102283/SARS-CoV-2/Cajobi/SP|2021-03-22	IB_102283	2021-03-22	Brazil	SP	CAJOBI	M	61	23.70	6508979	99.9	6010.64	P.1	2007-01-03
REDE-IB_102290/SARS-CoV-2/Sales Oliveira/SP|2021-03-22	IB_102290	2021-03-22	Brazil	SP	SALES OLIVEIRA	M	40	27.16	6660481	99.97	7101.44	P.1	2007-01-03
REDE-IB_102301/SARS-CoV-2/Vista Alegre do Alto/SP|2021-03-22	IB_102301	2021-03-22	Brazil	SP	VISTA ALEGRE DO ALTO	F	9	29.70	6560920	99.98	7159.79	P.1	2007-01-03
REDE-IB_102302/SARS-CoV-2/Vista Alegre do Alto/SP|2021-03-22	IB_102302	2021-03-22	Brazil	SP	VISTA ALEGRE DO ALTO	F	36	19.79	7121482	99.98	7274.01	P.1	2007-01-03
REDE-IB_102303/SARS-CoV-2/Vista Alegre do Alto/SP|2021-03-22	IB_102303	2021-03-22	Brazil	SP	VISTA ALEGRE DO ALTO	M	5	18.47	6130088	99.96	6989.64	P.1	2007-01-03
REDE-IB_102304/SARS-CoV-2/Vista Alegre do Alto/SP|2021-03-22	IB_102304	2021-03-22	Brazil	SP	VISTA ALEGRE DO ALTO	F	46	20.22	6704864	99.97	7141.44	P.1	2007-01-03
REDE-IB_102305/SARS-CoV-2/Vista Alegre do Alto/SP|2021-03-22	IB_102305	2021-03-22	Brazil	SP	VISTA ALEGRE DO ALTO	M	54	21.19	6648628	99.85	5307.38	P.1	2007-01-03
REDE-IB_102320/SARS-CoV-2/Vista Alegre do Alto/SP|2021-03-22	IB_102320	2021-03-22	Brazil	SP	VISTA ALEGRE DO ALTO	M	9	23.74	7181618	99.97	7141.2	P.1	2007-01-03
REDE-IB_102321/SARS-CoV-2/Vista Alegre do Alto/SP|2021-03-22	IB_102321	2021-03-22	Brazil	SP	VISTA ALEGRE DO ALTO	F	55	27.61	6392716	99.98	6702.05	P.1	2007-01-03
REDE-IB_102322/SARS-CoV-2/Cajobi/SP|2021-03-22	IB_102322	2021-03-22	Brazil	SP	CAJOBI	F	4	22.75	6803971	99.97	6993.3	P.1	2007-01-03
REDE-IB_102333/SARS-CoV-2/Ourinhos/SP|2021-03-22	IB_102333	2021-03-22	Brazil	SP	OURINHOS	M	17	24.30	7203321	99.97	6951.42	P.1	2007-01-03
REDE-IB_102334/SARS-CoV-2/Ourinhos/SP|2021-03-22	IB_102334	2021-03-22	Brazil	SP	OURINHOS	F	31	24.20	7317775	99.95	6894.47	P.1	2007-01-03
REDE-IB_102338/SARS-CoV-2/Alvaro de Carvalho/SP|2021-03-22	IB_102338	2021-03-22	Brazil	SP	ALVARO DE CARVALHO	M	54	22.72	6641875	99.95	6820.91	P.1	2007-01-03
REDE-IB_102340/SARS-CoV-2/Florinea/SP|2021-03-22	IB_102340	2021-03-22	Brazil	SP	FLORINEA	M	9	2021-05-18	8941166	99.95	7275.51	P.1	2007-01-03
REDE-IB_102341/SARS-CoV-2/Florinea/SP|2021-03-22	IB_102341	2021-03-22	Brazil	SP	FLORINEA	M	62	18.28	6896294	99.98	6966.49	P.1	2007-01-03
REDE-IB_102342/SARS-CoV-2/Florinea/SP|2021-03-22	IB_102342	2021-03-22	Brazil	SP	FLORINEA	M	21	19.64	7358051	99.95	7105.72	P.1	2007-01-03
REDE-IB_102349/SARS-CoV-2/Maracai/SP|2021-03-22	IB_102349	2021-03-22	Brazil	SP	MARACAI	F	52	22.25	7719053	99.98	7267.86	P.1	2007-01-03
REDE-IB_102403/SARS-CoV-2/Severinia/SP|2021-03-22	IB_102403	2021-03-22	Brazil	SP	SEVERINIA	M	65	16.57	6784212	99.98	6896.23	P.1	2007-01-03
REDE-IB_102404/SARS-CoV-2/Severinia/SP|2021-03-22	IB_102404	2021-03-22	Brazil	SP	SEVERINIA	F	57	15.78	7530940	99.97	6988.04	P.1	2007-01-03
REDE-IB_102405/SARS-CoV-2/Severinia/SP|2021-03-22	IB_102405	2021-03-22	Brazil	SP	SEVERINIA	F	37	21.0	6577826	99.87	5188.71	P.1	2007-01-03
REDE-IB_102406/SARS-CoV-2/Severinia/SP|2021-03-22	IB_102406	2021-03-22	Brazil	SP	SEVERINIA	M	45	24.58	6761512	99.88	5909.49	P.1	2007-01-03
REDE-IB_102417/SARS-CoV-2/Barretos/SP|2021-03-22	IB_102417	2021-03-22	Brazil	SP	BARRETOS	F	43	2021-02-18	6234486	99.98	7068.39	P.1	2007-01-03
REDE-IB_102418/SARS-CoV-2/Barretos/SP|2021-03-22	IB_102418	2021-03-22	Brazil	SP	BARRETOS	F	55	18.49	6274056	99.97	6925.06	P.1	2007-01-03
REDE-IB_102419/SARS-CoV-2/Barretos/SP|2021-03-22	IB_102419	2021-03-22	Brazil	SP	BARRETOS	M	53	17.52	6910440	99.98	7127.3	P.1	2007-01-03
REDE-IB_102420/SARS-CoV-2/Barretos/SP|2021-03-22	IB_102420	2021-03-22	Brazil	SP	BARRETOS	M	48	18.66	5909881	99.88	5181.12	P.1	2007-01-03
REDE-IB_102421/SARS-CoV-2/Olimpia/SP|2021-03-22	IB_102421	2021-03-22	Brazil	SP	OLIMPIA	M	15	20.68	7311543	99.98	7102.39	P.1	2007-01-03
REDE-IB_102422/SARS-CoV-2/Olimpia/SP|2021-03-22	IB_102422	2021-03-22	Brazil	SP	OLIMPIA	F	44	21.31	6414159	99.98	7141.9	P.1	2007-01-03
REDE-IB_102423/SARS-CoV-2/Guaira/SP|2021-03-22	IB_102423	2021-03-22	Brazil	SP	GUAIRA	F	48	25.48	7553937	99.98	7136.91	P.1	2007-01-03
REDE-IB_102425/SARS-CoV-2/Guaira/SP|2021-03-22	IB_102425	2021-03-22	Brazil	SP	GUAIRA	M	40	20.39	7003693	99.97	7104.24	P.1	2007-01-03
REDE-IB_102478/SARS-CoV-2/Palestina/SP|2021-03-22	IB_102478	2021-03-22	Brazil	SP	PALESTINA	F	64	23.75	7254565	99.98	7260.69	P.1	2007-01-03
REDE-IB_102480/SARS-CoV-2/Palestina/SP|2021-03-22	IB_102480	2021-03-22	Brazil	SP	PALESTINA	F	38	24.26	6822892	99.98	7251.48	P.1	2007-01-03
REDE-IB_102481/SARS-CoV-2/Palestina/SP|2021-03-22	IB_102481	2021-03-22	Brazil	SP	PALESTINA	F	31	2021-05-23	7339571	99.98	7313.76	P.1	2007-01-03
REDE-IB_102482/SARS-CoV-2/Palestina/SP|2021-03-22	IB_102482	2021-03-22	Brazil	SP	PALESTINA	F	46	24.42	7714673	99.97	7145.96	P.1	2007-01-03
REDE-IB_102483/SARS-CoV-2/Palestina/SP|2021-03-22	IB_102483	2021-03-22	Brazil	SP	PALESTINA	M	27	23.92	8775294	99.98	7431.67	P.1	2007-01-03
REDE-IB_102484/SARS-CoV-2/Palestina/SP|2021-03-22	IB_102484	2021-03-22	Brazil	SP	PALESTINA	F	30	24.58	7225386	99.98	6977.11	P.1	2007-01-03
REDE-IB_102486/SARS-CoV-2/Palestina/SP|2021-03-22	IB_102486	2021-03-22	Brazil	SP	PALESTINA	M	20	13.15	7120774	99.94	7091.58	P.1	2007-01-03
REDE-IB_102487/SARS-CoV-2/Palestina/SP|2021-03-22	IB_102487	2021-03-22	Brazil	SP	PALESTINA	F	26	17.30	6055393	99.74	5115.32	P.1	2007-01-03
REDE-IB_102491/SARS-CoV-2/Mogi Guacu/SP|2021-03-22	IB_102491	2021-03-22	Brazil	SP	MOGI GUACU	M	29	18.77	7127918	99.92	6532.47	P.1	2007-01-03
REDE-IB_102492/SARS-CoV-2/Mogi Guacu/SP|2021-03-22	IB_102492	2021-03-22	Brazil	SP	MOGI GUACU	M	76	19.20	8281099	99.98	7383.1	P.1	2007-01-03
REDE-IB_102497/SARS-CoV-2/Itobi/SP|2021-03-22	IB_102497	2021-03-22	Brazil	SP	ITOBI	F	42	19.98	6595862	99.95	6635.32	P.1	2007-01-03
REDE-IB_102498/SARS-CoV-2/Itobi/SP|2021-03-22	IB_102498	2021-03-22	Brazil	SP	ITOBI	F	19	20.68	6870410	99.98	7094.34	P.1	2007-01-03
REDE-IB_102499/SARS-CoV-2/Mogi Guacu/SP|2021-03-22	IB_102499	2021-03-22	Brazil	SP	MOGI GUACU	F	54	22.31	6307781	99.93	6121.62	P.1	2007-01-03
REDE-IB_102501/SARS-CoV-2/Santa Cruz das Palmeiras/SP|2021-03-22	IB_102501	2021-03-22	Brazil	SP	SANTA CRUZ DAS PALMEIRAS	M	46	29.84	6555203	99.62	4117.98	P.1	2007-01-03
REDE-IB_102502/SARS-CoV-2/Santa Cruz das Palmeiras/SP|2021-03-22	IB_102502	2021-03-22	Brazil	SP	SANTA CRUZ DAS PALMEIRAS	F	34	28.43	6613803	99.98	6848.4	P.1	2007-01-03
REDE-IB_102503/SARS-CoV-2/Itobi/SP|2021-03-22	IB_102503	2021-03-22	Brazil	SP	ITOBI	F	22	17.36	8276817	99.96	7264.14	P.1	2007-01-03
REDE-IB_102505/SARS-CoV-2/Santa Cruz das Palmeiras/SP|2021-03-22	IB_102505	2021-03-22	Brazil	SP	SANTA CRUZ DAS PALMEIRAS	F	54	17.55	6900728	99.89	5888.78	P.1	2007-01-03
REDE-IB_102506/SARS-CoV-2/Tambau/SP|2021-03-22	IB_102506	2021-03-22	Brazil	SP	TAMBAU	F	9	20.17	7130827	99.89	6049.7	P.1	2007-01-03
REDE-IB_102508/SARS-CoV-2/Tambau/SP|2021-03-22	IB_102508	2021-03-22	Brazil	SP	TAMBAU	F	44	20.74	7388111	99.94	6489.99	P.1	2007-01-03
REDE-IB_102509/SARS-CoV-2/Santa Cruz das Palmeiras/SP|2021-03-22	IB_102509	2021-03-22	Brazil	SP	SANTA CRUZ DAS PALMEIRAS	F	57	21.63	6811857	99.93	6734.68	P.1	2007-01-03
REDE-IB_102511/SARS-CoV-2/Tambau/SP|2021-03-22	IB_102511	2021-03-22	Brazil	SP	TAMBAU	F	22	21.91	6648943	99.98	7079.55	P.1	2007-01-03
REDE-IB_102512/SARS-CoV-2/Franca/SP|2021-03-22	IB_102512	2021-03-22	Brazil	SP	FRANCA	M	69	21.93	7206782	99.98	7234.48	P.1	2007-01-03
REDE-IB_102513/SARS-CoV-2/Tambau/SP|2021-03-22	IB_102513	2021-03-22	Brazil	SP	TAMBAU	F	5	23.70	6276169	99.98	6276.69	P.1	2007-01-03
REDE-IB_102516/SARS-CoV-2/Casa Branca/SP|2021-03-22	IB_102516	2021-03-22	Brazil	SP	CASA BRANCA	M	33	2021-06-23	6693565	99.95	6985.57	P.1	2007-01-03
REDE-IB_102517/SARS-CoV-2/Franca/SP|2021-03-22	IB_102517	2021-03-22	Brazil	SP	FRANCA	F	17	23.15	7495077	99.98	6839.15	P.1	2007-01-03
REDE-IB_102518/SARS-CoV-2/Franca/SP|2021-03-22	IB_102518	2021-03-22	Brazil	SP	FRANCA	M	36	23.33	6344980	99.87	6142.25	P.1	2007-01-03
REDE-IB_102520/SARS-CoV-2/Franca/SP|2021-03-22	IB_102520	2021-03-22	Brazil	SP	FRANCA	M	55	13.17	6431659	99.98	6788.68	P.1	2007-01-03
REDE-IB_102521/SARS-CoV-2/Franca/SP|2021-03-22	IB_102521	2021-03-22	Brazil	SP	FRANCA	M	23	13.99	5673603	99.96	6912.6	P.1	2007-01-03
REDE-IB_102522/SARS-CoV-2/Franca/SP|2021-03-22	IB_102522	2021-03-22	Brazil	SP	FRANCA	F	29	2021-01-14	7092396	99.89	6292.33	P.1	2007-01-03
REDE-IB_102523/SARS-CoV-2/Franca/SP|2021-03-22	IB_102523	2021-03-22	Brazil	SP	FRANCA	M	57	25.82	6095806	99.98	6765.24	P.1	2007-01-03
REDE-IB_102525/SARS-CoV-2/Franca/SP|2021-03-22	IB_102525	2021-03-22	Brazil	SP	FRANCA	F	43	17.32	7363805	99.98	7287.31	P.1	2007-01-03
REDE-IB_102528/SARS-CoV-2/Franca/SP|2021-03-22	IB_102528	2021-03-22	Brazil	SP	FRANCA	M	50	27.42	7311594	99.98	7295.06	P.1	2007-01-03
REDE-IB_102531/SARS-CoV-2/Franca/SP|2021-03-22	IB_102531	2021-03-22	Brazil	SP	FRANCA	M	59	17.73	7191111	99.98	7297.08	P.1	2007-01-03
REDE-IB_102532/SARS-CoV-2/Franca/SP|2021-03-22	IB_102532	2021-03-22	Brazil	SP	FRANCA	F	31	18.93	5518250	99.98	7016.29	P.1	2007-01-03
REDE-IB_102533/SARS-CoV-2/Franca/SP|2021-03-22	IB_102533	2021-03-22	Brazil	SP	FRANCA	F	54	23.70	6877002	99.98	7226.76	P.1	2007-01-03
REDE-IB_102541/SARS-CoV-2/Franca/SP|2021-03-22	IB_102541	2021-03-22	Brazil	SP	FRANCA	M	31	21.19	7179792	99.98	7184.03	P.1	2007-01-03
REDE-IB_102565/SARS-CoV-2/Teodoro Sampaio/SP|2021-03-22	IB_102565	2021-03-22	Brazil	SP	TEODORO SAMPAIO	F	42	22.81	4526157	99.98	6641.46	P.1	2007-01-03
REDE-IB_102579/SARS-CoV-2/Pindamonhangaba/SP|2021-03-22	IB_102579	2021-03-22	Brazil	SP	PINDAMONHANGABA	F	37	19.90	7080565	99.98	6978.93	P.1	2007-01-03
REDE-IB_102592/SARS-CoV-2/Pindamonhangaba/SP|2021-03-22	IB_102592	2021-03-22	Brazil	SP	PINDAMONHANGABA	F	43	17.77	6929139	99.97	6717.5	P.1	2007-01-03
REDE-IB_102602/SARS-CoV-2/Piquete/SP|2021-03-22	IB_102602	2021-03-22	Brazil	SP	PIQUETE	F	17	2021-07-26	7277376	99.98	6982.99	P.1	2007-01-03
REDE-IB_102604/SARS-CoV-2/Pindamonhangaba/SP|2021-03-22	IB_102604	2021-03-22	Brazil	SP	PINDAMONHANGABA	F	43	2021-05-24	7932641	99.98	7200.87	P.1	2007-01-03
REDE-IB_102605/SARS-CoV-2/Pindamonhangaba/SP|2021-03-22	IB_102605	2021-03-22	Brazil	SP	PINDAMONHANGABA	F	48	2021-04-21	6870402	99.98	7233.53	P.1	2007-01-03
REDE-IB_103120/SARS-CoV-2/Promissao/SP|2021-03-22	IB_103120	2021-03-22	Brazil	SP	PROMISSAO	F	14	28.19	4205428	93.98	2500.14	P.1	2007-01-03
REDE-IB_103121/SARS-CoV-2/Agudos/SP|2021-03-22	IB_103121	2021-03-22	Brazil	SP	AGUDOS	F	23	29.47	7583183	99.98	7300.73	P.1	2007-01-03
REDE-IB_103122/SARS-CoV-2/Promissao/SP|2021-03-22	IB_103122	2021-03-22	Brazil	SP	PROMISSAO	F	32	17.45	6783715	99.97	7189.78	P.1	2007-01-03
REDE-IB_103123/SARS-CoV-2/Agudos/SP|2021-03-22	IB_103123	2021-03-22	Brazil	SP	AGUDOS	F	48	17.13	6806876	99.98	7112.92	P.1	2007-01-03
REDE-IB_103125/SARS-CoV-2/Promissao/SP|2021-03-22	IB_103125	2021-03-22	Brazil	SP	PROMISSAO	M	47	2021-02-18	7305774	99.98	7263.7	P.1	2007-01-03
REDE-IB_103126/SARS-CoV-2/Brotas/SP|2021-03-22	IB_103126	2021-03-22	Brazil	SP	BROTAS	F	72	18.49	6948359	99.97	7094.37	P.1	2007-01-03
REDE-IB_103128/SARS-CoV-2/Pederneiras/SP|2021-03-22	IB_103128	2021-03-22	Brazil	SP	PEDERNEIRAS	M	43	18.66	6720392	99.98	7110.1	P.1	2007-01-03
REDE-IB_103133/SARS-CoV-2/Mineiros do Tiete/SP|2021-03-22	IB_103133	2021-03-22	Brazil	SP	MINEIROS DO TIETE	F	68	20.39	6649690	99.97	6985.96	P.1	2007-01-03
REDE-IB_103134/SARS-CoV-2/Mineiros do Tiete/SP|2021-03-22	IB_103134	2021-03-22	Brazil	SP	MINEIROS DO TIETE	F	19	2021-05-17	6932370	99.48	5037.68	P.1	2007-01-03
REDE-IB_103135/SARS-CoV-2/Mineiros do Tiete/SP|2021-03-22	IB_103135	2021-03-22	Brazil	SP	MINEIROS DO TIETE	F	41	20.28	7482941	99.98	7318.39	P.1	2007-01-03
REDE-IB_103137/SARS-CoV-2/Bauru/SP|2021-03-22	IB_103137	2021-03-22	Brazil	SP	BAURU	F	26	18.15	7088486	99.98	7305.69	P.1	2007-01-03
REDE-IB_103138/SARS-CoV-2/Itapui/SP|2021-03-22	IB_103138	2021-03-22	Brazil	SP	ITAPUI	M	33	21.24	5492027	99.97	6422.72	P.1	2007-01-03
REDE-IB_103139/SARS-CoV-2/Macatuba/SP|2021-03-22	IB_103139	2021-03-22	Brazil	SP	MACATUBA	M	8	21.66	5652581	99.98	7016.56	P.1	2007-01-03
REDE-IB_102332/SARS-CoV-2/Ourinhos/SP|2021-03-22	IB_102332	2021-03-22	Brazil	SP	OURINHOS	M	19	21.26	8121686	100	7336.79	P.2	2007-01-03
REDE-IB_102348/SARS-CoV-2/Maracai/SP|2021-03-22	IB_102348	2021-03-22	Brazil	SP	MARACAI	M	37	21.68	7800137	100	7256.59	P.2	2007-01-03
REDE-IB_102352/SARS-CoV-2/Maracai/SP|2021-03-22	IB_102352	2021-03-22	Brazil	SP	MARACAI	F	27	23.16	7155774	99.99	7081	P.2	2007-01-03
REDE-IB_102408/SARS-CoV-2/Jardinopolis/SP|2021-03-22	IB_102408	2021-03-22	Brazil	SP	JARDINOPOLIS	M	66	25.31	7246793	100	7294.71	N.9	2007-01-03
REDE-IB_102424/SARS-CoV-2/Guaira/SP|2021-03-22	IB_102424	2021-03-22	Brazil	SP	GUAIRA	M	56	2021-07-20	7083284	99.29	6510.9	B.1.1.7	2007-01-03
REDE-IB_102496/SARS-CoV-2/Santa Cruz das Palmeiras/SP|2021-03-22	IB_102496	2021-03-22	Brazil	SP	SANTA CRUZ DAS PALMEIRAS	M	44	20.52	7230336	99.97	6498.65	B.1.1.28	2007-01-03
REDE-IB_102500/SARS-CoV-2/Santa Cruz das Palmeiras/SP|2021-03-22	IB_102500	2021-03-22	Brazil	SP	SANTA CRUZ DAS PALMEIRAS	M	33	23.37	4860737	99.88	5447.62	B.1.1.28	2007-01-03
REDE-IB_102504/SARS-CoV-2/Santa Cruz das Palmeiras/SP|2021-03-22	IB_102504	2021-03-22	Brazil	SP	SANTA CRUZ DAS PALMEIRAS	F	33	17.48	7666789	99.99	7127.1	B.1.1.28	2007-01-03
REDE-IB_102507/SARS-CoV-2/Santa Cruz das Palmeiras/SP|2021-03-22	IB_102507	2021-03-22	Brazil	SP	SANTA CRUZ DAS PALMEIRAS	F	27	20.48	7612668	99.95	7171.14	B.1.1.28	2007-01-03
REDE-IB_102514/SARS-CoV-2/Franca/SP|2021-03-22	IB_102514	2021-03-22	Brazil	SP	FRANCA	F	42	22.55	6647805	99.93	7017.97	B.1.1.7	2007-01-03
REDE-IB_102515/SARS-CoV-2/Franca/SP|2021-03-22	IB_102515	2021-03-22	Brazil	SP	FRANCA	F	58	22.89	7717489	99.99	7264.22	B.1.1.28	2007-01-03
REDE-IB_102519/SARS-CoV-2/Franca/SP|2021-03-22	IB_102519	2021-03-22	Brazil	SP	FRANCA	M	60	23.70	6165227	99.91	6134	B.1.1.7	2007-01-03
REDE-IB_102524/SARS-CoV-2/Franca/SP|2021-03-22	IB_102524	2021-03-22	Brazil	SP	FRANCA	F	53	14.68	7016182	100	7124.86	P.2	2007-01-03
REDE-IB_102527/SARS-CoV-2/Franca/SP|2021-03-22	IB_102527	2021-03-22	Brazil	SP	FRANCA	F	32	26.30	8048125	99.93	7321.76	B.1.1.7	2007-01-03
REDE-IB_102530/SARS-CoV-2/Franca/SP|2021-03-22	IB_102530	2021-03-22	Brazil	SP	FRANCA	M	25	27.47	7124319	99.93	7167.17	B.1.1.7	2007-01-03
REDE-IB_102534/SARS-CoV-2/Franca/SP|2021-03-22	IB_102534	2021-03-22	Brazil	SP	FRANCA	M	42	27.43	7550565	99.98	7158.22	P.2	2007-01-03
REDE-IB_102535/SARS-CoV-2/Franca/SP|2021-03-22	IB_102535	2021-03-22	Brazil	SP	FRANCA	M	60	2021-08-29	7353220	99.99	7217.55	P.2	2007-01-03
REDE-IB_102536/SARS-CoV-2/Franca/SP|2021-03-22	IB_102536	2021-03-22	Brazil	SP	FRANCA	F	20	19.57	7257543	99.99	7178.26	B.1.1.28	2007-01-03
REDE-IB_102537/SARS-CoV-2/Franca/SP|2021-03-22	IB_102537	2021-03-22	Brazil	SP	FRANCA	M	32	29.70	6303797	99.99	6957.59	B.1.1.28	2007-01-03
REDE-IB_102589/SARS-CoV-2/Pindamonhangaba/SP|2021-03-22	IB_102589	2021-03-22	Brazil	SP	PINDAMONHANGABA	M	16	23.64	7786676	99.9	7110.87	B.1.1.7	2007-01-03
REDE-IB_103124/SARS-CoV-2/Promissao/SP|2021-03-22	IB_103124	2021-03-22	Brazil	SP	PROMISSAO	F	50	14.36	7347097	99.99	7065.55	P.2	2007-01-03
REDE-IB_103129/SARS-CoV-2/Bauru/SP|2021-03-22	IB_103129	2021-03-22	Brazil	SP	BAURU	F	37	20.68	6979150	99.93	7269.22	B.1.1.7	2007-01-03
REDE-IB_103131/SARS-CoV-2/Bauru/SP|2021-03-22	IB_103131	2021-03-22	Brazil	SP	BAURU	F	23	25.48	5641818	99.94	7005.51	B.1.1.7	2007-01-03
REDE-IB_103136/SARS-CoV-2/Cabralia Paulista/SP|2021-03-22	IB_103136	2021-03-22	Brazil	SP	CABRALIA PAULISTA	M	69	24.72	5519551	99.93	6930.72	B.1.1.7	2007-01-03
REDE-IB_100315/SARS-CoV-2/Sao Paulo/SP|2021-03-22	IB_100315	2021-03-22	Brazil	SP	SAO PAULO	M	35	18.66	28028	97.64	138.7	P.1	2007-01-03
REDE-IB_100298/SARS-CoV-2/Sao Paulo/SP|2021-03-22	IB_100298	2021-03-22	Brazil	SP	SAO PAULO	M	21	16.57	80304	99.75	932.005	P.1	2007-01-03
REDE-IB_100312/SARS-CoV-2/Sao Paulo/SP|2021-03-22	IB_100312	2021-03-22	Brazil	SP	SAO PAULO	M	34	2021-02-18	280649	99.85	3154.99	P.1	2007-01-03
REDE-IB_100309/SARS-CoV-2/Sao Paulo/SP|2021-03-22	IB_100309	2021-03-22	Brazil	SP	SAO PAULO	F	54	17.45	222082	99.86	2709.01	P.1	2007-01-03
REDE-IB_100306/SARS-CoV-2/Sao Paulo/SP|2021-03-22	IB_100306	2021-03-22	Brazil	SP	SAO PAULO	M	55	29.53	197988	99.83	2461.58	P.1	2007-01-03
REDE-IB_100304/SARS-CoV-2/Sao Paulo/SP|2021-03-22	IB_100304	2021-03-22	Brazil	SP	SAO PAULO	F	45	26.71	83102	99.04	1014.56	B.1.1.28	2007-01-03
REDE-IB_100302/SARS-CoV-2/Sao Paulo/SP|2021-03-22	IB_100302	2021-03-22	Brazil	SP	SAO PAULO	F	40	25.49	106002	99.27	1259.12	P.1	2007-01-03
REDE-IB_100300/SARS-CoV-2/Sao Paulo/SP|2021-03-22	IB_100300	2021-03-22	Brazil	SP	SAO PAULO	F	36	21.0	240520	99.86	2887.57	P.1	2007-01-03
REDE-IB_102335/SARS-CoV-2/Galia/SP|2021-03-23	IB_102335	2021-03-23	Brazil	SP	GALIA	M	28	25.20	6159472	99.88	6686.21	P.1	2007-01-03
REDE-IB_102336/SARS-CoV-2/Galia/SP|2021-03-23	IB_102336	2021-03-23	Brazil	SP	GALIA	M	44	25.66	6345672	99.96	7080.42	P.1	2007-01-03
REDE-IB_102337/SARS-CoV-2/Galia/SP|2021-03-23	IB_102337	2021-03-23	Brazil	SP	GALIA	F	39	25.84	7107108	99.93	6933.49	P.1	2007-01-03
REDE-IB_102339/SARS-CoV-2/Galia/SP|2021-03-23	IB_102339	2021-03-23	Brazil	SP	GALIA	M	13	22.00	7904692	99.97	7320.22	P.1	2007-01-03
REDE-IB_102343/SARS-CoV-2/Maracai/SP|2021-03-23	IB_102343	2021-03-23	Brazil	SP	MARACAI	M	24	19.90	7831051	99.98	7192.73	P.1	2007-01-03
REDE-IB_102345/SARS-CoV-2/Oscar Bressane/SP|2021-03-23	IB_102345	2021-03-23	Brazil	SP	OSCAR BRESSANE	F	54	20.27	5938004	99.15	5707.25	P.1	2007-01-03
REDE-IB_102350/SARS-CoV-2/Oscar Bressane/SP|2021-03-23	IB_102350	2021-03-23	Brazil	SP	OSCAR BRESSANE	M	70	2021-04-20	7204138	99.95	7101.1	P.1	2007-01-03
REDE-IB_102351/SARS-CoV-2/Oscar Bressane/SP|2021-03-23	IB_102351	2021-03-23	Brazil	SP	OSCAR BRESSANE	M	41	20.97	6880710	99.96	7077.86	P.1	2007-01-03
REDE-IB_102407/SARS-CoV-2/Jardinopolis/SP|2021-03-23	IB_102407	2021-03-23	Brazil	SP	JARDINOPOLIS	F	33	25.49	7102822	99.96	6910.86	P.1	2007-01-03
REDE-IB_102426/SARS-CoV-2/Urupes/SP|2021-03-23	IB_102426	2021-03-23	Brazil	SP	URUPES	M	46	2021-05-17	7364947	99.88	6433.3	P.1	2007-01-03
REDE-IB_102433/SARS-CoV-2/Urupes/SP|2021-03-23	IB_102433	2021-03-23	Brazil	SP	URUPES	F	66	22.16	7321168	99.98	7303.94	P.1	2007-01-03
REDE-IB_102436/SARS-CoV-2/Urupes/SP|2021-03-23	IB_102436	2021-03-23	Brazil	SP	URUPES	F	59	25.23	7540006	99.93	6988.33	P.1	2007-01-03
REDE-IB_102438/SARS-CoV-2/Urupes/SP|2021-03-23	IB_102438	2021-03-23	Brazil	SP	URUPES	F	63	21.35	6973678	99.68	5943.47	P.1	2007-01-03
REDE-IB_102439/SARS-CoV-2/Urupes/SP|2021-03-23	IB_102439	2021-03-23	Brazil	SP	URUPES	F	35	27.19	7297002	99.96	6990.97	P.1	2007-01-03
REDE-IB_102440/SARS-CoV-2/Nova Granada/SP|2021-03-23	IB_102440	2021-03-23	Brazil	SP	NOVA GRANADA	M	58	28.47	7001654	99.95	6939.78	P.1	2007-01-03
REDE-IB_102441/SARS-CoV-2/Nova Granada/SP|2021-03-23	IB_102441	2021-03-23	Brazil	SP	NOVA GRANADA	M	23	2021-07-29	7055175	99.97	7252.41	P.1	2007-01-03
REDE-IB_102443/SARS-CoV-2/Nova Granada/SP|2021-03-23	IB_102443	2021-03-23	Brazil	SP	NOVA GRANADA	M	78	26.17	7245354	99.96	7012.62	P.1	2007-01-03
REDE-IB_102444/SARS-CoV-2/Nova Granada/SP|2021-03-23	IB_102444	2021-03-23	Brazil	SP	NOVA GRANADA	F	60	26.92	7478459	99.97	6653.52	P.1	2007-01-03
REDE-IB_102445/SARS-CoV-2/Tanabi/SP|2021-03-23	IB_102445	2021-03-23	Brazil	SP	TANABI	M	37	2021-12-27	7001342	99.98	7159.08	P.1	2007-01-03
REDE-IB_102446/SARS-CoV-2/Tanabi/SP|2021-03-23	IB_102446	2021-03-23	Brazil	SP	TANABI	M	20	27.99	7603285	99.97	7313.89	P.1	2007-01-03
REDE-IB_102447/SARS-CoV-2/Tanabi/SP|2021-03-23	IB_102447	2021-03-23	Brazil	SP	TANABI	F	51	27.63	7756513	99.98	7162.59	P.1	2007-01-03
REDE-IB_102448/SARS-CoV-2/Tanabi/SP|2021-03-23	IB_102448	2021-03-23	Brazil	SP	TANABI	M	41	2021-12-28	7476914	99.98	6152.61	P.1	2007-01-03
REDE-IB_102449/SARS-CoV-2/Tanabi/SP|2021-03-23	IB_102449	2021-03-23	Brazil	SP	TANABI	M	20	24.76	6925998	99.98	6872.67	P.1	2007-01-03
REDE-IB_102450/SARS-CoV-2/Tanabi/SP|2021-03-23	IB_102450	2021-03-23	Brazil	SP	TANABI	F	32	14.36	7723895	99.88	5746	P.1	2007-01-03
REDE-IB_102451/SARS-CoV-2/Tanabi/SP|2021-03-23	IB_102451	2021-03-23	Brazil	SP	TANABI	M	43	23.80	7934974	99.98	7379.08	P.1	2007-01-03
REDE-IB_102452/SARS-CoV-2/Tanabi/SP|2021-03-23	IB_102452	2021-03-23	Brazil	SP	TANABI	F	30	23.21	7656262	99.98	7163.86	P.1	2007-01-03
REDE-IB_102453/SARS-CoV-2/Tanabi/SP|2021-03-23	IB_102453	2021-03-23	Brazil	SP	TANABI	F	39	24.0	8176905	99.97	7260.81	P.1	2007-01-03
REDE-IB_102454/SARS-CoV-2/Tanabi/SP|2021-03-23	IB_102454	2021-03-23	Brazil	SP	TANABI	M	28	19.54	6764832	99.97	6649.98	P.1	2007-01-03
REDE-IB_102463/SARS-CoV-2/Ipigua/SP|2021-03-23	IB_102463	2021-03-23	Brazil	SP	IPIGUA	M	45	29.81	7314325	99.98	7160.39	P.1	2007-01-03
REDE-IB_102466/SARS-CoV-2/Uchoa/SP|2021-03-23	IB_102466	2021-03-23	Brazil	SP	UCHOA	F	67	2021-07-18	8617955	99.98	7255.72	P.1	2007-01-03
REDE-IB_102467/SARS-CoV-2/Uchoa/SP|2021-03-23	IB_102467	2021-03-23	Brazil	SP	UCHOA	M	23	13.84	7602049	99.98	7305.84	P.1	2007-01-03
REDE-IB_102470/SARS-CoV-2/Uchoa/SP|2021-03-23	IB_102470	2021-03-23	Brazil	SP	UCHOA	M	47	24.74	7155050	99.98	7300.69	P.1	2007-01-03
REDE-IB_102479/SARS-CoV-2/Palestina/SP|2021-03-23	IB_102479	2021-03-23	Brazil	SP	PALESTINA	M	22	23.96	7385225	99.98	7226.32	P.1	2007-01-03
REDE-IB_102485/SARS-CoV-2/Palestina/SP|2021-03-23	IB_102485	2021-03-23	Brazil	SP	PALESTINA	M	37	24.63	6727663	99.98	7174.21	P.1	2007-01-03
REDE-IB_102526/SARS-CoV-2/Franca/SP|2021-03-23	IB_102526	2021-03-23	Brazil	SP	FRANCA	M	40	27.16	7199366	99.89	6836.38	P.1	2007-01-03
REDE-IB_102529/SARS-CoV-2/Franca/SP|2021-03-23	IB_102529	2021-03-23	Brazil	SP	FRANCA	M	20	18.85	6807594	99.94	6752.14	P.1	2007-01-03
REDE-IB_102539/SARS-CoV-2/Franca/SP|2021-03-23	IB_102539	2021-03-23	Brazil	SP	FRANCA	M	55	18.47	6780868	99.97	7181.63	P.1	2007-01-03
REDE-IB_102542/SARS-CoV-2/Franca/SP|2021-03-23	IB_102542	2021-03-23	Brazil	SP	FRANCA	F	40	20.78	6479644	99.98	6783.4	P.1	2007-01-03
REDE-IB_102545/SARS-CoV-2/Franca/SP|2021-03-23	IB_102545	2021-03-23	Brazil	SP	FRANCA	F	26	25.40	6769992	99.97	7155.17	P.1	2007-01-03
REDE-IB_102547/SARS-CoV-2/Franca/SP|2021-03-23	IB_102547	2021-03-23	Brazil	SP	FRANCA	M	57	26.69	6767985	99.96	6905.7	P.1	2007-01-03
REDE-IB_102551/SARS-CoV-2/Junqueiropolis/SP|2021-03-23	IB_102551	2021-03-23	Brazil	SP	JUNQUEIROPOLIS	M	38	29.85	7246478	99.98	7213.86	P.1	2007-01-03
REDE-IB_102555/SARS-CoV-2/Junqueiropolis/SP|2021-03-23	IB_102555	2021-03-23	Brazil	SP	JUNQUEIROPOLIS	M	35	22.62	6556878	99.95	6537.6	P.1	2007-01-03
REDE-IB_102574/SARS-CoV-2/Cacapava/SP|2021-03-23	IB_102574	2021-03-23	Brazil	SP	CACAPAVA	F	24	22.72	6876815	99.98	6773.01	P.1	2007-01-03
REDE-IB_102601/SARS-CoV-2/Piquete/SP|2021-03-23	IB_102601	2021-03-23	Brazil	SP	PIQUETE	F	30	25.54	4910184	99.87	5074.15	P.1	2007-01-03
REDE-IB_102603/SARS-CoV-2/Ubatuba/SP|2021-03-23	IB_102603	2021-03-23	Brazil	SP	UBATUBA	F	41	29.89	7316286	99.97	6955.42	P.1	2007-01-03
REDE-IB_103127/SARS-CoV-2/Brotas/SP|2021-03-23	IB_103127	2021-03-23	Brazil	SP	BROTAS	M	65	17.52	7331901	99.98	7277.62	P.1	2007-01-03
REDE-IB_102344/SARS-CoV-2/Oscar Bressane/SP|2021-03-23	IB_102344	2021-03-23	Brazil	SP	OSCAR BRESSANE	F	40	2021-06-20	6180590	99.99	6946.16	P.2	2007-01-03
REDE-IB_102346/SARS-CoV-2/Ribeirao do Sul/SP|2021-03-23	IB_102346	2021-03-23	Brazil	SP	RIBEIRAO DO SUL	F	56	20.34	7266867	99.91	6337.96	P.2	2007-01-03
REDE-IB_102347/SARS-CoV-2/Oscar Bressane/SP|2021-03-23	IB_102347	2021-03-23	Brazil	SP	OSCAR BRESSANE	M	19	18.81	6430421	99.97	6272.3	P.2	2007-01-03
REDE-IB_102442/SARS-CoV-2/Santa Salete/SP|2021-03-23	IB_102442	2021-03-23	Brazil	SP	SANTA SALETE	F	34	23.80	7505689	99.99	7057.96	P.2	2007-01-03
REDE-IB_102538/SARS-CoV-2/Franca/SP|2021-03-23	IB_102538	2021-03-23	Brazil	SP	FRANCA	F	42	19.79	7133819	99.94	7212.39	B.1.1.7	2007-01-03
REDE-IB_102540/SARS-CoV-2/Franca/SP|2021-03-23	IB_102540	2021-03-23	Brazil	SP	FRANCA	F	19	20.22	5896222	99.93	6978.14	B.1.1.7	2007-01-03
REDE-IB_102543/SARS-CoV-2/Franca/SP|2021-03-23	IB_102543	2021-03-23	Brazil	SP	FRANCA	F	33	2021-11-24	7061387	99.89	6827.35	B.1.1.28	2007-01-03
REDE-IB_102544/SARS-CoV-2/Franca/SP|2021-03-23	IB_102544	2021-03-23	Brazil	SP	FRANCA	F	19	24.78	5526721	99.99	6931.85	P.2	2007-01-03
REDE-IB_102546/SARS-CoV-2/Franca/SP|2021-03-23	IB_102546	2021-03-23	Brazil	SP	FRANCA	F	15	18.14	6228945	100	6542.22	P.2	2007-01-03
REDE-IB_102587/SARS-CoV-2/Natividade da Serra/SP|2021-03-23	IB_102587	2021-03-23	Brazil	SP	NATIVIDADE DA SERRA	M	82	20.97	6346646	99.9	4966.78	P.2	2007-01-03
REDE-IB_100297/SARS-CoV-2/Sao Paulo/SP|2021-03-23	IB_100297	2021-03-23	Brazil	SP	SAO PAULO	M	40	15.18	217107	99.91	2667.74	P.1	2007-01-03
REDE-IB_100311/SARS-CoV-2/Sao Paulo/SP|2021-03-23	IB_100311	2021-03-23	Brazil	SP	SAO PAULO	M	41	14.36	131216	99.79	1631.26	P.1	2007-01-03
REDE-IB_100305/SARS-CoV-2/Sao Paulo/SP|2021-03-23	IB_100305	2021-03-23	Brazil	SP	SAO PAULO	F	76	28.17	67712	99.04	736.63	P.1	2007-01-03
REDE-IB_100308/SARS-CoV-2/Sao Paulo/SP|2021-03-23	IB_100308	2021-03-23	Brazil	SP	SAO PAULO	F	41	29.47	217844	99.82	2776.97	P.1	2007-01-03
REDE-IB_100314/SARS-CoV-2/Sao Paulo/SP|2021-03-23	IB_100314	2021-03-23	Brazil	SP	SAO PAULO	M	72	17.52	44650	99.1	408.342	P.1	2007-01-03
REDE-IB_101527/SARS-CoV-2/Iracemapolis/SP|2021-03-24	IB_101527	2021-03-24	Brazil	SP	IRACEMAPOLIS	F	50	25.69	7648612	99.98	7387.23	P.1	2007-01-03
REDE-IB_101529/SARS-CoV-2/Sao Pedro/SP|2021-03-24	IB_101529	2021-03-24	Brazil	SP	SAO PEDRO	F	26	24.41	6337460	99.98	7091.81	P.1	2007-01-03
REDE-IB_101530/SARS-CoV-2/Pirassununga/SP|2021-03-24	IB_101530	2021-03-24	Brazil	SP	PIRASSUNUNGA	M	21	26.37	348477	99.44	1281.43	P.1	2007-01-03
REDE-IB_101531/SARS-CoV-2/Pirassununga/SP|2021-03-24	IB_101531	2021-03-24	Brazil	SP	PIRASSUNUNGA	M	35	26.42	258351	99.81	981.383	P.1	2007-01-03
REDE-IB_101532/SARS-CoV-2/Pirassununga/SP|2021-03-24	IB_101532	2021-03-24	Brazil	SP	PIRASSUNUNGA	M	25	26.89	292831	99.76	1097.63	P.1	2007-01-03
REDE-IB_101533/SARS-CoV-2/Pirassununga/SP|2021-03-24	IB_101533	2021-03-24	Brazil	SP	PIRASSUNUNGA	F	44	15.95	353847	99.77	1324.11	P.1	2007-01-03
REDE-IB_101534/SARS-CoV-2/Pirassununga/SP|2021-03-24	IB_101534	2021-03-24	Brazil	SP	PIRASSUNUNGA	M	28	23.75	667398	99.76	2395.2	P.1	2007-01-03
REDE-IB_101535/SARS-CoV-2/Pirassununga/SP|2021-03-24	IB_101535	2021-03-24	Brazil	SP	PIRASSUNUNGA	F	30	23.96	307316	99.77	1145.76	P.1	2007-01-03
REDE-IB_101536/SARS-CoV-2/Pirassununga/SP|2021-03-24	IB_101536	2021-03-24	Brazil	SP	PIRASSUNUNGA	M	32	24.26	595467	99.7	2003.54	P.1	2007-01-03
REDE-IB_101537/SARS-CoV-2/Pirassununga/SP|2021-03-24	IB_101537	2021-03-24	Brazil	SP	PIRASSUNUNGA	F	42	2021-05-23	368399	99.49	1055.68	P.1	2007-01-03
REDE-IB_101538/SARS-CoV-2/Pirassununga/SP|2021-03-24	IB_101538	2021-03-24	Brazil	SP	PIRASSUNUNGA	F	51	24.42	227421	99.79	856.881	P.1	2007-01-03
REDE-IB_102428/SARS-CoV-2/Balsamo/SP|2021-03-24	IB_102428	2021-03-24	Brazil	SP	BALSAMO	M	23	24.72	3274490	99.97	5430.87	P.1	2007-01-03
REDE-IB_102429/SARS-CoV-2/Balsamo/SP|2021-03-24	IB_102429	2021-03-24	Brazil	SP	BALSAMO	F	38	18.15	7484722	99.97	7023.06	P.1	2007-01-03
REDE-IB_102430/SARS-CoV-2/Balsamo/SP|2021-03-24	IB_102430	2021-03-24	Brazil	SP	BALSAMO	F	52	21.24	7174401	99.97	6988.11	P.1	2007-01-03
REDE-IB_102431/SARS-CoV-2/Balsamo/SP|2021-03-24	IB_102431	2021-03-24	Brazil	SP	BALSAMO	F	28	21.66	7190108	99.98	7257.36	P.1	2007-01-03
REDE-IB_102432/SARS-CoV-2/Balsamo/SP|2021-03-24	IB_102432	2021-03-24	Brazil	SP	BALSAMO	F	36	2021-10-25	6969399	99.98	7147.75	P.1	2007-01-03
REDE-IB_102434/SARS-CoV-2/Sebastianopolis do Sul/SP|2021-03-24	IB_102434	2021-03-24	Brazil	SP	SEBASTIANOPOLIS DO SUL	F	42	22.25	7682818	99.97	6945.28	P.1	2007-01-03
REDE-IB_102435/SARS-CoV-2/Balsamo/SP|2021-03-24	IB_102435	2021-03-24	Brazil	SP	BALSAMO	M	56	22.90	7869070	99.97	7238.03	P.1	2007-01-03
REDE-IB_102437/SARS-CoV-2/Balsamo/SP|2021-03-24	IB_102437	2021-03-24	Brazil	SP	BALSAMO	F	39	25.25	7748961	99.95	7225.04	P.1	2007-01-03
REDE-IB_102455/SARS-CoV-2/Planalto/SP|2021-03-24	IB_102455	2021-03-24	Brazil	SP	PLANALTO	M	6	25.70	7703102	99.98	7341.64	P.1	2007-01-03
REDE-IB_102456/SARS-CoV-2/Icem/SP|2021-03-24	IB_102456	2021-03-24	Brazil	SP	ICEM	F	45	24.37	5841307	99.98	6779.47	P.1	2007-01-03
REDE-IB_102457/SARS-CoV-2/Icem/SP|2021-03-24	IB_102457	2021-03-24	Brazil	SP	ICEM	F	24	25.65	6873509	99.6	5962.41	P.1	2007-01-03
REDE-IB_102458/SARS-CoV-2/Icem/SP|2021-03-24	IB_102458	2021-03-24	Brazil	SP	ICEM	M	56	22.97	8096249	99.98	7388.04	P.1	2007-01-03
REDE-IB_102459/SARS-CoV-2/Icem/SP|2021-03-24	IB_102459	2021-03-24	Brazil	SP	ICEM	F	41	20.34	8314699	99.98	7432.86	P.1	2007-01-03
REDE-IB_102460/SARS-CoV-2/Icem/SP|2021-03-24	IB_102460	2021-03-24	Brazil	SP	ICEM	M	38	23.51	7541450	99.97	7092.24	P.1	2007-01-03
REDE-IB_102461/SARS-CoV-2/Paranapua/SP|2021-03-24	IB_102461	2021-03-24	Brazil	SP	PARANAPUA	F	66	25.78	7704467	99.98	7386.97	P.1	2007-01-03
REDE-IB_102462/SARS-CoV-2/Icem/SP|2021-03-24	IB_102462	2021-03-24	Brazil	SP	ICEM	M	56	18.49	7957476	99.98	7366.94	P.1	2007-01-03
REDE-IB_102464/SARS-CoV-2/Ipigua/SP|2021-03-24	IB_102464	2021-03-24	Brazil	SP	IPIGUA	F	39	2021-05-19	7253684	99.98	7150.29	P.1	2007-01-03
REDE-IB_102465/SARS-CoV-2/Ipigua/SP|2021-03-24	IB_102465	2021-03-24	Brazil	SP	IPIGUA	F	25	13.82	6699664	99.58	5458.29	P.1	2007-01-03
REDE-IB_102469/SARS-CoV-2/Paranapua/SP|2021-03-24	IB_102469	2021-03-24	Brazil	SP	PARANAPUA	M	67	20.65	7415339	99.98	7353.86	P.1	2007-01-03
REDE-IB_102472/SARS-CoV-2/Uchoa/SP|2021-03-24	IB_102472	2021-03-24	Brazil	SP	UCHOA	M	5	25.21	7344528	99.98	7220.28	P.1	2007-01-03
REDE-IB_102473/SARS-CoV-2/Sao Paulo/SP|2021-03-24	IB_102473	2021-03-24	Brazil	SP	SAO PAULO	M	42	24.41	7247995	99.88	6694.45	P.1	2007-01-03
REDE-IB_102476/SARS-CoV-2/Sao Paulo/SP|2021-03-24	IB_102476	2021-03-24	Brazil	SP	SAO PAULO	M	39	26.89	7405737	99.98	7277.72	P.1	2007-01-03
REDE-IB_102488/SARS-CoV-2/Bady Bassitt/SP|2021-03-24	IB_102488	2021-03-24	Brazil	SP	BADY BASSITT	M	25	2021-06-17	6789850	99.97	6851.5	P.1	2007-01-03
REDE-IB_102489/SARS-CoV-2/Nipoa/SP|2021-03-24	IB_102489	2021-03-24	Brazil	SP	NIPOA	M	38	16.70	5913102	99.98	7065.58	P.1	2007-01-03
REDE-IB_102490/SARS-CoV-2/Bady Bassitt/SP|2021-03-24	IB_102490	2021-03-24	Brazil	SP	BADY BASSITT	F	20	17.67	8400233	99.98	7224.91	P.1	2007-01-03
REDE-IB_102548/SARS-CoV-2/Narandiba/SP|2021-03-24	IB_102548	2021-03-24	Brazil	SP	NARANDIBA	M	23	17.70	7275950	99.98	7149.9	P.1	2007-01-03
REDE-IB_102549/SARS-CoV-2/Rosana/SP|2021-03-24	IB_102549	2021-03-24	Brazil	SP	ROSANA	M	12	18.13	5691279	99.97	6980.85	P.1	2007-01-03
REDE-IB_102550/SARS-CoV-2/Regente Feijo/SP|2021-03-24	IB_102550	2021-03-24	Brazil	SP	REGENTE FEIJO	F	47	19.56	6534951	99.98	7102.46	P.1	2007-01-03
REDE-IB_102552/SARS-CoV-2/Mirante do Paranapanema/SP|2021-03-24	IB_102552	2021-03-24	Brazil	SP	MIRANTE DO PARANAPANEMA	M	74	2021-04-23	6721057	99.97	7108.61	P.1	2007-01-03
REDE-IB_102553/SARS-CoV-2/Rosana/SP|2021-03-24	IB_102553	2021-03-24	Brazil	SP	ROSANA	F	49	19.82	6274694	99.97	6940.17	P.1	2007-01-03
REDE-IB_102554/SARS-CoV-2/Mirante do Paranapanema/SP|2021-03-24	IB_102554	2021-03-24	Brazil	SP	MIRANTE DO PARANAPANEMA	F	59	2021-08-25	6577408	99.98	6921.22	P.1	2007-01-03
REDE-IB_102556/SARS-CoV-2/Rancharia/SP|2021-03-24	IB_102556	2021-03-24	Brazil	SP	RANCHARIA	F	23	23.74	7441359	99.97	6752.37	P.1	2007-01-03
REDE-IB_102557/SARS-CoV-2/Rosana/SP|2021-03-24	IB_102557	2021-03-24	Brazil	SP	ROSANA	M	14	27.61	8065482	99.98	7113.37	P.1	2007-01-03
REDE-IB_102559/SARS-CoV-2/Ouro Verde/SP|2021-03-24	IB_102559	2021-03-24	Brazil	SP	OURO VERDE	M	3	2021-06-26	7973460	99.98	7154.28	P.1	2007-01-03
REDE-IB_102562/SARS-CoV-2/Rancharia/SP|2021-03-24	IB_102562	2021-03-24	Brazil	SP	RANCHARIA	M	26	16.53	6414917	99.97	7033.31	P.1	2007-01-03
REDE-IB_102576/SARS-CoV-2/Taubate/SP|2021-03-24	IB_102576	2021-03-24	Brazil	SP	TAUBATE	F	43	2021-05-18	6638928	99.97	6716.83	P.1	2007-01-03
REDE-IB_101528/SARS-CoV-2/Rio Claro/SP|2021-03-24	IB_101528	2021-03-24	Brazil	SP	RIO CLARO	F	20	25.21	6474593	99.62	5379.33	P.2	2007-01-03
REDE-IB_101539/SARS-CoV-2/Rio Claro/SP|2021-03-24	IB_101539	2021-03-24	Brazil	SP	RIO CLARO	M	54	23.92	7189863	99.99	7309.08	B.1.1.28	2007-01-03
REDE-IB_102468/SARS-CoV-2/Marapoama/SP|2021-03-24	IB_102468	2021-03-24	Brazil	SP	MARAPOAMA	M	79	29.82	7849038	100	7360.64	P.2	2007-01-03
REDE-IB_102471/SARS-CoV-2/Paranapua/SP|2021-03-24	IB_102471	2021-03-24	Brazil	SP	PARANAPUA	F	49	25.69	6829882	99.93	7251.38	B.1.1.7	2007-01-03
REDE-IB_102474/SARS-CoV-2/Sao Paulo/SP|2021-03-24	IB_102474	2021-03-24	Brazil	SP	SAO PAULO	M	40	26.37	7431882	99.8	7279.23	B.1.1.7	2007-01-03
REDE-IB_102475/SARS-CoV-2/Sao Paulo/SP|2021-03-24	IB_102475	2021-03-24	Brazil	SP	SAO PAULO	M	40	26.42	7711005	99.99	7183.1	N.9	2007-01-03
REDE-IB_102558/SARS-CoV-2/Rancharia/SP|2021-03-24	IB_102558	2021-03-24	Brazil	SP	RANCHARIA	M	34	22.75	7429119	99.98	7011.05	B.1.1.28	2007-01-03
REDE-IB_102560/SARS-CoV-2/Rancharia/SP|2021-03-24	IB_102560	2021-03-24	Brazil	SP	RANCHARIA	F	39	25.71	6664956	99.99	7071.77	B.1.1.28	2007-01-03
REDE-IB_102561/SARS-CoV-2/Regente Feijo/SP|2021-03-24	IB_102561	2021-03-24	Brazil	SP	REGENTE FEIJO	F	36	2021-09-17	6972124	99.9	5999.06	P.2	2007-01-03
REDE-IB_102563/SARS-CoV-2/Rancharia/SP|2021-03-24	IB_102563	2021-03-24	Brazil	SP	RANCHARIA	M	36	2021-09-16	5939825	99.9	6616.01	P.2	2007-01-03
REDE-IB_102564/SARS-CoV-2/Rancharia/SP|2021-03-24	IB_102564	2021-03-24	Brazil	SP	RANCHARIA	M	14	18.15	6378153	99.99	7075.12	B.1.1.28	2007-01-03
REDE-IB_102578/SARS-CoV-2/Paraibuna/SP|2021-03-24	IB_102578	2021-03-24	Brazil	SP	PARAIBUNA	M	26	19.64	7189284	100	7323.26	P.2	2007-01-03
REDE-IB_101540/SARS-CoV-2/Cordeiropolis/SP|2021-03-25	IB_101540	2021-03-25	Brazil	SP	CORDEIROPOLIS	F	64	24.58	300675	99.76	1132.85	P.1	2007-01-03
REDE-IB_101543/SARS-CoV-2/Cordeiropolis/SP|2021-03-25	IB_101543	2021-03-25	Brazil	SP	CORDEIROPOLIS	F	39	17.30	32304	99.51	123.998	P.1	2007-01-03
REDE-IB_101546/SARS-CoV-2/Pirassununga/SP|2021-03-25	IB_101546	2021-03-25	Brazil	SP	PIRASSUNUNGA	M	37	17.67	256715	99.82	970.517	P.1	2007-01-03
REDE-IB_101547/SARS-CoV-2/Pirassununga/SP|2021-03-25	IB_101547	2021-03-25	Brazil	SP	PIRASSUNUNGA	F	52	18.77	200743	99.81	574.003	P.1	2007-01-03
REDE-IB_101548/SARS-CoV-2/Pirassununga/SP|2021-03-25	IB_101548	2021-03-25	Brazil	SP	PIRASSUNUNGA	F	39	19.20	232504	99.76	872.279	P.1	2007-01-03
REDE-IB_101550/SARS-CoV-2/Leme/SP|2021-03-25	IB_101550	2021-03-25	Brazil	SP	LEME	F	61	19.50	5279081	94.64	2011.54	P.1	2007-01-03
REDE-IB_101541/SARS-CoV-2/Cordeiropolis/SP|2021-03-25	IB_101541	2021-03-25	Brazil	SP	CORDEIROPOLIS	F	15	24.63	286570	99.61	1084.26	P.2	2007-01-03
REDE-IB_101542/SARS-CoV-2/Cordeiropolis/SP|2021-03-25	IB_101542	2021-03-25	Brazil	SP	CORDEIROPOLIS	F	17	13.15	198618	99.62	729.99	B.1.1.28	2007-01-03
REDE-IB_101544/SARS-CoV-2/Cordeiropolis/SP|2021-03-25	IB_101544	2021-03-25	Brazil	SP	CORDEIROPOLIS	M	19	2021-06-17	6736049	99.9	5699.73	P.2	2007-01-03
REDE-IB_101545/SARS-CoV-2/Cordeiropolis/SP|2021-03-25	IB_101545	2021-03-25	Brazil	SP	CORDEIROPOLIS	M	23	16.70	325202	99.78	1229.25	B.1.1.28	2007-01-03
REDE-IB_100303/SARS-CoV-2/Sao Paulo/SP|2021-03-25	IB_100303	2021-03-25	Brazil	SP	SAO PAULO	F	65	25.31	284629	99.78	3268.67	B.1.1.7	2007-01-03
REDE-IB_100301/SARS-CoV-2/Sao Paulo/SP|2021-03-25	IB_100301	2021-03-25	Brazil	SP	SAO PAULO	M	43	24.58	88259	98.98	1034.14	B.1.1.7	2007-01-03
REDE-IB_101551/SARS-CoV-2/Pirassununga/SP|2021-03-26	IB_101551	2021-03-26	Brazil	SP	PIRASSUNUNGA	F	43	19.66	6632401	99.88	6116.24	P.1	2007-01-03
REDE-IB_102566/SARS-CoV-2/Cajati/SP|2021-03-26	IB_102566	2021-03-26	Brazil	SP	CAJATI	F	41	18.55	7652495	99.93	7052.81	P.1	2007-01-03
REDE-IB_102568/SARS-CoV-2/Cajati/SP|2021-03-26	IB_102568	2021-03-26	Brazil	SP	CAJATI	F	33	21.26	7064081	99.98	7137.72	P.1	2007-01-03
REDE-IB_102569/SARS-CoV-2/Cajati/SP|2021-03-26	IB_102569	2021-03-26	Brazil	SP	CAJATI	F	62	24.30	7248258	99.97	7242.36	P.1	2007-01-03
REDE-IB_102570/SARS-CoV-2/Cajati/SP|2021-03-26	IB_102570	2021-03-26	Brazil	SP	CAJATI	F	24	24.20	6841906	99.46	6824.89	P.1	2007-01-03
REDE-IB_102571/SARS-CoV-2/Cajati/SP|2021-03-26	IB_102571	2021-03-26	Brazil	SP	CAJATI	M	40	25.20	6355692	99.96	6792.27	P.1	2007-01-03
REDE-IB_102572/SARS-CoV-2/Cajati/SP|2021-03-26	IB_102572	2021-03-26	Brazil	SP	CAJATI	F	34	25.66	6953867	99.98	7097.05	P.1	2007-01-03
REDE-IB_102573/SARS-CoV-2/Cajati/SP|2021-03-26	IB_102573	2021-03-26	Brazil	SP	CAJATI	M	56	25.84	6126950	99.88	5532.18	P.1	2007-01-03
REDE-IB_102600/SARS-CoV-2/Ubatuba/SP|2021-03-26	IB_102600	2021-03-26	Brazil	SP	UBATUBA	M	43	28.47	7527033	99.98	7339.12	P.1	2007-01-03
REDE-IB_102567/SARS-CoV-2/Cajati/SP|2021-03-26	IB_102567	2021-03-26	Brazil	SP	CAJATI	F	31	19.43	6520228	99.96	6989.16	P.2	2007-01-03
REDE-IB_100299/SARS-CoV-2/Sao Paulo/SP|2021-03-26	IB_100299	2021-03-26	Brazil	SP	SAO PAULO	F	25	15.78	60725	99.79	618.683	P.1	2007-01-03
REDE-IB_100296/SARS-CoV-2/Sao Paulo/SP|2021-03-26	IB_100296	2021-03-26	Brazil	SP	SAO PAULO	F	52	14.75	53163	98.99	225.608	P.1	2007-01-03
REDE-IB_100313/SARS-CoV-2/Sao Paulo/SP|2021-03-26	IB_100313	2021-03-26	Brazil	SP	SAO PAULO	M	26	18.49	139623	99.79	1724.18	P.1	2007-01-03
REDE-IB_100307/SARS-CoV-2/Sao Paulo/SP|2021-03-26	IB_100307	2021-03-26	Brazil	SP	SAO PAULO	F	56	28.19	153346	99.85	1858.59	P.1	2007-01-03
REDE-IB_100310/SARS-CoV-2/Sao Paulo/SP|2021-03-26	IB_100310	2021-03-26	Brazil	SP	SAO PAULO	F	50	17.13	123625	99.86	1519.47	P.1	2007-01-03
REDE-IB_100381/SARS-CoV-2/Santa Isabel/SP|2021-03-28	IB_100381	2021-03-28	Brazil	SP	SANTA ISABEL	M	20	13.15	364253	99.86	3986.18	B.1.1.7	2007-01-03
REDE-IB_100383/SARS-CoV-2/Santa Isabel/SP|2021-03-28	IB_100383	2021-03-28	Brazil	SP	SANTA ISABEL	F	52	2021-06-17	228032	99.84	2793.85	B.1.1.7	2007-01-03
REDE-IB_100470/SARS-CoV-2/Santos/SP|2021-03-28	IB_100470	2021-03-28	Brazil	SP	SANTOS	F	56	20.97	91668	99.83	1132.22	B.1.1.28	2007-01-03
REDE-IB_100334/SARS-CoV-2/Cabreuva/SP|2021-03-28	IB_100334	2021-03-28	Brazil	SP	CABREUVA	F	51	27.19	228013	99.88	2919.5	P.1	2007-01-03
REDE-IB_100339/SARS-CoV-2/Canitar/SP|2021-03-28	IB_100339	2021-03-28	Brazil	SP	CANITAR	M	29	26.92	290002	99.88	3376.1	P.1	2007-01-03
REDE-IB_100350/SARS-CoV-2/Hortolandia/SP|2021-03-28	IB_100350	2021-03-28	Brazil	SP	HORTOLANDIA	F	63	25.70	138113	99.85	1815.56	P.1	2007-01-03
REDE-IB_100351/SARS-CoV-2/Hortolandia/SP|2021-03-28	IB_100351	2021-03-28	Brazil	SP	HORTOLANDIA	M	33	24.37	178684	99.85	2226.21	P.1	2007-01-03
REDE-IB_100352/SARS-CoV-2/Hortolandia/SP|2021-03-28	IB_100352	2021-03-28	Brazil	SP	HORTOLANDIA	M	39	25.65	103054	98.98	1269.5	P.1	2007-01-03
REDE-IB_100361/SARS-CoV-2/Jaguariuna/SP|2021-03-28	IB_100361	2021-03-28	Brazil	SP	JAGUARIUNA	F	63	2021-01-19	100949	99.86	1297.23	P.1	2007-01-03
REDE-IB_100362/SARS-CoV-2/Jaguariuna/SP|2021-03-28	IB_100362	2021-03-28	Brazil	SP	JAGUARIUNA	F	32	13.84	120817	99.85	1630.76	P.1	2007-01-03
REDE-IB_100363/SARS-CoV-2/Jaguariuna/SP|2021-03-28	IB_100363	2021-03-28	Brazil	SP	JAGUARIUNA	M	66	29.82	139964	99.84	1833.41	P.1	2007-01-03
REDE-IB_100364/SARS-CoV-2/Jaguariuna/SP|2021-03-28	IB_100364	2021-03-28	Brazil	SP	JAGUARIUNA	F	56	20.65	86270	99.86	1194.34	P.1	2007-01-03
REDE-IB_100365/SARS-CoV-2/Jaguariuna/SP|2021-03-28	IB_100365	2021-03-28	Brazil	SP	JAGUARIUNA	M	32	24.74	71272	99.84	925.944	P.1	2007-01-03
REDE-IB_100366/SARS-CoV-2/Jaguariuna/SP|2021-03-28	IB_100366	2021-03-28	Brazil	SP	JAGUARIUNA	M	45	25.69	55578	99.82	719.66	P.1	2007-01-03
REDE-IB_100380/SARS-CoV-2/Salto/SP|2021-03-28	IB_100380	2021-03-28	Brazil	SP	SALTO	F	49	24.63	55131	97.81	690.28	P.1	2007-01-03
REDE-IB_100382/SARS-CoV-2/Santa Isabel/SP|2021-03-28	IB_100382	2021-03-28	Brazil	SP	SANTA ISABEL	F	19	17.30	174911	99.83	2183.51	P.1	2007-01-03
REDE-IB_100457/SARS-CoV-2/Praia Grande/SP|2021-03-28	IB_100457	2021-03-28	Brazil	SP	PRAIA GRANDE	M	67	22.72	117395	99.78	1262.32	P.1	2007-01-03
REDE-IB_100463/SARS-CoV-2/Santos/SP|2021-03-28	IB_100463	2021-03-28	Brazil	SP	SANTOS	M	26	2021-06-20	136747	99.84	1706.37	P.1	2007-01-03
REDE-IB_100464/SARS-CoV-2/Santos/SP|2021-03-28	IB_100464	2021-03-28	Brazil	SP	SANTOS	F	52	20.27	143022	99.86	1802.2	P.1	2007-01-03
REDE-IB_100465/SARS-CoV-2/Santos/SP|2021-03-28	IB_100465	2021-03-28	Brazil	SP	SANTOS	M	33	20.34	90322	99.85	1118.51	P.1	2007-01-03
REDE-IB_100466/SARS-CoV-2/Santos/SP|2021-03-28	IB_100466	2021-03-28	Brazil	SP	SANTOS	M	64	18.81	47429	99.21	555.669	P.1	2007-01-03
REDE-IB_100467/SARS-CoV-2/Santos/SP|2021-03-28	IB_100467	2021-03-28	Brazil	SP	SANTOS	F	38	21.68	103783	99.78	1247.28	P.1	2007-01-03
REDE-IB_100468/SARS-CoV-2/Santos/SP|2021-03-28	IB_100468	2021-03-28	Brazil	SP	SANTOS	M	30	22.25	111512	99.78	1448.44	P.1	2007-01-03
REDE-IB_100469/SARS-CoV-2/Santos/SP|2021-03-28	IB_100469	2021-03-28	Brazil	SP	SANTOS	M	57	2021-07-19	111024	99.78	1343.17	P.1	2007-01-03
REDE-IB_100472/SARS-CoV-2/Santos/SP|2021-03-28	IB_100472	2021-03-28	Brazil	SP	SANTOS	F	45	23.64	110291	99.85	1414.63	P.1	2007-01-03
REDE-IB_100473/SARS-CoV-2/Santos/SP|2021-03-28	IB_100473	2021-03-28	Brazil	SP	SANTOS	M	23	22.76	101831	99.79	1199.96	P.1	2007-01-03
REDE-IB_100474/SARS-CoV-2/Santos/SP|2021-03-28	IB_100474	2021-03-28	Brazil	SP	SANTOS	M	12	17.75	238318	99.85	2966.6	P.1	2007-01-03
REDE-IB_100475/SARS-CoV-2/Santos/SP|2021-03-28	IB_100475	2021-03-28	Brazil	SP	SANTOS	F	67	17.77	101991	99.78	1266.64	P.1	2007-01-03
REDE-IB_100476/SARS-CoV-2/Santos/SP|2021-03-28	IB_100476	2021-03-28	Brazil	SP	SANTOS	F	60	24.40	165435	99.8	2047.07	P.1	2007-01-03
REDE-IB_100477/SARS-CoV-2/Santos/SP|2021-03-28	IB_100477	2021-03-28	Brazil	SP	SANTOS	M	29	25.69	84573	99.78	1018.74	P.1	2007-01-03
REDE-IB_100478/SARS-CoV-2/Santos/SP|2021-03-28	IB_100478	2021-03-28	Brazil	SP	SANTOS	F	58	2021-06-24	144143	99.87	1761.97	P.1	2007-01-03
REDE-IB_100507/SARS-CoV-2/Adamantina/SP|2021-03-28	IB_100507	2021-03-28	Brazil	SP	ADAMANTINA	M	17	21.65	260028	99.03	820.802	P.1	2007-01-03
REDE-IB_101552/SARS-CoV-2/Caraguatatuba/SP|2021-03-28	IB_101552	2021-03-28	Brazil	SP	CARAGUATATUBA	M	67	20.52	949116	99.98	3764.88	P.1	2007-01-03
REDE-IB_101564/SARS-CoV-2/Caraguatatuba/SP|2021-03-28	IB_101564	2021-03-28	Brazil	SP	CARAGUATATUBA	F	60	20.74	384481	99.97	1624.49	P.1	2007-01-03
REDE-IB_101578/SARS-CoV-2/Caraguatatuba/SP|2021-03-28	IB_101578	2021-03-28	Brazil	SP	CARAGUATATUBA	F	33	2021-01-14	699411	99.89	2942.56	P.1	2007-01-03
REDE-IB_101602/SARS-CoV-2/Caraguatatuba/SP|2021-03-28	IB_101602	2021-03-28	Brazil	SP	CARAGUATATUBA	F	65	18.14	491561	87.12	364.563	P.1	2007-01-03
REDE-IB_101639/SARS-CoV-2/Caraguatatuba/SP|2021-03-28	IB_101639	2021-03-28	Brazil	SP	CARAGUATATUBA	F	33	18.81	826553	99.88	3459.71	P.1	2007-01-03
REDE-IB_101654/SARS-CoV-2/Caraguatatuba/SP|2021-03-28	IB_101654	2021-03-28	Brazil	SP	CARAGUATATUBA	F	50	26.67	1135836	99.97	4526.58	P.1	2007-01-03
REDE-IB_102261/SARS-CoV-2/Ubatuba/SP|2021-03-28	IB_102261	2021-03-28	Brazil	SP	UBATUBA	M	30	19.98	963761	99.11	3327.09	P.1	2007-01-03
REDE-IB_102262/SARS-CoV-2/Guaratingueta/SP|2021-03-28	IB_102262	2021-03-28	Brazil	SP	GUARATINGUETA	M	43	20.68	926364	99.97	3862.88	P.1	2007-01-03
REDE-IB_102264/SARS-CoV-2/Caraguatatuba/SP|2021-03-28	IB_102264	2021-03-28	Brazil	SP	CARAGUATATUBA	M	21	23.37	764300	99.13	1324.47	P.1	2007-01-03
REDE-IB_102266/SARS-CoV-2/Caraguatatuba/SP|2021-03-28	IB_102266	2021-03-28	Brazil	SP	CARAGUATATUBA	M	12	28.43	713525	99.96	2781.35	P.1	2007-01-03
REDE-IB_102267/SARS-CoV-2/Guaratingueta/SP|2021-03-28	IB_102267	2021-03-28	Brazil	SP	GUARATINGUETA	M	38	17.36	795739	99.93	3427.25	P.1	2007-01-03
REDE-IB_101554/SARS-CoV-2/Taubate/SP|2021-03-28	IB_101554	2021-03-28	Brazil	SP	TAUBATE	F	22	20.68	756587	99.86	2878.64	B.1.1.28	2007-01-03
REDE-IB_100324/SARS-CoV-2/Angatuba/SP|2021-03-29	IB_100324	2021-03-29	Brazil	SP	ANGATUBA	M	32	18.15	61276	99.77	767.537	B.1.1.7	2007-01-03
REDE-IB_100341/SARS-CoV-2/Chavantes/SP|2021-03-29	IB_100341	2021-03-29	Brazil	SP	CHAVANTES	F	41	27.99	147922	99.76	1854.54	B.1.1.7	2007-01-03
REDE-IB_100343/SARS-CoV-2/Chavantes/SP|2021-03-29	IB_100343	2021-03-29	Brazil	SP	CHAVANTES	M	67	2021-12-28	107202	99.89	1302.76	B.1.1.28	2007-01-03
REDE-IB_100371/SARS-CoV-2/Monte Alegre do Sul/SP|2021-03-29	IB_100371	2021-03-29	Brazil	SP	MONTE ALEGRE DO SUL	F	22	26.89	157570	99.86	1979.28	B.1.1.28	2007-01-03
REDE-IB_100384/SARS-CoV-2/Santa Isabel/SP|2021-03-29	IB_100384	2021-03-29	Brazil	SP	SANTA ISABEL	F	47	16.70	109705	99.85	1410.7	B.1.1.7	2007-01-03
REDE-IB_100390/SARS-CoV-2/Sao Paulo/SP|2021-03-29	IB_100390	2021-03-29	Brazil	SP	SAO PAULO	M	33	19.66	71661	99.88	889.099	B.1.1.28	2007-01-03
REDE-IB_100393/SARS-CoV-2/Sumare/SP|2021-03-29	IB_100393	2021-03-29	Brazil	SP	SUMARE	F	76	20.68	126318	99.83	1578.11	B.1.1.28	2007-01-03
REDE-IB_100412/SARS-CoV-2/Sumare/SP|2021-03-29	IB_100412	2021-03-29	Brazil	SP	SUMARE	M	31	23.15	116233	99.82	1513.63	B.1.1.7	2007-01-03
REDE-IB_100426/SARS-CoV-2/Bauru/SP|2021-03-29	IB_100426	2021-03-29	Brazil	SP	BAURU	F	48	17.73	74294	99.82	889.456	B.1.1.7	2007-01-03
REDE-IB_100427/SARS-CoV-2/Bauru/SP|2021-03-29	IB_100427	2021-03-29	Brazil	SP	BAURU	F	48	18.93	59213	99.75	521.984	B.1.1.7	2007-01-03
REDE-IB_100429/SARS-CoV-2/Bauru/SP|2021-03-29	IB_100429	2021-03-29	Brazil	SP	BAURU	M	37	27.43	73575	99.78	907.23	B.1.1.7	2007-01-03
REDE-IB_100430/SARS-CoV-2/Bauru/SP|2021-03-29	IB_100430	2021-03-29	Brazil	SP	BAURU	F	38	2021-08-29	141098	99.8	1729.81	B.1.1.7	2007-01-03
REDE-IB_100431/SARS-CoV-2/Bauru/SP|2021-03-29	IB_100431	2021-03-29	Brazil	SP	BAURU	F	38	19.57	95455	99.73	1136.66	B.1.1.7	2007-01-03
REDE-IB_100432/SARS-CoV-2/Bauru/SP|2021-03-29	IB_100432	2021-03-29	Brazil	SP	BAURU	M	30	29.70	58781	98.94	685.89	B.1.1.7	2007-01-03
REDE-IB_100433/SARS-CoV-2/Bauru/SP|2021-03-29	IB_100433	2021-03-29	Brazil	SP	BAURU	M	43	19.79	123261	99.8	1627.62	B.1.1.7	2007-01-03
REDE-IB_100434/SARS-CoV-2/Bauru/SP|2021-03-29	IB_100434	2021-03-29	Brazil	SP	BAURU	F	48	18.47	56137	99.79	664.799	B.1.1.7	2007-01-03
REDE-IB_100435/SARS-CoV-2/Bauru/SP|2021-03-29	IB_100435	2021-03-29	Brazil	SP	BAURU	M	32	20.22	56937	99.74	668.117	B.1.1.7	2007-01-03
REDE-IB_100437/SARS-CoV-2/Bauru/SP|2021-03-29	IB_100437	2021-03-29	Brazil	SP	BAURU	F	65	20.78	111681	99.81	1386.32	B.1.1.7	2007-01-03
REDE-IB_100439/SARS-CoV-2/Bauru/SP|2021-03-29	IB_100439	2021-03-29	Brazil	SP	BAURU	F	28	24.78	139315	99.83	1719.27	B.1.1.7	2007-01-03
REDE-IB_100448/SARS-CoV-2/Itapolis/SP|2021-03-29	IB_100448	2021-03-29	Brazil	SP	ITAPOLIS	F	53	19.82	46082	98.96	511.734	B.1.1.28	2007-01-03
REDE-IB_100502/SARS-CoV-2/Taquaritinga/SP|2021-03-29	IB_100502	2021-03-29	Brazil	SP	TAQUARITINGA	M	61	28.39	93567	99.88	1166.03	B.1.1.28	2007-01-03
REDE-IB_100526/SARS-CoV-2/Santa Cruz das Palmeiras/SP|2021-03-29	IB_100526	2021-03-29	Brazil	SP	SANTA CRUZ DAS PALMEIRAS	M	45	25.49	346937	99.76	1215.93	B.1.1.28	2007-01-03
REDE-IB_100325/SARS-CoV-2/Assis/SP|2021-03-29	IB_100325	2021-03-29	Brazil	SP	ASSIS	M	39	21.24	145168	99.85	1815.83	P.1	2007-01-03
REDE-IB_100326/SARS-CoV-2/Assis/SP|2021-03-29	IB_100326	2021-03-29	Brazil	SP	ASSIS	F	69	21.66	129596	99.83	1610.14	P.1	2007-01-03
REDE-IB_100327/SARS-CoV-2/Assis/SP|2021-03-29	IB_100327	2021-03-29	Brazil	SP	ASSIS	M	34	2021-10-25	215648	99.97	2716.81	P.1	2007-01-03
REDE-IB_100328/SARS-CoV-2/Assis/SP|2021-03-29	IB_100328	2021-03-29	Brazil	SP	ASSIS	F	66	22.16	181651	99.84	2298.99	P.1	2007-01-03
REDE-IB_100329/SARS-CoV-2/Assis/SP|2021-03-29	IB_100329	2021-03-29	Brazil	SP	ASSIS	M	80	22.25	105322	99.87	1336.27	P.1	2007-01-03
REDE-IB_100330/SARS-CoV-2/Assis/SP|2021-03-29	IB_100330	2021-03-29	Brazil	SP	ASSIS	F	40	22.90	104707	99.85	1312.47	P.1	2007-01-03
REDE-IB_100331/SARS-CoV-2/Boituva/SP|2021-03-29	IB_100331	2021-03-29	Brazil	SP	BOITUVA	M	44	25.23	93039	99.89	1216.48	P.1	2007-01-03
REDE-IB_100539/SARS-CoV-2/Tapiratiba/SP|2021-03-29	IB_100539	2021-03-29	Brazil	SP	TAPIRATIBA	F	18	18.66	255288	99.81	874.836	B.1.1.28	2007-01-03
REDE-IB_100338/SARS-CoV-2/Campinas/SP|2021-03-29	IB_100338	2021-03-29	Brazil	SP	CAMPINAS	M	19	26.17	121717	99.86	1618.61	P.1	2007-01-03
REDE-IB_100340/SARS-CoV-2/Canitar/SP|2021-03-29	IB_100340	2021-03-29	Brazil	SP	CANITAR	F	60	2021-12-27	170081	99.86	2176.63	P.1	2007-01-03
REDE-IB_100342/SARS-CoV-2/Chavantes/SP|2021-03-29	IB_100342	2021-03-29	Brazil	SP	CHAVANTES	F	9	27.63	77677	99.79	975.024	P.1	2007-01-03
REDE-IB_100344/SARS-CoV-2/Franco da Rocha/SP|2021-03-29	IB_100344	2021-03-29	Brazil	SP	FRANCO DA ROCHA	F	44	24.76	156044	99.85	2034.09	P.1	2007-01-03
REDE-IB_100345/SARS-CoV-2/Franco da Rocha/SP|2021-03-29	IB_100345	2021-03-29	Brazil	SP	FRANCO DA ROCHA	M	50	14.36	159440	99.87	2076.83	P.1	2007-01-03
REDE-IB_100346/SARS-CoV-2/Franco da Rocha/SP|2021-03-29	IB_100346	2021-03-29	Brazil	SP	FRANCO DA ROCHA	M	28	23.80	154653	99.84	1955.47	P.1	2007-01-03
REDE-IB_100347/SARS-CoV-2/Franco da Rocha/SP|2021-03-29	IB_100347	2021-03-29	Brazil	SP	FRANCO DA ROCHA	F	27	23.21	92092	99.86	1167.77	P.1	2007-01-03
REDE-IB_100348/SARS-CoV-2/Franco da Rocha/SP|2021-03-29	IB_100348	2021-03-29	Brazil	SP	FRANCO DA ROCHA	M	57	2021-04-19	104449	99.82	1365.11	P.1	2007-01-03
REDE-IB_100349/SARS-CoV-2/Herculandia/SP|2021-03-29	IB_100349	2021-03-29	Brazil	SP	HERCULANDIA	M	33	19.54	41843	99.81	525.225	P.1	2007-01-03
REDE-IB_100355/SARS-CoV-2/Itapetininga/SP|2021-03-29	IB_100355	2021-03-29	Brazil	SP	ITAPETININGA	F	24	23.51	68233	99.62	852.143	P.1	2007-01-03
REDE-IB_100356/SARS-CoV-2/Itapetininga/SP|2021-03-29	IB_100356	2021-03-29	Brazil	SP	ITAPETININGA	M	19	25.78	165594	99.83	2202.91	P.1	2007-01-03
REDE-IB_100358/SARS-CoV-2/Itapetininga/SP|2021-03-29	IB_100358	2021-03-29	Brazil	SP	ITAPETININGA	M	69	29.81	128531	99.83	1679.11	P.1	2007-01-03
REDE-IB_100359/SARS-CoV-2/Itapetininga/SP|2021-03-29	IB_100359	2021-03-29	Brazil	SP	ITAPETININGA	F	52	2021-06-18	101001	99.85	1327.02	P.1	2007-01-03
REDE-IB_100368/SARS-CoV-2/Joanopolis/SP|2021-03-29	IB_100368	2021-03-29	Brazil	SP	JOANOPOLIS	F	47	24.41	185894	99.89	2378.7	P.1	2007-01-03
REDE-IB_100370/SARS-CoV-2/Joanopolis/SP|2021-03-29	IB_100370	2021-03-29	Brazil	SP	JOANOPOLIS	M	49	26.42	109720	99.79	1393.94	P.1	2007-01-03
REDE-IB_100372/SARS-CoV-2/Monte Alegre do Sul/SP|2021-03-29	IB_100372	2021-03-29	Brazil	SP	MONTE ALEGRE DO SUL	M	36	15.95	140893	99.85	1850.09	P.1	2007-01-03
REDE-IB_100373/SARS-CoV-2/Paraguacu Paulista/SP|2021-03-29	IB_100373	2021-03-29	Brazil	SP	PARAGUACU PAULISTA	M	51	23.75	115851	99.85	1458.3	P.1	2007-01-03
REDE-IB_100374/SARS-CoV-2/Porto Feliz/SP|2021-03-29	IB_100374	2021-03-29	Brazil	SP	PORTO FELIZ	M	55	23.96	44167	99.07	536.509	P.1	2007-01-03
REDE-IB_100375/SARS-CoV-2/Porto Feliz/SP|2021-03-29	IB_100375	2021-03-29	Brazil	SP	PORTO FELIZ	M	21	24.26	127532	99.86	1602.06	P.1	2007-01-03
REDE-IB_100376/SARS-CoV-2/Salmourao/SP|2021-03-29	IB_100376	2021-03-29	Brazil	SP	SALMOURAO	M	51	2021-05-23	89599	99.82	997.292	P.1	2007-01-03
REDE-IB_100377/SARS-CoV-2/Salto/SP|2021-03-29	IB_100377	2021-03-29	Brazil	SP	SALTO	F	60	24.42	91175	99.41	1084.25	P.1	2007-01-03
REDE-IB_100378/SARS-CoV-2/Salto/SP|2021-03-29	IB_100378	2021-03-29	Brazil	SP	SALTO	F	67	23.92	79244	99.86	989.927	P.1	2007-01-03
REDE-IB_100379/SARS-CoV-2/Salto/SP|2021-03-29	IB_100379	2021-03-29	Brazil	SP	SALTO	M	32	24.58	122899	99.86	1639.91	P.1	2007-01-03
REDE-IB_100385/SARS-CoV-2/Sao Paulo/SP|2021-03-29	IB_100385	2021-03-29	Brazil	SP	SAO PAULO	F	55	17.67	160511	99.79	2015.35	P.1	2007-01-03
REDE-IB_100386/SARS-CoV-2/Sao Paulo/SP|2021-03-29	IB_100386	2021-03-29	Brazil	SP	SAO PAULO	M	48	18.77	130912	99.5	1615.98	P.1	2007-01-03
REDE-IB_100387/SARS-CoV-2/Sao Paulo/SP|2021-03-29	IB_100387	2021-03-29	Brazil	SP	SAO PAULO	F	43	19.20	202983	99.85	2602.98	P.1	2007-01-03
REDE-IB_100388/SARS-CoV-2/Sao Paulo/SP|2021-03-29	IB_100388	2021-03-29	Brazil	SP	SAO PAULO	M	62	19.40	108542	99.21	1362.36	P.1	2007-01-03
REDE-IB_100389/SARS-CoV-2/Sao Paulo/SP|2021-03-29	IB_100389	2021-03-29	Brazil	SP	SAO PAULO	F	66	19.50	123170	99.72	1548.85	P.1	2007-01-03
REDE-IB_100391/SARS-CoV-2/Sao Pedro do Turvo/SP|2021-03-29	IB_100391	2021-03-29	Brazil	SP	SAO PEDRO DO TURVO	F	26	20.52	102968	99.85	1297.13	P.1	2007-01-03
REDE-IB_100392/SARS-CoV-2/Sumare/SP|2021-03-29	IB_100392	2021-03-29	Brazil	SP	SUMARE	F	52	19.98	135112	99.92	1819.56	P.1	2007-01-03
REDE-IB_100394/SARS-CoV-2/Sumare/SP|2021-03-29	IB_100394	2021-03-29	Brazil	SP	SUMARE	M	30	22.31	121560	99.9	1540.98	P.1	2007-01-03
REDE-IB_100395/SARS-CoV-2/Sumare/SP|2021-03-29	IB_100395	2021-03-29	Brazil	SP	SUMARE	M	59	23.37	295680	99.9	3658.86	P.1	2007-01-03
REDE-IB_100396/SARS-CoV-2/Sumare/SP|2021-03-29	IB_100396	2021-03-29	Brazil	SP	SUMARE	F	63	29.84	200169	99.86	2801.74	P.1	2007-01-03
REDE-IB_100397/SARS-CoV-2/Sumare/SP|2021-03-29	IB_100397	2021-03-29	Brazil	SP	SUMARE	M	64	28.43	83549	99.81	1069.52	P.1	2007-01-03
REDE-IB_100398/SARS-CoV-2/Sumare/SP|2021-03-29	IB_100398	2021-03-29	Brazil	SP	SUMARE	M	49	17.36	189828	99.87	2379.9	P.1	2007-01-03
REDE-IB_100399/SARS-CoV-2/Sumare/SP|2021-03-29	IB_100399	2021-03-29	Brazil	SP	SUMARE	M	57	17.48	78490	99.8	994.3	P.1	2007-01-03
REDE-IB_100400/SARS-CoV-2/Sumare/SP|2021-03-29	IB_100400	2021-03-29	Brazil	SP	SUMARE	F	21	17.55	107501	99.83	1357.82	P.1	2007-01-03
REDE-IB_100401/SARS-CoV-2/Sumare/SP|2021-03-29	IB_100401	2021-03-29	Brazil	SP	SUMARE	F	31	20.17	169124	99.85	2290.99	P.1	2007-01-03
REDE-IB_100402/SARS-CoV-2/Sumare/SP|2021-03-29	IB_100402	2021-03-29	Brazil	SP	SUMARE	F	51	20.48	281027	99.85	3245.08	P.1	2007-01-03
REDE-IB_100403/SARS-CoV-2/Sumare/SP|2021-03-29	IB_100403	2021-03-29	Brazil	SP	SUMARE	F	23	20.74	72178	99.21	907.199	P.1	2007-01-03
REDE-IB_100404/SARS-CoV-2/Sumare/SP|2021-03-29	IB_100404	2021-03-29	Brazil	SP	SUMARE	M	26	21.63	126765	99.87	1643.91	P.1	2007-01-03
REDE-IB_100405/SARS-CoV-2/Sumare/SP|2021-03-29	IB_100405	2021-03-29	Brazil	SP	SUMARE	M	12	21.27	143373	99.85	1838.14	P.1	2007-01-03
REDE-IB_100406/SARS-CoV-2/Sumare/SP|2021-03-29	IB_100406	2021-03-29	Brazil	SP	SUMARE	F	53	21.91	106500	99.85	1381.01	P.1	2007-01-03
REDE-IB_100407/SARS-CoV-2/Sumare/SP|2021-03-29	IB_100407	2021-03-29	Brazil	SP	SUMARE	F	57	21.93	150556	99.86	1940.78	P.1	2007-01-03
REDE-IB_100408/SARS-CoV-2/Sumare/SP|2021-03-29	IB_100408	2021-03-29	Brazil	SP	SUMARE	M	12	23.70	289119	99.95	3390.21	P.1	2007-01-03
REDE-IB_100409/SARS-CoV-2/Sumare/SP|2021-03-29	IB_100409	2021-03-29	Brazil	SP	SUMARE	M	59	22.55	108202	99.84	1398.02	P.1	2007-01-03
REDE-IB_100410/SARS-CoV-2/Sumare/SP|2021-03-29	IB_100410	2021-03-29	Brazil	SP	SUMARE	F	56	22.89	121030	99.88	1670.92	P.1	2007-01-03
REDE-IB_100411/SARS-CoV-2/Sumare/SP|2021-03-29	IB_100411	2021-03-29	Brazil	SP	SUMARE	M	55	2021-06-23	146633	99.81	1907.99	P.1	2007-01-03
REDE-IB_100413/SARS-CoV-2/Taboao da Serra/SP|2021-03-29	IB_100413	2021-03-29	Brazil	SP	TABOAO DA SERRA	F	46	23.33	201558	99.87	2472.55	P.1	2007-01-03
REDE-IB_100414/SARS-CoV-2/Taboao da Serra/SP|2021-03-29	IB_100414	2021-03-29	Brazil	SP	TABOAO DA SERRA	M	20	23.70	173051	99.86	2321.66	P.1	2007-01-03
REDE-IB_100415/SARS-CoV-2/Taboao da Serra/SP|2021-03-29	IB_100415	2021-03-29	Brazil	SP	TABOAO DA SERRA	M	65	13.17	88534	99.85	1102.54	P.1	2007-01-03
REDE-IB_100416/SARS-CoV-2/Taboao da Serra/SP|2021-03-29	IB_100416	2021-03-29	Brazil	SP	TABOAO DA SERRA	F	39	13.99	64249	99.8	755.094	P.1	2007-01-03
REDE-IB_100417/SARS-CoV-2/Taboao da Serra/SP|2021-03-29	IB_100417	2021-03-29	Brazil	SP	TABOAO DA SERRA	M	24	2021-01-14	121511	99.9	1592.46	P.1	2007-01-03
REDE-IB_100424/SARS-CoV-2/Barretos/SP|2021-03-29	IB_100424	2021-03-29	Brazil	SP	BARRETOS	F	69	18.85	143291	99.83	1792.5	P.1	2007-01-03
REDE-IB_100425/SARS-CoV-2/Bauru/SP|2021-03-29	IB_100425	2021-03-29	Brazil	SP	BAURU	F	20	27.47	103636	99.82	1280.99	P.1	2007-01-03
REDE-IB_100428/SARS-CoV-2/Bauru/SP|2021-03-29	IB_100428	2021-03-29	Brazil	SP	BAURU	F	58	23.70	103599	99.84	1301.32	P.1	2007-01-03
REDE-IB_100436/SARS-CoV-2/Bauru/SP|2021-03-29	IB_100436	2021-03-29	Brazil	SP	BAURU	M	31	21.19	85735	99.81	997.927	P.1	2007-01-03
REDE-IB_100438/SARS-CoV-2/Bauru/SP|2021-03-29	IB_100438	2021-03-29	Brazil	SP	BAURU	M	34	2021-11-24	85032	99.8	1030.95	P.1	2007-01-03
REDE-IB_100443/SARS-CoV-2/Ibitinga/SP|2021-03-29	IB_100443	2021-03-29	Brazil	SP	IBITINGA	M	40	17.70	143214	99.78	1831.28	P.1	2007-01-03
REDE-IB_100445/SARS-CoV-2/Itapetininga/SP|2021-03-29	IB_100445	2021-03-29	Brazil	SP	ITAPETININGA	F	40	19.56	76377	99.86	967.801	P.1	2007-01-03
REDE-IB_100451/SARS-CoV-2/Mairinque/SP|2021-03-29	IB_100451	2021-03-29	Brazil	SP	MAIRINQUE	M	25	21.26	128156	98.99	1359.66	P.1	2007-01-03
REDE-IB_100452/SARS-CoV-2/Monte Azul Paulista/SP|2021-03-29	IB_100452	2021-03-29	Brazil	SP	MONTE AZUL PAULISTA	F	51	24.30	59106	98.69	202.945	P.1	2007-01-03
REDE-IB_100454/SARS-CoV-2/Monte Azul Paulista/SP|2021-03-29	IB_100454	2021-03-29	Brazil	SP	MONTE AZUL PAULISTA	F	37	25.20	119940	99.78	1462.07	P.1	2007-01-03
REDE-IB_100458/SARS-CoV-2/Rincao/SP|2021-03-29	IB_100458	2021-03-29	Brazil	SP	RINCAO	M	32	22.00	123736	99.84	1491.31	P.1	2007-01-03
REDE-IB_100459/SARS-CoV-2/Rincao/SP|2021-03-29	IB_100459	2021-03-29	Brazil	SP	RINCAO	M	26	2021-05-18	120234	99.87	1517.21	P.1	2007-01-03
REDE-IB_100460/SARS-CoV-2/Rincao/SP|2021-03-29	IB_100460	2021-03-29	Brazil	SP	RINCAO	F	25	18.28	127326	99.78	1571.17	P.1	2007-01-03
REDE-IB_100461/SARS-CoV-2/Salto/SP|2021-03-29	IB_100461	2021-03-29	Brazil	SP	SALTO	F	41	19.64	81053	99.77	915.969	P.1	2007-01-03
REDE-IB_100471/SARS-CoV-2/Santos/SP|2021-03-29	IB_100471	2021-03-29	Brazil	SP	SANTOS	F	74	23.16	194913	99.85	2430.53	P.1	2007-01-03
REDE-IB_100491/SARS-CoV-2/Severinia/SP|2021-03-29	IB_100491	2021-03-29	Brazil	SP	SEVERINIA	M	66	2021-01-22	147016	99.87	1670.9	P.1	2007-01-03
REDE-IB_100492/SARS-CoV-2/Severinia/SP|2021-03-29	IB_100492	2021-03-29	Brazil	SP	SEVERINIA	M	8	2021-07-15	149459	99.81	1776.59	P.1	2007-01-03
REDE-IB_100496/SARS-CoV-2/Taiacu/SP|2021-03-29	IB_100496	2021-03-29	Brazil	SP	TAIACU	F	35	19.51	159726	99.86	2006.07	P.1	2007-01-03
REDE-IB_100497/SARS-CoV-2/Taquaral/SP|2021-03-29	IB_100497	2021-03-29	Brazil	SP	TAQUARAL	M	59	18.37	144917	99.87	1803.07	P.1	2007-01-03
REDE-IB_100498/SARS-CoV-2/Taquaral/SP|2021-03-29	IB_100498	2021-03-29	Brazil	SP	TAQUARAL	M	18	2021-11-20	111404	99.85	1381.8	P.1	2007-01-03
REDE-IB_100499/SARS-CoV-2/Taquaral/SP|2021-03-29	IB_100499	2021-03-29	Brazil	SP	TAQUARAL	F	43	19.92	76349	99.81	890.215	P.1	2007-01-03
REDE-IB_100500/SARS-CoV-2/Taquaral/SP|2021-03-29	IB_100500	2021-03-29	Brazil	SP	TAQUARAL	F	85	19.82	83453	99.81	994.69	P.1	2007-01-03
REDE-IB_100506/SARS-CoV-2/Vista Alegre do Alto/SP|2021-03-29	IB_100506	2021-03-29	Brazil	SP	VISTA ALEGRE DO ALTO	F	42	21.25	125367	99.8	1497.15	P.1	2007-01-03
REDE-IB_100510/SARS-CoV-2/Cajati/SP|2021-03-29	IB_100510	2021-03-29	Brazil	SP	CAJATI	M	52	23.35	310459	99.8	1028.67	P.1	2007-01-03
REDE-IB_100515/SARS-CoV-2/Mogi Guacu/SP|2021-03-29	IB_100515	2021-03-29	Brazil	SP	MOGI GUACU	F	30	2021-01-24	302027	99.79	1024.97	P.1	2007-01-03
REDE-IB_100519/SARS-CoV-2/Ourinhos/SP|2021-03-29	IB_100519	2021-03-29	Brazil	SP	OURINHOS	M	67	13.67	288016	99.78	1020.4	P.1	2007-01-03
REDE-IB_100520/SARS-CoV-2/Ourinhos/SP|2021-03-29	IB_100520	2021-03-29	Brazil	SP	OURINHOS	F	44	14.75	234102	99.69	805.487	P.1	2007-01-03
REDE-IB_100522/SARS-CoV-2/Presidente Venceslau/SP|2021-03-29	IB_100522	2021-03-29	Brazil	SP	PRESIDENTE VENCESLAU	F	40	16.57	358034	99.82	1239.84	P.1	2007-01-03
REDE-IB_100523/SARS-CoV-2/Presidente Venceslau/SP|2021-03-29	IB_100523	2021-03-29	Brazil	SP	PRESIDENTE VENCESLAU	M	45	15.78	238262	99.74	838	P.1	2007-01-03
REDE-IB_100524/SARS-CoV-2/Presidente Venceslau/SP|2021-03-29	IB_100524	2021-03-29	Brazil	SP	PRESIDENTE VENCESLAU	M	24	21.0	258270	99.74	910.301	P.1	2007-01-03
REDE-IB_100527/SARS-CoV-2/Santa Cruz do Rio Pardo/SP|2021-03-29	IB_100527	2021-03-29	Brazil	SP	SANTA CRUZ DO RIO PARDO	M	52	25.31	333268	99.69	1167.64	P.1	2007-01-03
REDE-IB_100528/SARS-CoV-2/Santa Cruz do Rio Pardo/SP|2021-03-29	IB_100528	2021-03-29	Brazil	SP	SANTA CRUZ DO RIO PARDO	F	21	26.71	311057	99.63	1084.87	P.1	2007-01-03
REDE-IB_100529/SARS-CoV-2/Santa Cruz do Rio Pardo/SP|2021-03-29	IB_100529	2021-03-29	Brazil	SP	SANTA CRUZ DO RIO PARDO	M	59	28.17	273301	99.72	969.277	P.1	2007-01-03
REDE-IB_100530/SARS-CoV-2/Santa Cruz do Rio Pardo/SP|2021-03-29	IB_100530	2021-03-29	Brazil	SP	SANTA CRUZ DO RIO PARDO	F	64	29.53	228921	99.88	800.968	P.1	2007-01-03
REDE-IB_100531/SARS-CoV-2/Santa Cruz do Rio Pardo/SP|2021-03-29	IB_100531	2021-03-29	Brazil	SP	SANTA CRUZ DO RIO PARDO	M	44	28.19	329685	99.82	1164.55	P.1	2007-01-03
REDE-IB_100533/SARS-CoV-2/Santo Anastacio/SP|2021-03-29	IB_100533	2021-03-29	Brazil	SP	SANTO ANASTACIO	M	64	17.45	319588	99.75	1116.75	P.1	2007-01-03
REDE-IB_100535/SARS-CoV-2/Sao Joaquim da Barra/SP|2021-03-29	IB_100535	2021-03-29	Brazil	SP	SAO JOAQUIM DA BARRA	M	27	14.36	320087	99.68	1092.3	P.1	2007-01-03
REDE-IB_100536/SARS-CoV-2/Sao Jose da Bela Vista/SP|2021-03-29	IB_100536	2021-03-29	Brazil	SP	SAO JOSE DA BELA VISTA	F	35	2021-02-18	323826	98.17	1083.14	P.1	2007-01-03
REDE-IB_100540/SARS-CoV-2/Tarabai/SP|2021-03-29	IB_100540	2021-03-29	Brazil	SP	TARABAI	M	30	20.68	289210	99.77	1003.17	P.1	2007-01-03
REDE-IB_101409/SARS-CoV-2/Sao Roque/SP|2021-03-29	IB_101409	2021-03-29	Brazil	SP	SAO ROQUE	M	62	23.64	771382	99.98	2886.97	P.1	2007-01-03
REDE-IB_101413/SARS-CoV-2/Salto/SP|2021-03-29	IB_101413	2021-03-29	Brazil	SP	SALTO	M	53	24.40	621206	99.73	2106.63	P.1	2007-01-03
REDE-IB_101416/SARS-CoV-2/Piracicaba/SP|2021-03-29	IB_101416	2021-03-29	Brazil	SP	PIRACICABA	F	15	2021-03-26	6838003	99.95	5950.61	P.1	2007-01-03
REDE-IB_101451/SARS-CoV-2/Porto Feliz/SP|2021-03-29	IB_101451	2021-03-29	Brazil	SP	PORTO FELIZ	F	31	24.00	1000780	99.95	3879.64	P.1	2007-01-03
REDE-IB_101455/SARS-CoV-2/Porto Feliz/SP|2021-03-29	IB_101455	2021-03-29	Brazil	SP	PORTO FELIZ	M	16	13.37	898415	99.96	3746.22	P.1	2007-01-03
REDE-IB_101523/SARS-CoV-2/Tiete/SP|2021-03-29	IB_101523	2021-03-29	Brazil	SP	TIETE	F	34	13.84	814321	99.96	2858.62	P.1	2007-01-03
REDE-IB_101524/SARS-CoV-2/Capao Bonito/SP|2021-03-29	IB_101524	2021-03-29	Brazil	SP	CAPAO BONITO	M	64	29.82	527026	99.05	1062.74	P.1	2007-01-03
REDE-IB_102268/SARS-CoV-2/Boituva/SP|2021-03-29	IB_102268	2021-03-29	Brazil	SP	BOITUVA	M	57	17.48	1395602	99.98	5450.01	P.1	2007-01-03
REDE-IB_102270/SARS-CoV-2/Tiete/SP|2021-03-29	IB_102270	2021-03-29	Brazil	SP	TIETE	M	38	20.17	666053	99.88	2136.38	P.1	2007-01-03
REDE-IB_101459/SARS-CoV-2/Buri/SP|2021-03-29	IB_101459	2021-03-29	Brazil	SP	BURI	F	33	16.57	829737	99.89	3253.54	B.1.1.28	2007-01-03
REDE-IB_101525/SARS-CoV-2/Capao Bonito/SP|2021-03-29	IB_101525	2021-03-29	Brazil	SP	CAPAO BONITO	M	51	20.65	1325407	99.99	5170.35	B.1.1.28	2007-01-03
REDE-IB_101559/SARS-CoV-2/Engenheiro Coelho/SP|2021-03-29	IB_101559	2021-03-29	Brazil	SP	ENGENHEIRO COELHO	F	33	17.36	313311	99.77	1097.07	B.1.1.28	2007-01-03
REDE-IB_102263/SARS-CoV-2/Caraguatatuba/SP|2021-03-29	IB_102263	2021-03-29	Brazil	SP	CARAGUATATUBA	F	52	22.31	1435022	99.87	5697.83	B.1.1.7	2007-01-03
REDE-IB_100453/SARS-CoV-2/Monte Azul Paulista/SP|2021-03-30	IB_100453	2021-03-30	Brazil	SP	MONTE AZUL PAULISTA	M	46	24.20	60688	99.85	601.418	B.1.1.28	2007-01-03
REDE-IB_100501/SARS-CoV-2/Taquaritinga/SP|2021-03-30	IB_100501	2021-03-30	Brazil	SP	TAQUARITINGA	M	16	14.66	121429	99.88	1509.28	P.2	2007-01-03
REDE-IB_100516/SARS-CoV-2/Nova Granada/SP|2021-03-30	IB_100516	2021-03-30	Brazil	SP	NOVA GRANADA	M	32	13.27	272770	99.04	874.785	B.1.1.7	2007-01-03
REDE-IB_100537/SARS-CoV-2/Tanabi/SP|2021-03-30	IB_100537	2021-03-30	Brazil	SP	TANABI	F	25	18.49	236613	99.8	821.5	P.2	2007-01-03
REDE-IB_100538/SARS-CoV-2/Tanabi/SP|2021-03-30	IB_100538	2021-03-30	Brazil	SP	TANABI	M	47	17.52	278901	99.69	928.516	B.1.1.28	2007-01-03
REDE-IB_100332/SARS-CoV-2/Boituva/SP|2021-03-30	IB_100332	2021-03-30	Brazil	SP	BOITUVA	F	41	25.25	75889	99.86	991.237	P.1	2007-01-03
REDE-IB_100333/SARS-CoV-2/Boituva/SP|2021-03-30	IB_100333	2021-03-30	Brazil	SP	BOITUVA	M	32	21.35	87974	99.85	1209.53	P.1	2007-01-03
REDE-IB_100335/SARS-CoV-2/Campinas/SP|2021-03-30	IB_100335	2021-03-30	Brazil	SP	CAMPINAS	M	51	28.47	144325	99.79	1890.13	P.1	2007-01-03
REDE-IB_100336/SARS-CoV-2/Campinas/SP|2021-03-30	IB_100336	2021-03-30	Brazil	SP	CAMPINAS	M	40	2021-07-29	79819	99.79	986.683	P.1	2007-01-03
REDE-IB_100337/SARS-CoV-2/Campinas/SP|2021-03-30	IB_100337	2021-03-30	Brazil	SP	CAMPINAS	F	66	23.80	137875	99.78	1757.9	P.1	2007-01-03
REDE-IB_100353/SARS-CoV-2/Ipero/SP|2021-03-30	IB_100353	2021-03-30	Brazil	SP	IPERO	F	30	22.97	79433	99.81	1002.6	P.1	2007-01-03
REDE-IB_100354/SARS-CoV-2/Ipero/SP|2021-03-30	IB_100354	2021-03-30	Brazil	SP	IPERO	M	59	20.34	103977	99.85	1374.46	P.1	2007-01-03
REDE-IB_100357/SARS-CoV-2/Itapetininga/SP|2021-03-30	IB_100357	2021-03-30	Brazil	SP	ITAPETININGA	M	53	18.49	69377	99.78	871.351	P.1	2007-01-03
REDE-IB_100360/SARS-CoV-2/Itapetininga/SP|2021-03-30	IB_100360	2021-03-30	Brazil	SP	ITAPETININGA	F	62	13.82	155327	99.85	2024.89	P.1	2007-01-03
REDE-IB_100367/SARS-CoV-2/Joanopolis/SP|2021-03-30	IB_100367	2021-03-30	Brazil	SP	JOANOPOLIS	M	44	25.21	173328	99.88	2216.04	P.1	2007-01-03
REDE-IB_100369/SARS-CoV-2/Joanopolis/SP|2021-03-30	IB_100369	2021-03-30	Brazil	SP	JOANOPOLIS	F	79	26.37	159878	99.84	2098	P.1	2007-01-03
REDE-IB_100418/SARS-CoV-2/Votorantim/SP|2021-03-30	IB_100418	2021-03-30	Brazil	SP	VOTORANTIM	F	61	25.82	93615	99.84	1227.71	P.1	2007-01-03
REDE-IB_100444/SARS-CoV-2/Itapetininga/SP|2021-03-30	IB_100444	2021-03-30	Brazil	SP	ITAPETININGA	M	66	18.13	70119	99.86	703.286	P.1	2007-01-03
REDE-IB_100446/SARS-CoV-2/Itapetininga/SP|2021-03-30	IB_100446	2021-03-30	Brazil	SP	ITAPETININGA	M	21	29.85	122830	99.85	1566.97	P.1	2007-01-03
REDE-IB_100447/SARS-CoV-2/Itapetininga/SP|2021-03-30	IB_100447	2021-03-30	Brazil	SP	ITAPETININGA	M	39	2021-04-23	89790	99.82	1023.82	P.1	2007-01-03
REDE-IB_100449/SARS-CoV-2/Lourdes/SP|2021-03-30	IB_100449	2021-03-30	Brazil	SP	LOURDES	F	51	18.55	101189	99.86	1276.29	P.1	2007-01-03
REDE-IB_100450/SARS-CoV-2/Lourdes/SP|2021-03-30	IB_100450	2021-03-30	Brazil	SP	LOURDES	F	38	19.43	112729	99.86	1558.7	P.1	2007-01-03
REDE-IB_100456/SARS-CoV-2/Penapolis/SP|2021-03-30	IB_100456	2021-03-30	Brazil	SP	PENAPOLIS	F	55	25.84	150145	99.9	1875.05	P.1	2007-01-03
REDE-IB_100490/SARS-CoV-2/Sao Roque/SP|2021-03-30	IB_100490	2021-03-30	Brazil	SP	SAO ROQUE	F	22	13.36	123167	99.83	1433.94	P.1	2007-01-03
REDE-IB_100493/SARS-CoV-2/Sud Mennucci/SP|2021-03-30	IB_100493	2021-03-30	Brazil	SP	SUD MENNUCCI	M	44	16.40	167125	99.86	2087.04	P.1	2007-01-03
REDE-IB_100494/SARS-CoV-2/Sud Mennucci/SP|2021-03-30	IB_100494	2021-03-30	Brazil	SP	SUD MENNUCCI	F	20	16.47	99841	99.83	1223.6	P.1	2007-01-03
REDE-IB_100503/SARS-CoV-2/Taquaritinga/SP|2021-03-30	IB_100503	2021-03-30	Brazil	SP	TAQUARITINGA	F	31	21.58	68505	99.85	864.033	P.1	2007-01-03
REDE-IB_100504/SARS-CoV-2/Taquaritinga/SP|2021-03-30	IB_100504	2021-03-30	Brazil	SP	TAQUARITINGA	F	25	2021-06-22	96080	99.85	1206.31	P.1	2007-01-03
REDE-IB_100505/SARS-CoV-2/Taquaritinga/SP|2021-03-30	IB_100505	2021-03-30	Brazil	SP	TAQUARITINGA	F	48	22.26	115740	99.83	1445.01	P.1	2007-01-03
REDE-IB_100511/SARS-CoV-2/Fernandopolis/SP|2021-03-30	IB_100511	2021-03-30	Brazil	SP	FERNANDOPOLIS	F	37	11.31	354488	99.78	1253.46	P.1	2007-01-03
REDE-IB_100512/SARS-CoV-2/Fernandopolis/SP|2021-03-30	IB_100512	2021-03-30	Brazil	SP	FERNANDOPOLIS	F	43	23.30	283751	99.39	948.235	P.1	2007-01-03
REDE-IB_100513/SARS-CoV-2/Fernandopolis/SP|2021-03-30	IB_100513	2021-03-30	Brazil	SP	FERNANDOPOLIS	F	33	2021-03-21	275724	98.86	771.375	P.1	2007-01-03
REDE-IB_100514/SARS-CoV-2/Fernandopolis/SP|2021-03-30	IB_100514	2021-03-30	Brazil	SP	FERNANDOPOLIS	F	30	24.00	298964	99.6	1053.6	P.1	2007-01-03
REDE-IB_100517/SARS-CoV-2/Nova Granada/SP|2021-03-30	IB_100517	2021-03-30	Brazil	SP	NOVA GRANADA	M	24	10.17	273822	97.89	812.8	P.1	2007-01-03
REDE-IB_100518/SARS-CoV-2/Nova Granada/SP|2021-03-30	IB_100518	2021-03-30	Brazil	SP	NOVA GRANADA	M	37	13.37	290079	99.48	1015.58	P.1	2007-01-03
REDE-IB_100521/SARS-CoV-2/Presidente Venceslau/SP|2021-03-30	IB_100521	2021-03-30	Brazil	SP	PRESIDENTE VENCESLAU	F	41	15.18	461036	99.8	1634.08	P.1	2007-01-03
REDE-IB_100525/SARS-CoV-2/Presidente Venceslau/SP|2021-03-30	IB_100525	2021-03-30	Brazil	SP	PRESIDENTE VENCESLAU	M	65	24.58	351983	99.81	1234.98	P.1	2007-01-03
REDE-IB_100532/SARS-CoV-2/Santa Rita DOeste/SP|2021-03-30	IB_100532	2021-03-30	Brazil	SP	SANTA RITA D'OESTE	F	55	29.47	320141	99.84	1098.12	P.1	2007-01-03
REDE-IB_100534/SARS-CoV-2/Sao Joaquim da Barra/SP|2021-03-30	IB_100534	2021-03-30	Brazil	SP	SAO JOAQUIM DA BARRA	M	62	17.13	305846	99.74	1047.28	P.1	2007-01-03
REDE-IB_101407/SARS-CoV-2/Fernandopolis/SP|2021-03-30	IB_101407	2021-03-30	Brazil	SP	FERNANDOPOLIS	M	2	20.97	575628	99.06	1700.66	P.1	2007-01-03
REDE-IB_101408/SARS-CoV-2/Ipero/SP|2021-03-30	IB_101408	2021-03-30	Brazil	SP	IPERO	F	47	23.16	860110	98.42	2132.21	P.1	2007-01-03
REDE-IB_101412/SARS-CoV-2/Votorantim/SP|2021-03-30	IB_101412	2021-03-30	Brazil	SP	VOTORANTIM	M	46	17.77	995755	99.77	3324.86	P.1	2007-01-03
REDE-IB_101414/SARS-CoV-2/Piracicaba/SP|2021-03-30	IB_101414	2021-03-30	Brazil	SP	PIRACICABA	F	29	25.69	6662173	99.88	5466.74	P.1	2007-01-03
REDE-IB_101415/SARS-CoV-2/Aluminio/SP|2021-03-30	IB_101415	2021-03-30	Brazil	SP	ALUMINIO	F	29	2021-06-24	691606	99.92	2817.2	P.1	2007-01-03
REDE-IB_101453/SARS-CoV-2/Ipero/SP|2021-03-30	IB_101453	2021-03-30	Brazil	SP	IPERO	M	31	13.27	876157	99.88	3063.13	P.1	2007-01-03
REDE-IB_101454/SARS-CoV-2/Angatuba/SP|2021-03-30	IB_101454	2021-03-30	Brazil	SP	ANGATUBA	M	40	10.17	1312089	99.94	4777.55	P.1	2007-01-03
REDE-IB_101457/SARS-CoV-2/Tanabi/SP|2021-03-30	IB_101457	2021-03-30	Brazil	SP	TANABI	M	60	14.75	766373	99.96	3063.88	P.1	2007-01-03
REDE-IB_101458/SARS-CoV-2/Boituva/SP|2021-03-30	IB_101458	2021-03-30	Brazil	SP	BOITUVA	F	45	15.18	626593	99.95	2546.75	P.1	2007-01-03
REDE-IB_101526/SARS-CoV-2/Salto de Pirapora/SP|2021-03-30	IB_101526	2021-03-30	Brazil	SP	SALTO DE PIRAPORA	F	43	24.74	664368	99.88	2275.6	P.1	2007-01-03
REDE-IB_101549/SARS-CoV-2/Tiete/SP|2021-03-30	IB_101549	2021-03-30	Brazil	SP	TIETE	M	39	19.40	1112927	99.98	3590.77	P.1	2007-01-03
REDE-IB_101556/SARS-CoV-2/Araras/SP|2021-03-30	IB_101556	2021-03-30	Brazil	SP	ARARAS	F	40	23.37	213223	99.31	709.905	P.1	2007-01-03
REDE-IB_101558/SARS-CoV-2/Conchal/SP|2021-03-30	IB_101558	2021-03-30	Brazil	SP	CONCHAL	M	24	28.43	281564	99.83	989.772	P.1	2007-01-03
REDE-IB_102269/SARS-CoV-2/Salto de Pirapora/SP|2021-03-30	IB_102269	2021-03-30	Brazil	SP	SALTO DE PIRAPORA	M	22	17.55	532222	98.02	856.165	P.1	2007-01-03
REDE-IB_102606/SARS-CoV-2/Ipero/SP|2021-03-30	IB_102606	2021-03-30	Brazil	SP	IPERO	F	74	2021-05-14	574090	99.79	1503.21	P.1	2007-01-03
REDE-IB_100488/SARS-CoV-2/Sao Paulo/SP|2021-03-30	IB_100488	2021-03-30	Brazil	SP	SAO PAULO	M	37	2021-04-21	14556	99.73	161.265	B.1.1.7	2007-01-03
REDE-IB_100486/SARS-CoV-2/Sao Paulo/SP|2021-03-30	IB_100486	2021-03-30	Brazil	SP	SAO PAULO	F	50	29.89	73393	99.81	880.308	B.1.1.7	2007-01-03
REDE-IB_100479/SARS-CoV-2/Sao Paulo/SP|2021-03-30	IB_100479	2021-03-30	Brazil	SP	SAO PAULO	M	25	2021-03-26	173441	99.79	2129.26	P.1	2007-01-03
REDE-IB_100480/SARS-CoV-2/Sao Paulo/SP|2021-03-30	IB_100480	2021-03-30	Brazil	SP	SAO PAULO	M	57	25.16	135856	99.85	1666.93	P.1	2007-01-03
REDE-IB_100482/SARS-CoV-2/Sao Paulo/SP|2021-03-30	IB_100482	2021-03-30	Brazil	SP	SAO PAULO	F	37	21.41	129105	99.83	1623.6	P.1	2007-01-03
REDE-IB_100421/SARS-CoV-2/Aracatuba/SP|2021-03-31	IB_100421	2021-03-31	Brazil	SP	ARACATUBA	M	27	27.16	179122	99.97	2262.21	B.1.1.28	2007-01-03
REDE-MG23/SARS-CoV-2/Belo Horizonte/MG|2021-03-31	MG23	2021-03-31	Brazil	MG	BELO HORIZONTE	F	23	21.73	126540	82.5	1180556	P.1	2007-01-03
REDE-IB_100419/SARS-CoV-2/Aracatuba/SP|2021-03-31	IB_100419	2021-03-31	Brazil	SP	ARACATUBA	M	1	14.68	113552	99.85	1381.97	P.1	2007-01-03
REDE-IB_100420/SARS-CoV-2/Aracatuba/SP|2021-03-31	IB_100420	2021-03-31	Brazil	SP	ARACATUBA	F	44	17.32	90449	99.81	1111.92	P.1	2007-01-03
REDE-IB_100422/SARS-CoV-2/Aracatuba/SP|2021-03-31	IB_100422	2021-03-31	Brazil	SP	ARACATUBA	M	43	26.30	259482	99.87	3265.37	P.1	2007-01-03
REDE-IB_100423/SARS-CoV-2/Auriflama/SP|2021-03-31	IB_100423	2021-03-31	Brazil	SP	AURIFLAMA	M	6	27.42	133350	99.84	1712.21	P.1	2007-01-03
REDE-IB_100440/SARS-CoV-2/Guararapes/SP|2021-03-31	IB_100440	2021-03-31	Brazil	SP	GUARARAPES	F	57	25.40	134077	99.85	1733.65	P.1	2007-01-03
REDE-IB_100441/SARS-CoV-2/Guararapes/SP|2021-03-31	IB_100441	2021-03-31	Brazil	SP	GUARARAPES	M	26	18.14	121403	99.85	1609.77	P.1	2007-01-03
REDE-IB_100442/SARS-CoV-2/Guararapes/SP|2021-03-31	IB_100442	2021-03-31	Brazil	SP	GUARARAPES	M	64	26.69	143374	99.91	1842.73	P.1	2007-01-03
REDE-IB_100455/SARS-CoV-2/Penapolis/SP|2021-03-31	IB_100455	2021-03-31	Brazil	SP	PENAPOLIS	F	42	25.66	117966	98.96	1358.92	P.1	2007-01-03
REDE-IB_100462/SARS-CoV-2/Santopolis do Aguapei/SP|2021-03-31	IB_100462	2021-03-31	Brazil	SP	SANTOPOLIS DO AGUAPEI	M	36	19.90	109332	99.83	1285.53	P.1	2007-01-03
REDE-IB_100495/SARS-CoV-2/Suzanapolis/SP|2021-03-31	IB_100495	2021-03-31	Brazil	SP	SUZANAPOLIS	M	41	11.72	115537	99.82	1431.49	P.1	2007-01-03
REDE-IB_100508/SARS-CoV-2/Balsamo/SP|2021-03-31	IB_100508	2021-03-31	Brazil	SP	BALSAMO	M	30	21.80	273349	97.41	906.912	P.1	2007-01-03
REDE-IB_100509/SARS-CoV-2/Balsamo/SP|2021-03-31	IB_100509	2021-03-31	Brazil	SP	BALSAMO	M	30	22.38	330899	99.82	1174.28	P.1	2007-01-03
REDE-IB_101410/SARS-CoV-2/Salto de Pirapora/SP|2021-03-31	IB_101410	2021-03-31	Brazil	SP	SALTO DE PIRAPORA	M	33	22.76	640997	98.79	1194.2	P.1	2007-01-03
REDE-IB_101553/SARS-CoV-2/Iracemapolis/SP|2021-03-31	IB_101553	2021-03-31	Brazil	SP	IRACEMAPOLIS	M	14	19.98	259453	99.77	910.457	P.1	2007-01-03
REDE-IB_101557/SARS-CoV-2/Aguas de Sao Pedro/SP|2021-03-31	IB_101557	2021-03-31	Brazil	SP	AGUAS DE SAO PEDRO	M	26	29.84	378800	99.68	1262.29	P.1	2007-01-03
REDE-IB_101560/SARS-CoV-2/Pirassununga/SP|2021-03-31	IB_101560	2021-03-31	Brazil	SP	PIRASSUNUNGA	F	63	17.48	301267	99.8	1038.83	P.1	2007-01-03
REDE-IB_101562/SARS-CoV-2/Leme/SP|2021-03-31	IB_101562	2021-03-31	Brazil	SP	LEME	F	39	20.17	352530	99.46	1184.61	P.1	2007-01-03
REDE-IB_102265/SARS-CoV-2/Balsamo/SP|2021-03-31	IB_102265	2021-03-31	Brazil	SP	BALSAMO	M	56	29.84	668043	95.42	630.016	P.1	2007-01-03
REDE-IB_101555/SARS-CoV-2/Rio Claro/SP|2021-03-31	IB_101555	2021-03-31	Brazil	SP	RIO CLARO	M	54	22.31	296828	97.81	1004.22	B.1.1.28	2007-01-03
REDE-IB_101561/SARS-CoV-2/Cordeiropolis/SP|2021-03-31	IB_101561	2021-03-31	Brazil	SP	CORDEIROPOLIS	M	14	17.55	320416	99.77	1065.85	B.1.1.28	2007-01-03
REDE-IB_100483/SARS-CoV-2/Sao Paulo/SP|2021-03-31	IB_100483	2021-03-31	Brazil	SP	SAO PAULO	F	36	28.47	58155	99.78	595.98	P.1	2007-01-03
REDE-IB_100484/SARS-CoV-2/Sao Paulo/SP|2021-03-31	IB_100484	2021-03-31	Brazil	SP	SAO PAULO	M	37	25.54	113466	99.82	1429.71	P.1	2007-01-03
REDE-MG113/SARS-CoV-2/Pirapora/MG|2021-04-01	MG113	2021-04-01	Brazil	MG	PIRAPORA	M	42	2021-08-19	184352	99.4	1358.4	P.1	2007-01-03
REDE-MG114/SARS-CoV-2/Pirapora/MG|2021-04-01	MG114	2021-04-01	Brazil	MG	PIRAPORA	F	57	2021-05-17	184793	99.4	1367.8	P.1	2007-01-03
REDE-MG118/SARS-CoV-2/Ponto Chique/MG|2021-04-01	MG118	2021-04-01	Brazil	MG	PONTO CHIQUE	F	71	2021-05-21	187676	98.9	1402.3	P.1	2007-01-03
REDE-MG119/SARS-CoV-2/Monte Santo de Minas/MG|2021-04-01	MG119	2021-04-01	Brazil	MG	MONTE SANTO DE MINAS	M	66	2021-04-19	193577	99.1	1424.7	P.1	2007-01-03
REDE-MG120/SARS-CoV-2/Monte Santo de Minas/MG|2021-04-01	MG120	2021-04-01	Brazil	MG	MONTE SANTO DE MINAS	M	87	2021-04-18	215818	98.9	1591.7	P.1	2007-01-03
REDE-MG121/SARS-CoV-2/Sao Sebastiao do Paraiso/MG|2021-04-01	MG121	2021-04-01	Brazil	MG	SAO SEBASTIAO DO PARAISO	F	81	2021-06-23	244566	97.9	1737.4	P.1	2007-01-03
REDE-MG126/SARS-CoV-2/Congonhas/MG|2021-04-01	MG126	2021-04-01	Brazil	MG	CONGONHAS	F	59	2021-01-16	275462	99.3	2049-08-01	P.1	2007-01-03
REDE-MG130/SARS-CoV-2/Pocos de Caldas/MG|2021-04-01	MG130	2021-04-01	Brazil	MG	POCOS DE CALDAS	M	36	2021-09-21	229721	99.4	1692.1	P.1	2007-01-03
REDE-MG131/SARS-CoV-2/Andradas/MG|2021-04-01	MG131	2021-04-01	Brazil	MG	ANDRADAS	M	70	2021-01-19	270071	99.5	1987-02-01	P.1	2007-01-03
REDE-IB_101015/SARS-CoV-2/Piracicaba/SP|2021-04-01	IB_101015	2021-04-01	Brazil	SP	PIRACICABA	M	31	22.90	2594033	99.91	4487.46	P.1	2007-01-03
REDE-IB_101417/SARS-CoV-2/Piracicaba/SP|2021-04-01	IB_101417	2021-04-01	Brazil	SP	PIRACICABA	M	37	25.16	6576455	99.97	7142.14	P.1	2007-01-03
REDE-IB_101563/SARS-CoV-2/Pirassununga/SP|2021-04-01	IB_101563	2021-04-01	Brazil	SP	PIRASSUNUNGA	M	34	20.48	224491	99.82	741.32	P.1	2007-01-03
REDE-IB_100481/SARS-CoV-2/Sao Paulo/SP|2021-04-01	IB_100481	2021-04-01	Brazil	SP	SAO PAULO	F	26	26.67	71036	99.85	870.264	P.1	2007-01-03
REDE-IB_100485/SARS-CoV-2/Sao Paulo/SP|2021-04-01	IB_100485	2021-04-01	Brazil	SP	SAO PAULO	M	39	2021-07-26	126962	99.82	1599.17	P.1	2007-01-03
REDE-IB_100487/SARS-CoV-2/Sao Paulo/SP|2021-04-01	IB_100487	2021-04-01	Brazil	SP	SAO PAULO	F	35	2021-01-23	125014	99.88	1579.97	P.1	2007-01-03
REDE-IB_100489/SARS-CoV-2/Sao Paulo/SP|2021-04-01	IB_100489	2021-04-01	Brazil	SP	SAO PAULO	F	17	2021-05-14	100549	99.77	848.815	P.1	2007-01-03
REDE-MG87/SARS-CoV-2/Bocaiuva/MG|2021-04-02	MG87	2021-04-02	Brazil	MG	BOCAIUVA	M	34	21	190068	99.4	1394.1	P.1	2007-01-03
REDE-MG92/SARS-CoV-2/Ituiutaba/MG|2021-04-02	MG92	2021-04-02	Brazil	MG	ITUIUTABA	M	77	15	192807	99.6	1411.7	P.1	2007-01-03
REDE-MG115/SARS-CoV-2/Guaranesia/MG|2021-04-02	MG115	2021-04-02	Brazil	MG	GUARANESIA	M	28	2021-09-12	191610	99.4	1411.8	P.1	2007-01-03
REDE-MG116/SARS-CoV-2/Sao Joao Del Rei/MG|2021-04-02	MG116	2021-04-02	Brazil	MG	SAO JOAO DEL REI	M	79	2021-01-20	200742	99.6	1475.6	P.1	2007-01-03
REDE-IB_101016/SARS-CoV-2/Piracicaba/SP|2021-04-02	IB_101016	2021-04-02	Brazil	SP	PIRACICABA	M	47	25.23	2476926	99.75	4179.59	P.1	2007-01-03
REDE-MG99/SARS-CoV-2/Soledade de Minas/MG|2021-04-03	MG99	2021-04-03	Brazil	MG	SOLEDADE DE MINAS	M	78	2021-04-21	188433	99.7	1340.4	P.1	2007-01-03
REDE-MG101/SARS-CoV-2/Resplendor/MG|2021-04-03	MG101	2021-04-03	Brazil	MG	RESPLENDOR	M	50	2021-01-19	211295	99.7	1531.6	P.1	2007-01-03
REDE-MG117/SARS-CoV-2/Divisopolis/MG|2021-04-03	MG117	2021-04-03	Brazil	MG	DIVISOPOLIS	F	25	2021-09-22	214254	99.5	1584.5	P.1	2007-01-03
REDE-IB_101017/SARS-CoV-2/Piracicaba/SP|2021-04-03	IB_101017	2021-04-03	Brazil	SP	PIRACICABA	F	31	25.25	2775509	99.94	4490.52	P.1	2007-01-03
REDE-IB_101419/SARS-CoV-2/Piracicaba/SP|2021-04-03	IB_101419	2021-04-03	Brazil	SP	PIRACICABA	F	45	21.41	7175101	99.9	6902.22	P.1	2007-01-03
REDE-IB_101421/SARS-CoV-2/Piracicaba/SP|2021-04-03	IB_101421	2021-04-03	Brazil	SP	PIRACICABA	F	42	25.54	8108984	99.98	7176.1	P.1	2007-01-03
REDE-MG88/SARS-CoV-2/Botumirim/MG|2021-04-04	MG88	2021-04-04	Brazil	MG	BOTUMIRIM	F	70	2021-05-23	206258	99.4	1491.8	P.2	2007-01-03
REDE-IB_100589/SARS-CoV-2/Hortolandia/SP|2021-04-04	IB_100589	2021-04-04	Brazil	SP	HORTOLANDIA	F	19	24.74	87175	99.83	1080.12	B.1.1.7	2007-01-03
REDE-IB_100591/SARS-CoV-2/Hortolandia/SP|2021-04-04	IB_100591	2021-04-04	Brazil	SP	HORTOLANDIA	M	33	25.21	86619	99.78	1081.73	B.1.1.7	2007-01-03
REDE-IB_100637/SARS-CoV-2/Americana/SP|2021-04-04	IB_100637	2021-04-04	Brazil	SP	AMERICANA	M	59	23.33	79779	99.84	1165.46	P.1.1	2007-01-03
REDE-IB_100714/SARS-CoV-2/Santa Barbara DOeste/SP|2021-04-04	IB_100714	2021-04-04	Brazil	SP	SANTA BARBARA D'OESTE	M	57	2021-05-14	58217	99.86	734.485	B.1.1.28	2007-01-03
REDE-IB_100719/SARS-CoV-2/Santa Barbara DOeste/SP|2021-04-04	IB_100719	2021-04-04	Brazil	SP	SANTA BARBARA D'OESTE	F	36	16.47	75803	99.79	975.81	B.1.1.7	2007-01-03
REDE-IB_100720/SARS-CoV-2/Santa Barbara DOeste/SP|2021-04-04	IB_100720	2021-04-04	Brazil	SP	SANTA BARBARA D'OESTE	F	28	11.72	43144	99.8	515.038	B.1.1.28	2007-01-03
REDE-MG72/SARS-CoV-2/Belo Horizonte/MG|2021-04-04	MG72	2021-04-04	Brazil	MG	BELO HORIZONTE	F	74	2021-04-20	185371	99.6	1344	P.1	2007-01-03
REDE-MG78/SARS-CoV-2/Pedro Leopoldo/MG|2021-04-04	MG78	2021-04-04	Brazil	MG	PEDRO LEOPOLDO	F	88	2021-06-20	157337	99.7	1129.9	P.1	2007-01-03
REDE-MG93/SARS-CoV-2/Santa Vitoria/MG|2021-04-04	MG93	2021-04-04	Brazil	MG	SANTA VITORIA	F	21	2021-07-19	212214	99.7	1530.1	P.1	2007-01-03
REDE-IB_100590/SARS-CoV-2/Hortolandia/SP|2021-04-04	IB_100590	2021-04-04	Brazil	SP	HORTOLANDIA	M	44	25.69	90292	99.8	1119.23	P.1	2007-01-03
REDE-IB_100592/SARS-CoV-2/Hortolandia/SP|2021-04-04	IB_100592	2021-04-04	Brazil	SP	HORTOLANDIA	F	40	24.41	110872	99.86	1409.07	P.1	2007-01-03
REDE-IB_100593/SARS-CoV-2/Hortolandia/SP|2021-04-04	IB_100593	2021-04-04	Brazil	SP	HORTOLANDIA	M	50	26.37	92289	99.77	1113.99	P.1	2007-01-03
REDE-IB_100594/SARS-CoV-2/Ibate/SP|2021-04-04	IB_100594	2021-04-04	Brazil	SP	IBATE	M	43	26.42	125558	99.8	1555.29	P.1	2007-01-03
REDE-IB_100601/SARS-CoV-2/Jaguariuna/SP|2021-04-04	IB_100601	2021-04-04	Brazil	SP	JAGUARIUNA	M	34	24.42	109637	99.79	1360.94	P.1	2007-01-03
REDE-IB_100602/SARS-CoV-2/Jaguariuna/SP|2021-04-04	IB_100602	2021-04-04	Brazil	SP	JAGUARIUNA	F	40	23.92	122480	99.87	1537	P.1	2007-01-03
REDE-IB_100605/SARS-CoV-2/Jaguariuna/SP|2021-04-04	IB_100605	2021-04-04	Brazil	SP	JAGUARIUNA	M	73	13.15	63875	99.81	785.255	P.1	2007-01-03
REDE-IB_100606/SARS-CoV-2/Jundiai/SP|2021-04-04	IB_100606	2021-04-04	Brazil	SP	JUNDIAI	M	74	17.30	119175	99.81	1486.18	P.1	2007-01-03
REDE-IB_100607/SARS-CoV-2/Jundiai/SP|2021-04-04	IB_100607	2021-04-04	Brazil	SP	JUNDIAI	M	41	2021-06-17	98845	99.86	1282.43	P.1	2007-01-03
REDE-IB_100608/SARS-CoV-2/Jundiai/SP|2021-04-04	IB_100608	2021-04-04	Brazil	SP	JUNDIAI	F	70	16.70	151195	99.85	1971.2	P.1	2007-01-03
REDE-IB_100609/SARS-CoV-2/Jundiai/SP|2021-04-04	IB_100609	2021-04-04	Brazil	SP	JUNDIAI	M	20	17.67	106289	99.93	1374.55	P.1	2007-01-03
REDE-IB_100610/SARS-CoV-2/Jundiai/SP|2021-04-04	IB_100610	2021-04-04	Brazil	SP	JUNDIAI	F	59	18.77	141269	99.89	1781.35	P.1	2007-01-03
REDE-IB_100611/SARS-CoV-2/Jundiai/SP|2021-04-04	IB_100611	2021-04-04	Brazil	SP	JUNDIAI	F	23	19.20	157592	99.97	2058.95	P.1	2007-01-03
REDE-IB_100612/SARS-CoV-2/Jundiai/SP|2021-04-04	IB_100612	2021-04-04	Brazil	SP	JUNDIAI	F	58	19.40	31992	99.79	372.071	P.1	2007-01-03
REDE-IB_100613/SARS-CoV-2/Jundiai/SP|2021-04-04	IB_100613	2021-04-04	Brazil	SP	JUNDIAI	F	62	19.50	110108	99.77	1397.82	P.1	2007-01-03
REDE-IB_100614/SARS-CoV-2/Jundiai/SP|2021-04-04	IB_100614	2021-04-04	Brazil	SP	JUNDIAI	M	50	19.66	118994	99.78	1492.97	P.1	2007-01-03
REDE-IB_100615/SARS-CoV-2/Jundiai/SP|2021-04-04	IB_100615	2021-04-04	Brazil	SP	JUNDIAI	F	49	20.52	95780	99.8	1232.07	P.1	2007-01-03
REDE-IB_100616/SARS-CoV-2/Jundiai/SP|2021-04-04	IB_100616	2021-04-04	Brazil	SP	JUNDIAI	F	30	19.98	185576	99.81	2315.98	P.1	2007-01-03
REDE-IB_100635/SARS-CoV-2/Americana/SP|2021-04-04	IB_100635	2021-04-04	Brazil	SP	AMERICANA	M	29	2021-06-23	62909	99.85	825.357	P.1	2007-01-03
REDE-IB_100636/SARS-CoV-2/Americana/SP|2021-04-04	IB_100636	2021-04-04	Brazil	SP	AMERICANA	M	44	23.15	90047	99.79	1129.15	P.1	2007-01-03
REDE-IB_100638/SARS-CoV-2/Bom Jesus dos Perdoes/SP|2021-04-04	IB_100638	2021-04-04	Brazil	SP	BOM JESUS DOS PERDOES	M	38	23.70	52877	99.77	666.642	P.1	2007-01-03
REDE-IB_100639/SARS-CoV-2/Bom Jesus dos Perdoes/SP|2021-04-04	IB_100639	2021-04-04	Brazil	SP	BOM JESUS DOS PERDOES	F	44	13.17	33350	99.78	387.703	P.1	2007-01-03
REDE-IB_100640/SARS-CoV-2/Bom Jesus dos Perdoes/SP|2021-04-04	IB_100640	2021-04-04	Brazil	SP	BOM JESUS DOS PERDOES	M	79	13.99	19728	99.77	191.994	P.1	2007-01-03
REDE-IB_100693/SARS-CoV-2/Jarinu/SP|2021-04-04	IB_100693	2021-04-04	Brazil	SP	JARINU	F	58	22.25	83037	99.8	1044.82	P.1	2007-01-03
REDE-IB_100715/SARS-CoV-2/Santa Barbara DOeste/SP|2021-04-04	IB_100715	2021-04-04	Brazil	SP	SANTA BARBARA D'OESTE	M	42	13.36	70527	99.87	902.945	P.1	2007-01-03
REDE-IB_100716/SARS-CoV-2/Santa Barbara DOeste/SP|2021-04-04	IB_100716	2021-04-04	Brazil	SP	SANTA BARBARA D'OESTE	M	44	2021-01-22	62550	99.79	816.976	P.1	2007-01-03
REDE-IB_100717/SARS-CoV-2/Santa Barbara DOeste/SP|2021-04-04	IB_100717	2021-04-04	Brazil	SP	SANTA BARBARA D'OESTE	M	34	2021-07-15	37704	99.78	440.15	P.1	2007-01-03
REDE-IB_100718/SARS-CoV-2/Santa Barbara DOeste/SP|2021-04-04	IB_100718	2021-04-04	Brazil	SP	SANTA BARBARA D'OESTE	M	61	16.40	90952	99.86	1229.86	P.1	2007-01-03
REDE-IB_100721/SARS-CoV-2/Santa Barbara DOeste/SP|2021-04-04	IB_100721	2021-04-04	Brazil	SP	SANTA BARBARA D'OESTE	F	29	19.51	29231	99.82	341.1	P.1	2007-01-03
REDE-IB_100851/SARS-CoV-2/Biritiba Mirim/SP|2021-04-04	IB_100851	2021-04-04	Brazil	SP	BIRITIBA MIRIM	F	50	20.48	2861361	99.93	4445.95	P.1	2007-01-03
REDE-IB_100852/SARS-CoV-2/Biritiba Mirim/SP|2021-04-04	IB_100852	2021-04-04	Brazil	SP	BIRITIBA MIRIM	M	41	20.74	2617451	99.98	4496.07	P.1	2007-01-03
REDE-IB_100853/SARS-CoV-2/Biritiba Mirim/SP|2021-04-04	IB_100853	2021-04-04	Brazil	SP	BIRITIBA MIRIM	F	13	21.63	2834114	99.98	4622.96	P.1	2007-01-03
REDE-IB_100854/SARS-CoV-2/Biritiba Mirim/SP|2021-04-04	IB_100854	2021-04-04	Brazil	SP	BIRITIBA MIRIM	F	43	21.27	2770111	99.97	4852.24	P.1	2007-01-03
REDE-IB_100855/SARS-CoV-2/Biritiba Mirim/SP|2021-04-04	IB_100855	2021-04-04	Brazil	SP	BIRITIBA MIRIM	F	33	21.91	2428165	99.97	4684.06	P.1	2007-01-03
REDE-IB_100886/SARS-CoV-2/Cotia/SP|2021-04-04	IB_100886	2021-04-04	Brazil	SP	COTIA	M	34	20.78	2954876	99.98	4863.08	P.1	2007-01-03
REDE-IB_100887/SARS-CoV-2/Cotia/SP|2021-04-04	IB_100887	2021-04-04	Brazil	SP	COTIA	F	36	2021-11-24	2761222	99.94	4482.84	P.1	2007-01-03
REDE-IB_100888/SARS-CoV-2/Cotia/SP|2021-04-04	IB_100888	2021-04-04	Brazil	SP	COTIA	F	69	24.78	2333280	99.97	4322.28	P.1	2007-01-03
REDE-IB_100889/SARS-CoV-2/Cotia/SP|2021-04-04	IB_100889	2021-04-04	Brazil	SP	COTIA	F	17	25.40	2762726	99.95	4957.14	P.1	2007-01-03
REDE-IB_100890/SARS-CoV-2/Cotia/SP|2021-04-04	IB_100890	2021-04-04	Brazil	SP	COTIA	F	43	18.14	2788925	99.94	4964.53	P.1	2007-01-03
REDE-IB_100891/SARS-CoV-2/Cotia/SP|2021-04-04	IB_100891	2021-04-04	Brazil	SP	COTIA	F	26	26.69	3202309	99.93	4728.93	P.1	2007-01-03
REDE-IB_100952/SARS-CoV-2/Itapevi/SP|2021-04-04	IB_100952	2021-04-04	Brazil	SP	ITAPEVI	M	35	2021-01-22	2531458	99.88	3826.42	P.1	2007-01-03
REDE-IB_100955/SARS-CoV-2/Itapevi/SP|2021-04-04	IB_100955	2021-04-04	Brazil	SP	ITAPEVI	F	41	16.47	2317509	99.62	3656.85	P.1	2007-01-03
REDE-IB_100956/SARS-CoV-2/Itapevi/SP|2021-04-04	IB_100956	2021-04-04	Brazil	SP	ITAPEVI	F	49	11.72	2947001	99.96	4443.52	P.1	2007-01-03
REDE-IB_101061/SARS-CoV-2/Santa Isabel/SP|2021-04-04	IB_101061	2021-04-04	Brazil	SP	SANTA ISABEL	F	61	2021-05-23	2812137	99.97	4803.19	P.1	2007-01-03
REDE-IB_101062/SARS-CoV-2/Santa Isabel/SP|2021-04-04	IB_101062	2021-04-04	Brazil	SP	SANTA ISABEL	F	18	24.42	2247767	99.98	4096.63	P.1	2007-01-03
REDE-IB_101063/SARS-CoV-2/Santa Isabel/SP|2021-04-04	IB_101063	2021-04-04	Brazil	SP	SANTA ISABEL	F	31	23.92	2517098	99.9	4232.51	P.1	2007-01-03
REDE-IB_101064/SARS-CoV-2/Santa Isabel/SP|2021-04-04	IB_101064	2021-04-04	Brazil	SP	SANTA ISABEL	M	20	24.58	2803357	99.95	4405.5	P.1	2007-01-03
REDE-IB_101065/SARS-CoV-2/Santa Isabel/SP|2021-04-04	IB_101065	2021-04-04	Brazil	SP	SANTA ISABEL	M	28	24.63	2778209	99.98	5368.38	P.1	2007-01-03
REDE-IB_101066/SARS-CoV-2/Santa Isabel/SP|2021-04-04	IB_101066	2021-04-04	Brazil	SP	SANTA ISABEL	F	56	13.15	2621301	99.88	4447.29	P.1	2007-01-03
REDE-IB_101067/SARS-CoV-2/Santa Isabel/SP|2021-04-04	IB_101067	2021-04-04	Brazil	SP	SANTA ISABEL	M	67	17.30	2434577	99.98	5000.05	P.1	2007-01-03
REDE-IB_101068/SARS-CoV-2/Santa Isabel/SP|2021-04-04	IB_101068	2021-04-04	Brazil	SP	SANTA ISABEL	M	43	2021-06-17	2858289	99.94	4324.21	P.1	2007-01-03
REDE-IB_101086/SARS-CoV-2/Sao Paulo/SP|2021-04-04	IB_101086	2021-04-04	Brazil	SP	SAO PAULO	M	23	20.17	2156308	99.4	3324.88	P.1	2007-01-03
REDE-IB_101088/SARS-CoV-2/Sao Paulo/SP|2021-04-04	IB_101088	2021-04-04	Brazil	SP	SAO PAULO	M	52	20.74	2276957	99.95	4455.78	P.1	2007-01-03
REDE-IB_101089/SARS-CoV-2/Sao Paulo/SP|2021-04-04	IB_101089	2021-04-04	Brazil	SP	SAO PAULO	M	58	21.63	2531114	99.56	4229.36	P.1	2007-01-03
REDE-IB_101090/SARS-CoV-2/Sao Paulo/SP|2021-04-04	IB_101090	2021-04-04	Brazil	SP	SAO PAULO	M	28	21.27	2759895	99.6	4686.23	P.1	2007-01-03
REDE-IB_101091/SARS-CoV-2/Sao Paulo/SP|2021-04-04	IB_101091	2021-04-04	Brazil	SP	SAO PAULO	F	57	21.91	2648026	99.71	4911.6	P.1	2007-01-03
REDE-IB_101094/SARS-CoV-2/Sao Paulo/SP|2021-04-04	IB_101094	2021-04-04	Brazil	SP	SAO PAULO	F	39	22.55	2495994	99.95	4105.01	P.1	2007-01-03
REDE-IB_101095/SARS-CoV-2/Sao Paulo/SP|2021-04-04	IB_101095	2021-04-04	Brazil	SP	SAO PAULO	F	43	22.89	2478517	99.57	3665.16	P.1	2007-01-03
REDE-IB_101097/SARS-CoV-2/Sao Paulo/SP|2021-04-04	IB_101097	2021-04-04	Brazil	SP	SAO PAULO	F	69	23.15	2316743	99.97	4595.93	P.1	2007-01-03
REDE-IB_101098/SARS-CoV-2/Sao Paulo/SP|2021-04-04	IB_101098	2021-04-04	Brazil	SP	SAO PAULO	F	36	23.33	1697764	99.82	3662.84	P.1	2007-01-03
REDE-IB_101099/SARS-CoV-2/Sao Paulo/SP|2021-04-04	IB_101099	2021-04-04	Brazil	SP	SAO PAULO	F	24	23.70	1593964	99.97	3442.53	P.1	2007-01-03
REDE-IB_101100/SARS-CoV-2/Sao Paulo/SP|2021-04-04	IB_101100	2021-04-04	Brazil	SP	SAO PAULO	M	30	13.17	2608228	99.88	4446.19	P.1	2007-01-03
REDE-IB_101101/SARS-CoV-2/Sao Paulo/SP|2021-04-04	IB_101101	2021-04-04	Brazil	SP	SAO PAULO	M	32	13.99	2849483	99.83	5215.61	P.1	2007-01-03
REDE-IB_101102/SARS-CoV-2/Sao Paulo/SP|2021-04-04	IB_101102	2021-04-04	Brazil	SP	SAO PAULO	M	42	2021-01-14	2520153	99.98	4396.27	P.1	2007-01-03
REDE-IB_101103/SARS-CoV-2/Sao Paulo/SP|2021-04-04	IB_101103	2021-04-04	Brazil	SP	SAO PAULO	F	26	25.82	2775876	99.94	5196.99	P.1	2007-01-03
REDE-IB_101104/SARS-CoV-2/Sao Paulo/SP|2021-04-04	IB_101104	2021-04-04	Brazil	SP	SAO PAULO	F	46	14.68	2251439	99.97	4347.41	P.1	2007-01-03
REDE-IB_101105/SARS-CoV-2/Sao Paulo/SP|2021-04-04	IB_101105	2021-04-04	Brazil	SP	SAO PAULO	M	29	17.32	2881241	99.94	4838.54	P.1	2007-01-03
REDE-IB_101106/SARS-CoV-2/Sao Paulo/SP|2021-04-04	IB_101106	2021-04-04	Brazil	SP	SAO PAULO	M	71	27.16	2476963	99.98	4351.94	P.1	2007-01-03
REDE-IB_101107/SARS-CoV-2/Sao Paulo/SP|2021-04-04	IB_101107	2021-04-04	Brazil	SP	SAO PAULO	M	36	26.30	2749101	99.98	5450.01	P.1	2007-01-03
REDE-IB_101108/SARS-CoV-2/Sao Paulo/SP|2021-04-04	IB_101108	2021-04-04	Brazil	SP	SAO PAULO	F	49	27.42	2561624	99.97	4238.41	P.1	2007-01-03
REDE-IB_101109/SARS-CoV-2/Sao Paulo/SP|2021-04-04	IB_101109	2021-04-04	Brazil	SP	SAO PAULO	M	41	18.85	2480727	99.94	4532.79	P.1	2007-01-03
REDE-IB_101418/SARS-CoV-2/Piracicaba/SP|2021-04-04	IB_101418	2021-04-04	Brazil	SP	PIRACICABA	M	78	26.67	7227493	99.12	5501.64	P.1	2007-01-03
REDE-IB_103060/SARS-CoV-2/Itapevi/SP|2021-04-04	IB_103060	2021-04-04	Brazil	SP	ITAPEVI	M	36	23.16	720212	99.98	2744.85	P.1	2007-01-03
REDE-IB_103062/SARS-CoV-2/Itapevi/SP|2021-04-04	IB_103062	2021-04-04	Brazil	SP	ITAPEVI	F	56	22.76	490405	99.8	1842.12	P.1	2007-01-03
REDE-IB_103063/SARS-CoV-2/Itapevi/SP|2021-04-04	IB_103063	2021-04-04	Brazil	SP	ITAPEVI	F	55	17.75	599628	99.81	2257.11	P.1	2007-01-03
REDE-IB_103064/SARS-CoV-2/Itapevi/SP|2021-04-04	IB_103064	2021-04-04	Brazil	SP	ITAPEVI	F	52	17.77	684086	99.96	2416.7	P.1	2007-01-03
REDE-IB_103066/SARS-CoV-2/Itapevi/SP|2021-04-04	IB_103066	2021-04-04	Brazil	SP	ITAPEVI	M	26	25.69	718300	99.17	2489	P.1	2007-01-03
REDE-IB_103068/SARS-CoV-2/Guararema/SP|2021-04-04	IB_103068	2021-04-04	Brazil	SP	GUARAREMA	F	45	2021-03-26	724050	99.02	2196.39	P.1	2007-01-03
REDE-IB_103069/SARS-CoV-2/Guararema/SP|2021-04-04	IB_103069	2021-04-04	Brazil	SP	GUARAREMA	M	57	25.16	480353	99.77	1703.95	P.1	2007-01-03
REDE-IB_103070/SARS-CoV-2/Itapecerica da Serra/SP|2021-04-04	IB_103070	2021-04-04	Brazil	SP	ITAPECERICA DA SERRA	M	64	26.67	499689	99.33	1800.33	P.1	2007-01-03
REDE-IB_103071/SARS-CoV-2/Embu-Guacu/SP|2021-04-04	IB_103071	2021-04-04	Brazil	SP	EMBU-GUACU	F	40	21.41	424012	99.79	1566.18	P.1	2007-01-03
REDE-IB_103072/SARS-CoV-2/Embu-Guacu/SP|2021-04-04	IB_103072	2021-04-04	Brazil	SP	EMBU-GUACU	M	49	28.47	474622	99.81	1780.44	P.1	2007-01-03
REDE-IB_103073/SARS-CoV-2/Itapecerica da Serra/SP|2021-04-04	IB_103073	2021-04-04	Brazil	SP	ITAPECERICA DA SERRA	F	37	25.54	666631	99.74	2512.63	P.1	2007-01-03
REDE-IB_103074/SARS-CoV-2/Sao Lourenco da Serra/SP|2021-04-04	IB_103074	2021-04-04	Brazil	SP	SAO LOURENCO DA SERRA	M	47	2021-07-26	544598	99.55	1883.08	P.1	2007-01-03
REDE-IB_103075/SARS-CoV-2/Itapecerica da Serra/SP|2021-04-04	IB_103075	2021-04-04	Brazil	SP	ITAPECERICA DA SERRA	M	41	29.89	719007	99.51	2690.28	P.1	2007-01-03
REDE-IB_103076/SARS-CoV-2/Itapecerica da Serra/SP|2021-04-04	IB_103076	2021-04-04	Brazil	SP	ITAPECERICA DA SERRA	M	23	2021-01-23	474587	99.95	1706.41	P.1	2007-01-03
REDE-IB_103077/SARS-CoV-2/Sao Lourenco da Serra/SP|2021-04-04	IB_103077	2021-04-04	Brazil	SP	SAO LOURENCO DA SERRA	F	54	2021-04-21	535850	99.92	2004.23	P.1	2007-01-03
REDE-IB_103078/SARS-CoV-2/Itapecerica da Serra/SP|2021-04-04	IB_103078	2021-04-04	Brazil	SP	ITAPECERICA DA SERRA	F	22	2021-05-14	496861	99.93	1736.17	P.1	2007-01-03
REDE-IB_103079/SARS-CoV-2/Itapecerica da Serra/SP|2021-04-04	IB_103079	2021-04-04	Brazil	SP	ITAPECERICA DA SERRA	M	28	13.36	406767	99.19	1247.68	P.1	2007-01-03
REDE-IB_103080/SARS-CoV-2/Embu-Guacu/SP|2021-04-04	IB_103080	2021-04-04	Brazil	SP	EMBU-GUACU	F	52	2021-01-22	378925	99.79	1400.82	P.1	2007-01-03
REDE-IB_103081/SARS-CoV-2/Sao Lourenco da Serra/SP|2021-04-04	IB_103081	2021-04-04	Brazil	SP	SAO LOURENCO DA SERRA	F	46	2021-07-15	585183	99.78	2155.78	P.1	2007-01-03
REDE-IB_103082/SARS-CoV-2/Itapecerica da Serra/SP|2021-04-04	IB_103082	2021-04-04	Brazil	SP	ITAPECERICA DA SERRA	F	76	16.40	398548	98.3	647.028	P.1	2007-01-03
REDE-IB_103083/SARS-CoV-2/Sao Lourenco da Serra/SP|2021-04-04	IB_103083	2021-04-04	Brazil	SP	SAO LOURENCO DA SERRA	F	46	16.47	541745	99.82	2002.09	P.1	2007-01-03
REDE-IB_103084/SARS-CoV-2/Itapecerica da Serra/SP|2021-04-04	IB_103084	2021-04-04	Brazil	SP	ITAPECERICA DA SERRA	F	82	11.72	710518	99.97	2609.03	P.1	2007-01-03
REDE-IB_103085/SARS-CoV-2/Itapecerica da Serra/SP|2021-04-04	IB_103085	2021-04-04	Brazil	SP	ITAPECERICA DA SERRA	F	42	19.51	664204	99.81	2512.19	P.1	2007-01-03
REDE-IB_101087/SARS-CoV-2/Sao Paulo/SP|2021-04-04	IB_101087	2021-04-04	Brazil	SP	SAO PAULO	M	39	20.48	2711438	99.92	4395.24	B.1.1.7	2007-01-03
REDE-IB_101092/SARS-CoV-2/Sao Paulo/SP|2021-04-04	IB_101092	2021-04-04	Brazil	SP	SAO PAULO	M	18	21.93	2774591	99.89	4286.87	B.1.1.7	2007-01-03
REDE-IB_101093/SARS-CoV-2/Sao Paulo/SP|2021-04-04	IB_101093	2021-04-04	Brazil	SP	SAO PAULO	M	67	23.70	2167367	99.88	4470.02	B.1.1.7	2007-01-03
REDE-IB_103067/SARS-CoV-2/Itapecerica da Serra/SP|2021-04-04	IB_103067	2021-04-04	Brazil	SP	ITAPECERICA DA SERRA	F	36	2021-06-24	636033	99.87	2321.05	B.1.1.318	2007-01-03
REDE-IB_100545/SARS-CoV-2/Americo Brasiliense/SP|2021-04-05	IB_100545	2021-04-05	Brazil	SP	AMERICO BRASILIENSE	M	26	2021-05-17	29189	94.09	93.3309	P.1.1	2007-01-03
REDE-IB_100546/SARS-CoV-2/Americo Brasiliense/SP|2021-04-05	IB_100546	2021-04-05	Brazil	SP	AMERICO BRASILIENSE	M	18	20.28	86654	99.77	997.038	B.1.1.7	2007-01-03
REDE-IB_100548/SARS-CoV-2/Bauru/SP|2021-04-05	IB_100548	2021-04-05	Brazil	SP	BAURU	F	49	18.15	153706	99.92	2044.39	B.1.1.28	2007-01-03
REDE-IB_100549/SARS-CoV-2/Bauru/SP|2021-04-05	IB_100549	2021-04-05	Brazil	SP	BAURU	M	25	21.24	131960	99.89	1653.15	B.1.1.7	2007-01-03
REDE-IB_100550/SARS-CoV-2/Bauru/SP|2021-04-05	IB_100550	2021-04-05	Brazil	SP	BAURU	F	28	21.66	99550	99.8	1246.16	B.1.1.7	2007-01-03
REDE-IB_100552/SARS-CoV-2/Bauru/SP|2021-04-05	IB_100552	2021-04-05	Brazil	SP	BAURU	F	64	22.16	149968	99.76	1868.2	B.1.1.7	2007-01-03
REDE-IB_100554/SARS-CoV-2/Bauru/SP|2021-04-05	IB_100554	2021-04-05	Brazil	SP	BAURU	F	47	22.90	116403	99.84	1470.57	B.1.1.7	2007-01-03
REDE-IB_100556/SARS-CoV-2/Bauru/SP|2021-04-05	IB_100556	2021-04-05	Brazil	SP	BAURU	F	52	25.25	172056	99.85	2153.41	B.1.1.7	2007-01-03
REDE-IB_100558/SARS-CoV-2/Bauru/SP|2021-04-05	IB_100558	2021-04-05	Brazil	SP	BAURU	M	25	27.19	82302	99.87	1029.4	B.1.1.28	2007-01-03
REDE-IB_100560/SARS-CoV-2/Bauru/SP|2021-04-05	IB_100560	2021-04-05	Brazil	SP	BAURU	M	61	2021-07-29	197410	99.84	2427.33	B.1.1.7	2007-01-03
REDE-IB_100561/SARS-CoV-2/Bauru/SP|2021-04-05	IB_100561	2021-04-05	Brazil	SP	BAURU	M	21	23.80	258495	99.82	3267.42	B.1.1.7	2007-01-03
REDE-IB_100563/SARS-CoV-2/Bauru/SP|2021-04-05	IB_100563	2021-04-05	Brazil	SP	BAURU	M	26	26.92	126798	99.81	1535.97	B.1.1.7	2007-01-03
REDE-IB_100574/SARS-CoV-2/Bauru/SP|2021-04-05	IB_100574	2021-04-05	Brazil	SP	BAURU	M	42	25.70	166806	99.83	2073.02	B.1.1.7	2007-01-03
REDE-IB_100577/SARS-CoV-2/Bauru/SP|2021-04-05	IB_100577	2021-04-05	Brazil	SP	BAURU	M	30	22.97	113666	99.75	1354.99	B.1.1.7	2007-01-03
REDE-IB_100617/SARS-CoV-2/Pedreira/SP|2021-04-05	IB_100617	2021-04-05	Brazil	SP	PEDREIRA	M	19	20.68	73046	99.83	886.034	B.1.1.28	2007-01-03
REDE-IB_100620/SARS-CoV-2/Santos/SP|2021-04-05	IB_100620	2021-04-05	Brazil	SP	SANTOS	F	53	29.84	133396	99.77	1468.83	B.1.351	2007-01-03
REDE-IB_100645/SARS-CoV-2/Braganca Paulista/SP|2021-04-05	IB_100645	2021-04-05	Brazil	SP	BRAGANCA PAULISTA	F	41	27.16	40575	99.73	484.117	B.1.1.7	2007-01-03
REDE-IB_100666/SARS-CoV-2/Braganca Paulista/SP|2021-04-05	IB_100666	2021-04-05	Brazil	SP	BRAGANCA PAULISTA	M	25	26.69	21462	99.79	246.776	B.1.1.28	2007-01-03
REDE-IB_100668/SARS-CoV-2/Braganca Paulista/SP|2021-04-05	IB_100668	2021-04-05	Brazil	SP	BRAGANCA PAULISTA	M	71	18.13	26413	99.9	330.648	B.1.1.28	2007-01-03
REDE-IB_100677/SARS-CoV-2/Franca/SP|2021-04-05	IB_100677	2021-04-05	Brazil	SP	FRANCA	M	43	24.30	81038	99.81	1034.71	B.1.1.7	2007-01-03
REDE-IB_100689/SARS-CoV-2/Itanhaem/SP|2021-04-05	IB_100689	2021-04-05	Brazil	SP	ITANHAEM	M	67	20.27	28595	99.73	342.578	B.1.1.7	2007-01-03
REDE-IB_100691/SARS-CoV-2/Jacupiranga/SP|2021-04-05	IB_100691	2021-04-05	Brazil	SP	JACUPIRANGA	F	49	18.81	54147	99.87	651.061	B.1.1.28	2007-01-03
REDE-IB_100695/SARS-CoV-2/Juquia/SP|2021-04-05	IB_100695	2021-04-05	Brazil	SP	JUQUIA	M	13	20.97	37144	99.79	429.985	B.1.1.28	2007-01-03
REDE-IB_100701/SARS-CoV-2/Peruibe/SP|2021-04-05	IB_100701	2021-04-05	Brazil	SP	PERUIBE	F	47	24.40	58189	99.83	702.856	B.1.1.28	2007-01-03
REDE-IB_100711/SARS-CoV-2/Praia Grande/SP|2021-04-05	IB_100711	2021-04-05	Brazil	SP	PRAIA GRANDE	F	56	29.89	22963	99.75	281.757	B.1.1.7	2007-01-03
REDE-MG71/SARS-CoV-2/Belo Horizonte/MG|2021-04-05	MG71	2021-04-05	Brazil	MG	BELO HORIZONTE	M	51	2021-08-17	193094	99.6	1387	P.1	2007-01-03
REDE-MG77/SARS-CoV-2/Resplendor/MG|2021-04-05	MG77	2021-04-05	Brazil	MG	RESPLENDOR	F	58	2021-08-21	107147	99.6	737.9	P.1	2007-01-03
REDE-MG79/SARS-CoV-2/Santa Maria de Itabira/MG|2021-04-05	MG79	2021-04-05	Brazil	MG	SANTA MARIA DE ITABIRA	M	77	19.15	166348	99.8	1204.4	P.1	2007-01-03
REDE-MG89/SARS-CoV-2/Montes Claros/MG|2021-04-05	MG89	2021-04-05	Brazil	MG	MONTES CLAROS	M	79	2021-08-21	178679	99.5	1304.2	P.1	2007-01-03
REDE-MG91/SARS-CoV-2/Baldim/MG|2021-04-05	MG91	2021-04-05	Brazil	MG	BALDIM	F	26	2021-06-23	184897	99.6	1334.4	P.1	2007-01-03
REDE-MG98/SARS-CoV-2/Betim/MG|2021-04-05	MG98	2021-04-05	Brazil	MG	BETIM	M	61	2021-01-20	200929	99.8	1447.1	P.1	2007-01-03
REDE-MG100/SARS-CoV-2/Ouro Branco/MG|2021-04-05	MG100	2021-04-05	Brazil	MG	OURO BRANCO	M	46	2021-06-17	203280	99.6	1480.7	P.1	2007-01-03
REDE-43427/SARS-CoV-2/Ribeirao Preto/SP|2021-04-05	43427	2021-04-05	Brazil	SP	RIBEIRAO PRETO	F	69	23.69	240473	99.81	943595	P.1	2007-01-03
REDE-43429/SARS-CoV-2/Ribeirao Preto/SP|2021-04-05	43429	2021-04-05	Brazil	SP	RIBEIRAO PRETO	M	74	25.14	232997	99.82	899124	P.1	2007-01-03
REDE-43430/SARS-CoV-2/Ribeirao Preto/SP|2021-04-05	43430	2021-04-05	Brazil	SP	RIBEIRAO PRETO	F	36	26.26	239557	99.78	911332	P.1	2007-01-03
REDE-IB_100541/SARS-CoV-2/Americo Brasiliense/SP|2021-04-05	IB_100541	2021-04-05	Brazil	SP	AMERICO BRASILIENSE	F	42	21.31	119029	99.81	1473.46	P.1	2007-01-03
REDE-IB_100542/SARS-CoV-2/Americo Brasiliense/SP|2021-04-05	IB_100542	2021-04-05	Brazil	SP	AMERICO BRASILIENSE	M	65	25.48	146240	99.81	1866.56	P.1	2007-01-03
REDE-IB_100543/SARS-CoV-2/Americo Brasiliense/SP|2021-04-05	IB_100543	2021-04-05	Brazil	SP	AMERICO BRASILIENSE	M	47	2021-07-20	144117	99.87	1861.76	P.1	2007-01-03
REDE-IB_100544/SARS-CoV-2/Americo Brasiliense/SP|2021-04-05	IB_100544	2021-04-05	Brazil	SP	AMERICO BRASILIENSE	F	39	20.39	106817	99.9	1282.67	P.1	2007-01-03
REDE-IB_100547/SARS-CoV-2/Bauru/SP|2021-04-05	IB_100547	2021-04-05	Brazil	SP	BAURU	M	38	24.72	126322	99.85	1617.08	P.1	2007-01-03
REDE-IB_100551/SARS-CoV-2/Bauru/SP|2021-04-05	IB_100551	2021-04-05	Brazil	SP	BAURU	M	23	2021-10-25	106526	98.99	1270.96	P.1	2007-01-03
REDE-IB_100553/SARS-CoV-2/Bauru/SP|2021-04-05	IB_100553	2021-04-05	Brazil	SP	BAURU	F	21	22.25	101751	99.85	1238.35	P.1	2007-01-03
REDE-IB_100555/SARS-CoV-2/Bauru/SP|2021-04-05	IB_100555	2021-04-05	Brazil	SP	BAURU	M	53	25.23	173333	99.85	2385.23	P.1	2007-01-03
REDE-IB_100557/SARS-CoV-2/Bauru/SP|2021-04-05	IB_100557	2021-04-05	Brazil	SP	BAURU	F	54	21.35	120378	99.85	1450.24	P.1	2007-01-03
REDE-IB_100559/SARS-CoV-2/Bauru/SP|2021-04-05	IB_100559	2021-04-05	Brazil	SP	BAURU	F	72	28.47	149554	99.79	1574.49	P.1	2007-01-03
REDE-IB_100562/SARS-CoV-2/Bauru/SP|2021-04-05	IB_100562	2021-04-05	Brazil	SP	BAURU	M	32	26.17	119944	99.86	1549.02	P.1	2007-01-03
REDE-IB_100564/SARS-CoV-2/Bauru/SP|2021-04-05	IB_100564	2021-04-05	Brazil	SP	BAURU	M	30	2021-12-27	288057	99.85	3516.67	P.1	2007-01-03
REDE-IB_100565/SARS-CoV-2/Bauru/SP|2021-04-05	IB_100565	2021-04-05	Brazil	SP	BAURU	F	22	27.99	379658	99.88	4311.94	P.1	2007-01-03
REDE-IB_100566/SARS-CoV-2/Bauru/SP|2021-04-05	IB_100566	2021-04-05	Brazil	SP	BAURU	F	46	27.63	71497	99.73	905.925	P.1	2007-01-03
REDE-IB_100567/SARS-CoV-2/Bauru/SP|2021-04-05	IB_100567	2021-04-05	Brazil	SP	BAURU	F	56	2021-12-28	193041	99.88	2393.5	P.1	2007-01-03
REDE-IB_100568/SARS-CoV-2/Bauru/SP|2021-04-05	IB_100568	2021-04-05	Brazil	SP	BAURU	F	40	24.76	340532	99.89	4021.1	P.1	2007-01-03
REDE-IB_100569/SARS-CoV-2/Bauru/SP|2021-04-05	IB_100569	2021-04-05	Brazil	SP	BAURU	F	57	14.36	319790	99.87	3587.04	P.1	2007-01-03
REDE-IB_100570/SARS-CoV-2/Bauru/SP|2021-04-05	IB_100570	2021-04-05	Brazil	SP	BAURU	M	26	23.80	150736	99.82	1947.78	P.1	2007-01-03
REDE-IB_100571/SARS-CoV-2/Bauru/SP|2021-04-05	IB_100571	2021-04-05	Brazil	SP	BAURU	M	56	23.21	239314	99.85	2922.39	P.1	2007-01-03
REDE-IB_100572/SARS-CoV-2/Bauru/SP|2021-04-05	IB_100572	2021-04-05	Brazil	SP	BAURU	F	73	24.0	332058	99.87	3765.05	P.1	2007-01-03
REDE-IB_100573/SARS-CoV-2/Bauru/SP|2021-04-05	IB_100573	2021-04-05	Brazil	SP	BAURU	F	37	19.54	234029	99.86	3008.67	P.1	2007-01-03
REDE-IB_100575/SARS-CoV-2/Bauru/SP|2021-04-05	IB_100575	2021-04-05	Brazil	SP	BAURU	F	56	24.37	319155	99.88	3696.26	P.1	2007-01-03
REDE-IB_100576/SARS-CoV-2/Bauru/SP|2021-04-05	IB_100576	2021-04-05	Brazil	SP	BAURU	M	52	25.65	199221	99.86	2559.82	P.1	2007-01-03
REDE-IB_100578/SARS-CoV-2/Bauru/SP|2021-04-05	IB_100578	2021-04-05	Brazil	SP	BAURU	M	27	20.34	220346	99.83	2836.6	P.1	2007-01-03
REDE-IB_100579/SARS-CoV-2/Bebedouro/SP|2021-04-05	IB_100579	2021-04-05	Brazil	SP	BEBEDOURO	M	48	23.51	64515	99.79	792.165	P.1	2007-01-03
REDE-IB_100580/SARS-CoV-2/Bebedouro/SP|2021-04-05	IB_100580	2021-04-05	Brazil	SP	BEBEDOURO	F	55	25.78	123870	99.85	1590.77	P.1	2007-01-03
REDE-IB_100922/SARS-CoV-2/Franca/SP|2021-04-05	IB_100922	2021-04-05	Brazil	SP	FRANCA	M	54	19.64	2580034	99.93	5071.05	B.1.1.7	2007-01-03
REDE-IB_100581/SARS-CoV-2/Bebedouro/SP|2021-04-05	IB_100581	2021-04-05	Brazil	SP	BEBEDOURO	M	38	18.49	115858	99.84	1466.37	P.1	2007-01-03
REDE-IB_100582/SARS-CoV-2/Bebedouro/SP|2021-04-05	IB_100582	2021-04-05	Brazil	SP	BEBEDOURO	M	22	29.81	169306	99.1	2140.44	P.1	2007-01-03
REDE-IB_100583/SARS-CoV-2/Bebedouro/SP|2021-04-05	IB_100583	2021-04-05	Brazil	SP	BEBEDOURO	F	54	2021-05-19	183255	99.87	2356.16	P.1	2007-01-03
REDE-IB_100584/SARS-CoV-2/Bebedouro/SP|2021-04-05	IB_100584	2021-04-05	Brazil	SP	BEBEDOURO	F	62	13.82	188591	99.86	2362.34	P.1	2007-01-03
REDE-IB_100585/SARS-CoV-2/Bebedouro/SP|2021-04-05	IB_100585	2021-04-05	Brazil	SP	BEBEDOURO	F	39	2021-01-19	201394	99.85	2509.69	P.1	2007-01-03
REDE-IB_100586/SARS-CoV-2/Bebedouro/SP|2021-04-05	IB_100586	2021-04-05	Brazil	SP	BEBEDOURO	M	50	13.84	124056	99.86	1533.77	P.1	2007-01-03
REDE-IB_100587/SARS-CoV-2/Bebedouro/SP|2021-04-05	IB_100587	2021-04-05	Brazil	SP	BEBEDOURO	M	33	29.82	112249	99.85	1410.44	P.1	2007-01-03
REDE-IB_100588/SARS-CoV-2/Bebedouro/SP|2021-04-05	IB_100588	2021-04-05	Brazil	SP	BEBEDOURO	M	55	20.65	98057	99.78	1105.4	P.1	2007-01-03
REDE-IB_100595/SARS-CoV-2/Itanhaem/SP|2021-04-05	IB_100595	2021-04-05	Brazil	SP	ITANHAEM	F	46	26.89	112377	99.83	1411.19	P.1	2007-01-03
REDE-IB_100596/SARS-CoV-2/Itanhaem/SP|2021-04-05	IB_100596	2021-04-05	Brazil	SP	ITANHAEM	F	49	15.95	51870	99.77	574.285	P.1	2007-01-03
REDE-IB_100597/SARS-CoV-2/Itanhaem/SP|2021-04-05	IB_100597	2021-04-05	Brazil	SP	ITANHAEM	F	54	23.75	104982	99.75	1313.79	P.1	2007-01-03
REDE-IB_100598/SARS-CoV-2/Itanhaem/SP|2021-04-05	IB_100598	2021-04-05	Brazil	SP	ITANHAEM	M	51	23.96	100892	99.81	1247.44	P.1	2007-01-03
REDE-IB_100599/SARS-CoV-2/Itanhaem/SP|2021-04-05	IB_100599	2021-04-05	Brazil	SP	ITANHAEM	M	47	24.26	131055	99.83	1613.21	P.1	2007-01-03
REDE-IB_100600/SARS-CoV-2/Itanhaem/SP|2021-04-05	IB_100600	2021-04-05	Brazil	SP	ITANHAEM	M	37	2021-05-23	111960	99.79	1369.07	P.1	2007-01-03
REDE-IB_100603/SARS-CoV-2/Jaguariuna/SP|2021-04-05	IB_100603	2021-04-05	Brazil	SP	JAGUARIUNA	M	33	24.58	109140	99.96	1397.83	P.1	2007-01-03
REDE-IB_100604/SARS-CoV-2/Jaguariuna/SP|2021-04-05	IB_100604	2021-04-05	Brazil	SP	JAGUARIUNA	F	34	24.63	101901	99.83	1290.95	P.1	2007-01-03
REDE-IB_100618/SARS-CoV-2/Santos/SP|2021-04-05	IB_100618	2021-04-05	Brazil	SP	SANTOS	M	61	22.31	107183	99.85	1354.52	P.1	2007-01-03
REDE-IB_100619/SARS-CoV-2/Santos/SP|2021-04-05	IB_100619	2021-04-05	Brazil	SP	SANTOS	F	70	23.37	88269	99.01	1097.21	P.1	2007-01-03
REDE-IB_100621/SARS-CoV-2/Santos/SP|2021-04-05	IB_100621	2021-04-05	Brazil	SP	SANTOS	F	46	28.43	100642	99.85	1229.55	P.1	2007-01-03
REDE-IB_100622/SARS-CoV-2/Santos/SP|2021-04-05	IB_100622	2021-04-05	Brazil	SP	SANTOS	M	63	17.36	91361	99.72	1128.91	P.1	2007-01-03
REDE-IB_100623/SARS-CoV-2/Santos/SP|2021-04-05	IB_100623	2021-04-05	Brazil	SP	SANTOS	F	45	17.48	137404	99.83	1741.73	P.1	2007-01-03
REDE-IB_100624/SARS-CoV-2/Santos/SP|2021-04-05	IB_100624	2021-04-05	Brazil	SP	SANTOS	M	31	17.55	111185	99.83	1391.58	P.1	2007-01-03
REDE-IB_100625/SARS-CoV-2/Tabatinga/SP|2021-04-05	IB_100625	2021-04-05	Brazil	SP	TABATINGA	M	6	20.17	151842	99.86	1882.85	P.1	2007-01-03
REDE-IB_100626/SARS-CoV-2/Tabatinga/SP|2021-04-05	IB_100626	2021-04-05	Brazil	SP	TABATINGA	F	22	20.48	161632	99.79	2051.41	P.1	2007-01-03
REDE-IB_100627/SARS-CoV-2/Tabatinga/SP|2021-04-05	IB_100627	2021-04-05	Brazil	SP	TABATINGA	F	25	20.74	117934	99.85	1458.6	P.1	2007-01-03
REDE-IB_100628/SARS-CoV-2/Tabatinga/SP|2021-04-05	IB_100628	2021-04-05	Brazil	SP	TABATINGA	M	76	21.63	170342	99.86	2149.53	P.1	2007-01-03
REDE-IB_100629/SARS-CoV-2/Tabatinga/SP|2021-04-05	IB_100629	2021-04-05	Brazil	SP	TABATINGA	M	53	21.27	82054	99.76	964.642	P.1	2007-01-03
REDE-IB_100630/SARS-CoV-2/Tabatinga/SP|2021-04-05	IB_100630	2021-04-05	Brazil	SP	TABATINGA	M	61	21.91	145501	99.78	1813.29	P.1	2007-01-03
REDE-IB_100632/SARS-CoV-2/Taiuva/SP|2021-04-05	IB_100632	2021-04-05	Brazil	SP	TAIUVA	F	48	23.70	102500	99.82	1259.82	P.1	2007-01-03
REDE-IB_100633/SARS-CoV-2/Taiuva/SP|2021-04-05	IB_100633	2021-04-05	Brazil	SP	TAIUVA	M	67	22.55	106641	99.03	1173.12	P.1	2007-01-03
REDE-IB_100642/SARS-CoV-2/Braganca Paulista/SP|2021-04-05	IB_100642	2021-04-05	Brazil	SP	BRAGANCA PAULISTA	M	27	25.82	57296	99.78	700.899	P.1	2007-01-03
REDE-IB_100643/SARS-CoV-2/Braganca Paulista/SP|2021-04-05	IB_100643	2021-04-05	Brazil	SP	BRAGANCA PAULISTA	M	30	14.68	14237	98.51	152.537	P.1	2007-01-03
REDE-IB_100644/SARS-CoV-2/Braganca Paulista/SP|2021-04-05	IB_100644	2021-04-05	Brazil	SP	BRAGANCA PAULISTA	M	5	17.32	56858	99.79	707.673	P.1	2007-01-03
REDE-IB_100646/SARS-CoV-2/Braganca Paulista/SP|2021-04-05	IB_100646	2021-04-05	Brazil	SP	BRAGANCA PAULISTA	F	35	26.30	16895	98.72	159.863	P.1	2007-01-03
REDE-IB_100959/SARS-CoV-2/Itapira/SP|2021-04-05	IB_100959	2021-04-05	Brazil	SP	ITAPIRA	F	5	2021-11-20	2566401	99.94	4381.2	B.1.1.28	2007-01-03
REDE-IB_100960/SARS-CoV-2/Itapira/SP|2021-04-05	IB_100960	2021-04-05	Brazil	SP	ITAPIRA	F	33	19.92	2426428	99.9	4508.42	B.1.1.28	2007-01-03
REDE-IB_100647/SARS-CoV-2/Braganca Paulista/SP|2021-04-05	IB_100647	2021-04-05	Brazil	SP	BRAGANCA PAULISTA	F	4	27.42	45866	99.78	569.878	P.1	2007-01-03
REDE-IB_100648/SARS-CoV-2/Braganca Paulista/SP|2021-04-05	IB_100648	2021-04-05	Brazil	SP	BRAGANCA PAULISTA	M	53	18.85	53256	99.83	659.063	P.1	2007-01-03
REDE-IB_100651/SARS-CoV-2/Braganca Paulista/SP|2021-04-05	IB_100651	2021-04-05	Brazil	SP	BRAGANCA PAULISTA	M	36	18.93	67263	99.86	895.314	P.1	2007-01-03
REDE-IB_100964/SARS-CoV-2/Itapira/SP|2021-04-05	IB_100964	2021-04-05	Brazil	SP	ITAPIRA	F	71	21.58	2600962	99.95	3670.82	B.1.1.28	2007-01-03
REDE-IB_100652/SARS-CoV-2/Braganca Paulista/SP|2021-04-05	IB_100652	2021-04-05	Brazil	SP	BRAGANCA PAULISTA	M	29	23.70	69776	99.82	875.651	P.1	2007-01-03
REDE-IB_100653/SARS-CoV-2/Braganca Paulista/SP|2021-04-05	IB_100653	2021-04-05	Brazil	SP	BRAGANCA PAULISTA	M	66	27.43	42969	99.86	519.945	P.1	2007-01-03
REDE-IB_100655/SARS-CoV-2/Braganca Paulista/SP|2021-04-05	IB_100655	2021-04-05	Brazil	SP	BRAGANCA PAULISTA	M	34	19.57	30419	99.78	365.761	P.1	2007-01-03
REDE-IB_100656/SARS-CoV-2/Braganca Paulista/SP|2021-04-05	IB_100656	2021-04-05	Brazil	SP	BRAGANCA PAULISTA	F	29	29.70	76354	99.83	974.005	P.1	2007-01-03
REDE-IB_100657/SARS-CoV-2/Braganca Paulista/SP|2021-04-05	IB_100657	2021-04-05	Brazil	SP	BRAGANCA PAULISTA	F	17	19.79	33684	99.85	415.298	P.1	2007-01-03
REDE-IB_100659/SARS-CoV-2/Braganca Paulista/SP|2021-04-05	IB_100659	2021-04-05	Brazil	SP	BRAGANCA PAULISTA	M	41	20.22	35040	99.77	448.813	P.1	2007-01-03
REDE-IB_100661/SARS-CoV-2/Braganca Paulista/SP|2021-04-05	IB_100661	2021-04-05	Brazil	SP	BRAGANCA PAULISTA	M	34	20.78	28648	99.77	344.856	P.1	2007-01-03
REDE-IB_100662/SARS-CoV-2/Braganca Paulista/SP|2021-04-05	IB_100662	2021-04-05	Brazil	SP	BRAGANCA PAULISTA	M	56	2021-11-24	18669	97.59	201.451	P.1	2007-01-03
REDE-IB_100663/SARS-CoV-2/Braganca Paulista/SP|2021-04-05	IB_100663	2021-04-05	Brazil	SP	BRAGANCA PAULISTA	M	24	24.78	37319	99.83	471.333	P.1	2007-01-03
REDE-IB_100974/SARS-CoV-2/Maracai/SP|2021-04-05	IB_100974	2021-04-05	Brazil	SP	MARACAI	M	16	2021-03-21	2434374	99.99	4980.19	P.2	2007-01-03
REDE-IB_100664/SARS-CoV-2/Braganca Paulista/SP|2021-04-05	IB_100664	2021-04-05	Brazil	SP	BRAGANCA PAULISTA	M	9	25.40	28826	98.95	339.817	P.1	2007-01-03
REDE-IB_100665/SARS-CoV-2/Braganca Paulista/SP|2021-04-05	IB_100665	2021-04-05	Brazil	SP	BRAGANCA PAULISTA	F	21	18.14	30882	99.81	357.845	P.1	2007-01-03
REDE-IB_100667/SARS-CoV-2/Braganca Paulista/SP|2021-04-05	IB_100667	2021-04-05	Brazil	SP	BRAGANCA PAULISTA	M	53	17.70	29676	99.78	365.403	P.1	2007-01-03
REDE-IB_100673/SARS-CoV-2/Candido Mota/SP|2021-04-05	IB_100673	2021-04-05	Brazil	SP	CANDIDO MOTA	F	46	19.82	22650	99.79	276.183	P.1	2007-01-03
REDE-IB_100674/SARS-CoV-2/Franca/SP|2021-04-05	IB_100674	2021-04-05	Brazil	SP	FRANCA	M	45	18.55	50775	99.84	636.193	P.1	2007-01-03
REDE-IB_100675/SARS-CoV-2/Franca/SP|2021-04-05	IB_100675	2021-04-05	Brazil	SP	FRANCA	F	37	19.43	68525	99.82	851.809	P.1	2007-01-03
REDE-IB_100676/SARS-CoV-2/Franca/SP|2021-04-05	IB_100676	2021-04-05	Brazil	SP	FRANCA	M	28	21.26	62573	99.85	789.378	P.1	2007-01-03
REDE-IB_100678/SARS-CoV-2/Franca/SP|2021-04-05	IB_100678	2021-04-05	Brazil	SP	FRANCA	M	65	24.20	78116	99.81	1016.9	P.1	2007-01-03
REDE-IB_100679/SARS-CoV-2/Franca/SP|2021-04-05	IB_100679	2021-04-05	Brazil	SP	FRANCA	M	47	25.20	56763	99.82	678.528	P.1	2007-01-03
REDE-IB_100680/SARS-CoV-2/Franca/SP|2021-04-05	IB_100680	2021-04-05	Brazil	SP	FRANCA	F	30	25.66	23104	99.77	272.815	P.1	2007-01-03
REDE-IB_100683/SARS-CoV-2/Itanhaem/SP|2021-04-05	IB_100683	2021-04-05	Brazil	SP	ITANHAEM	F	27	22.00	16259	98.37	171.349	P.1	2007-01-03
REDE-IB_100684/SARS-CoV-2/Itanhaem/SP|2021-04-05	IB_100684	2021-04-05	Brazil	SP	ITANHAEM	F	17	2021-05-18	45210	99.79	557.503	P.1	2007-01-03
REDE-IB_100987/SARS-CoV-2/Morro Agudo/SP|2021-04-05	IB_100987	2021-04-05	Brazil	SP	MORRO AGUDO	F	25	25.49	3034031	99.99	4635.42	P.2	2007-01-03
REDE-IB_100685/SARS-CoV-2/Itanhaem/SP|2021-04-05	IB_100685	2021-04-05	Brazil	SP	ITANHAEM	F	31	18.28	28732	99.76	344.429	P.1	2007-01-03
REDE-IB_100686/SARS-CoV-2/Itanhaem/SP|2021-04-05	IB_100686	2021-04-05	Brazil	SP	ITANHAEM	F	41	19.64	72336	99.79	887.404	P.1	2007-01-03
REDE-IB_100687/SARS-CoV-2/Itanhaem/SP|2021-04-05	IB_100687	2021-04-05	Brazil	SP	ITANHAEM	M	15	19.90	52922	99.83	691.998	P.1	2007-01-03
REDE-IB_100688/SARS-CoV-2/Itanhaem/SP|2021-04-05	IB_100688	2021-04-05	Brazil	SP	ITANHAEM	M	47	2021-06-20	34128	99.78	413.166	P.1	2007-01-03
REDE-IB_100690/SARS-CoV-2/Itanhaem/SP|2021-04-05	IB_100690	2021-04-05	Brazil	SP	ITANHAEM	M	74	20.34	23710	99.77	290.332	P.1	2007-01-03
REDE-IB_100698/SARS-CoV-2/Peruibe/SP|2021-04-05	IB_100698	2021-04-05	Brazil	SP	PERUIBE	F	19	22.76	18777	99.77	212.663	P.1	2007-01-03
REDE-IB_100699/SARS-CoV-2/Peruibe/SP|2021-04-05	IB_100699	2021-04-05	Brazil	SP	PERUIBE	F	45	17.75	20788	99.81	244.879	P.1	2007-01-03
REDE-IB_100700/SARS-CoV-2/Peruibe/SP|2021-04-05	IB_100700	2021-04-05	Brazil	SP	PERUIBE	M	57	17.77	30531	99.76	406.612	P.1	2007-01-03
REDE-IB_100702/SARS-CoV-2/Peruibe/SP|2021-04-05	IB_100702	2021-04-05	Brazil	SP	PERUIBE	F	60	25.69	17932	99.11	192.035	P.1	2007-01-03
REDE-IB_100703/SARS-CoV-2/Peruibe/SP|2021-04-05	IB_100703	2021-04-05	Brazil	SP	PERUIBE	M	71	2021-06-24	45898	99.84	573.974	P.1	2007-01-03
REDE-IB_100704/SARS-CoV-2/Peruibe/SP|2021-04-05	IB_100704	2021-04-05	Brazil	SP	PERUIBE	M	53	2021-03-26	29753	98.98	337.925	P.1	2007-01-03
REDE-IB_100705/SARS-CoV-2/Peruibe/SP|2021-04-05	IB_100705	2021-04-05	Brazil	SP	PERUIBE	F	50	25.16	23111	98.41	264.227	P.1	2007-01-03
REDE-IB_100706/SARS-CoV-2/Peruibe/SP|2021-04-05	IB_100706	2021-04-05	Brazil	SP	PERUIBE	F	34	26.67	28327	99.85	337.03	P.1	2007-01-03
REDE-IB_100707/SARS-CoV-2/Peruibe/SP|2021-04-05	IB_100707	2021-04-05	Brazil	SP	PERUIBE	F	44	21.41	22704	99.77	273.125	P.1	2007-01-03
REDE-IB_100708/SARS-CoV-2/Praia Grande/SP|2021-04-05	IB_100708	2021-04-05	Brazil	SP	PRAIA GRANDE	F	39	28.47	19145	99.76	229.275	P.1	2007-01-03
REDE-IB_100709/SARS-CoV-2/Praia Grande/SP|2021-04-05	IB_100709	2021-04-05	Brazil	SP	PRAIA GRANDE	F	33	25.54	34488	99.85	437.578	P.1	2007-01-03
REDE-IB_100710/SARS-CoV-2/Praia Grande/SP|2021-04-05	IB_100710	2021-04-05	Brazil	SP	PRAIA GRANDE	F	37	2021-07-26	25836	99.77	316.107	P.1	2007-01-03
REDE-IB_100712/SARS-CoV-2/Praia Grande/SP|2021-04-05	IB_100712	2021-04-05	Brazil	SP	PRAIA GRANDE	M	64	2021-01-23	22907	99.19	280.915	P.1	2007-01-03
REDE-IB_100722/SARS-CoV-2/Santos/SP|2021-04-05	IB_100722	2021-04-05	Brazil	SP	SANTOS	F	47	18.37	42863	99.82	551.368	P.1	2007-01-03
REDE-IB_100723/SARS-CoV-2/Santos/SP|2021-04-05	IB_100723	2021-04-05	Brazil	SP	SANTOS	M	74	2021-11-20	35697	99.79	464.163	P.1	2007-01-03
REDE-IB_100724/SARS-CoV-2/Santos/SP|2021-04-05	IB_100724	2021-04-05	Brazil	SP	SANTOS	F	63	19.92	36958	99.85	475.413	P.1	2007-01-03
REDE-IB_100725/SARS-CoV-2/Santos/SP|2021-04-05	IB_100725	2021-04-05	Brazil	SP	SANTOS	M	52	19.82	26688	99.83	321.798	P.1	2007-01-03
REDE-IB_101010/SARS-CoV-2/Ourinhos/SP|2021-04-05	IB_101010	2021-04-05	Brazil	SP	OURINHOS	M	25	21.24	2913443	99.93	5220.67	B.1.1.7	2007-01-03
REDE-IB_100727/SARS-CoV-2/Varzea Paulista/SP|2021-04-05	IB_100727	2021-04-05	Brazil	SP	VARZEA PAULISTA	F	41	28.39	89939	99.86	1141.36	P.1	2007-01-03
REDE-IB_100728/SARS-CoV-2/Varzea Paulista/SP|2021-04-05	IB_100728	2021-04-05	Brazil	SP	VARZEA PAULISTA	F	68	21.58	46797	99.81	599.014	P.1	2007-01-03
REDE-IB_100729/SARS-CoV-2/Varzea Paulista/SP|2021-04-05	IB_100729	2021-04-05	Brazil	SP	VARZEA PAULISTA	M	30	2021-06-22	67498	99.79	826.787	P.1	2007-01-03
REDE-IB_100863/SARS-CoV-2/Candido Mota/SP|2021-04-05	IB_100863	2021-04-05	Brazil	SP	CANDIDO MOTA	M	25	23.70	2581958	99.98	5239.51	P.1	2007-01-03
REDE-IB_100864/SARS-CoV-2/Candido Mota/SP|2021-04-05	IB_100864	2021-04-05	Brazil	SP	CANDIDO MOTA	F	52	13.17	2756917	99.97	4845.24	P.1	2007-01-03
REDE-IB_100865/SARS-CoV-2/Candido Mota/SP|2021-04-05	IB_100865	2021-04-05	Brazil	SP	CANDIDO MOTA	F	58	13.99	2195812	98.82	2220.1	P.1	2007-01-03
REDE-IB_100866/SARS-CoV-2/Candido Mota/SP|2021-04-05	IB_100866	2021-04-05	Brazil	SP	CANDIDO MOTA	F	16	2021-01-14	3014065	99.6	4531.7	P.1	2007-01-03
REDE-IB_100867/SARS-CoV-2/Candido Mota/SP|2021-04-05	IB_100867	2021-04-05	Brazil	SP	CANDIDO MOTA	M	25	25.82	2981689	99.98	4925.86	P.1	2007-01-03
REDE-IB_100868/SARS-CoV-2/Candido Mota/SP|2021-04-05	IB_100868	2021-04-05	Brazil	SP	CANDIDO MOTA	M	33	14.68	2568277	99.94	4700.96	P.1	2007-01-03
REDE-IB_100869/SARS-CoV-2/Candido Mota/SP|2021-04-05	IB_100869	2021-04-05	Brazil	SP	CANDIDO MOTA	M	69	17.32	2798426	99.95	5416.23	P.1	2007-01-03
REDE-IB_100892/SARS-CoV-2/Cotia/SP|2021-04-05	IB_100892	2021-04-05	Brazil	SP	COTIA	F	38	17.70	2327195	99.6	3852.23	P.1	2007-01-03
REDE-IB_100893/SARS-CoV-2/Cotia/SP|2021-04-05	IB_100893	2021-04-05	Brazil	SP	COTIA	F	59	18.13	2718469	99.98	5374.61	P.1	2007-01-03
REDE-IB_100894/SARS-CoV-2/Cotia/SP|2021-04-05	IB_100894	2021-04-05	Brazil	SP	COTIA	M	39	19.56	2654656	99.97	4916.13	P.1	2007-01-03
REDE-IB_100895/SARS-CoV-2/Cotia/SP|2021-04-05	IB_100895	2021-04-05	Brazil	SP	COTIA	F	16	29.85	2309515	99.95	4565.75	P.1	2007-01-03
REDE-IB_100896/SARS-CoV-2/Cotia/SP|2021-04-05	IB_100896	2021-04-05	Brazil	SP	COTIA	M	31	2021-04-23	2970253	99.93	5482.6	P.1	2007-01-03
REDE-IB_100897/SARS-CoV-2/Cotia/SP|2021-04-05	IB_100897	2021-04-05	Brazil	SP	COTIA	M	33	19.82	2557980	99.98	4714.79	P.1	2007-01-03
REDE-IB_100898/SARS-CoV-2/Cotia/SP|2021-04-05	IB_100898	2021-04-05	Brazil	SP	COTIA	M	75	2021-08-25	2107866	99.88	3412.19	P.1	2007-01-03
REDE-IB_100899/SARS-CoV-2/Cotia/SP|2021-04-05	IB_100899	2021-04-05	Brazil	SP	COTIA	M	45	22.62	2674131	99.06	3427.75	P.1	2007-01-03
REDE-IB_100900/SARS-CoV-2/Cotia/SP|2021-04-05	IB_100900	2021-04-05	Brazil	SP	COTIA	F	41	23.74	2696921	99.93	5542	P.1	2007-01-03
REDE-IB_100901/SARS-CoV-2/Cotia/SP|2021-04-05	IB_100901	2021-04-05	Brazil	SP	COTIA	F	49	27.61	2459038	99.77	4117.29	P.1	2007-01-03
REDE-IB_100902/SARS-CoV-2/Cotia/SP|2021-04-05	IB_100902	2021-04-05	Brazil	SP	COTIA	F	39	22.75	2524459	99.92	4503.59	P.1	2007-01-03
REDE-IB_100903/SARS-CoV-2/Cotia/SP|2021-04-05	IB_100903	2021-04-05	Brazil	SP	COTIA	F	39	2021-06-26	2654592	99.98	4478.71	P.1	2007-01-03
REDE-IB_100904/SARS-CoV-2/Cotia/SP|2021-04-05	IB_100904	2021-04-05	Brazil	SP	COTIA	F	35	25.71	3011908	99.98	5087.27	P.1	2007-01-03
REDE-IB_100905/SARS-CoV-2/Cotia/SP|2021-04-05	IB_100905	2021-04-05	Brazil	SP	COTIA	M	56	2021-09-17	2469501	99.98	4308.3	P.1	2007-01-03
REDE-IB_100906/SARS-CoV-2/Cotia/SP|2021-04-05	IB_100906	2021-04-05	Brazil	SP	COTIA	F	52	16.53	2361975	99.98	4366.83	P.1	2007-01-03
REDE-IB_100907/SARS-CoV-2/Cotia/SP|2021-04-05	IB_100907	2021-04-05	Brazil	SP	COTIA	F	46	2021-09-16	2686667	99.98	4687.93	P.1	2007-01-03
REDE-IB_100908/SARS-CoV-2/Cotia/SP|2021-04-05	IB_100908	2021-04-05	Brazil	SP	COTIA	F	75	18.15	1963273	99.9	3190.75	P.1	2007-01-03
REDE-IB_100921/SARS-CoV-2/Franca/SP|2021-04-05	IB_100921	2021-04-05	Brazil	SP	FRANCA	M	45	18.28	2605934	99.97	4632.09	P.1	2007-01-03
REDE-IB_100925/SARS-CoV-2/Guara/SP|2021-04-05	IB_100925	2021-04-05	Brazil	SP	GUARA	F	32	20.27	2753520	99.94	5111.83	P.1	2007-01-03
REDE-IB_100951/SARS-CoV-2/Itapevi/SP|2021-04-05	IB_100951	2021-04-05	Brazil	SP	ITAPEVI	M	25	13.36	2664464	99.98	4592.69	P.1	2007-01-03
REDE-IB_100953/SARS-CoV-2/Itapevi/SP|2021-04-05	IB_100953	2021-04-05	Brazil	SP	ITAPEVI	F	53	2021-07-15	1317144	99.91	3152.49	P.1	2007-01-03
REDE-IB_100954/SARS-CoV-2/Itapevi/SP|2021-04-05	IB_100954	2021-04-05	Brazil	SP	ITAPEVI	F	29	16.40	2940383	99.96	4957.65	P.1	2007-01-03
REDE-IB_100957/SARS-CoV-2/Itapevi/SP|2021-04-05	IB_100957	2021-04-05	Brazil	SP	ITAPEVI	F	26	19.51	2062239	99.97	4168.14	P.1	2007-01-03
REDE-IB_100958/SARS-CoV-2/Itapira/SP|2021-04-05	IB_100958	2021-04-05	Brazil	SP	ITAPIRA	F	37	18.37	2851923	99.27	3860.55	P.1	2007-01-03
REDE-IB_100961/SARS-CoV-2/Itapira/SP|2021-04-05	IB_100961	2021-04-05	Brazil	SP	ITAPIRA	F	33	19.82	2740173	99.48	4336.86	P.1	2007-01-03
REDE-IB_100962/SARS-CoV-2/Itapira/SP|2021-04-05	IB_100962	2021-04-05	Brazil	SP	ITAPIRA	F	75	14.66	2958419	99.98	5724.9	P.1	2007-01-03
REDE-IB_100963/SARS-CoV-2/Itapira/SP|2021-04-05	IB_100963	2021-04-05	Brazil	SP	ITAPIRA	M	36	28.39	3004793	99.97	4691.28	P.1	2007-01-03
REDE-IB_100965/SARS-CoV-2/Itapira/SP|2021-04-05	IB_100965	2021-04-05	Brazil	SP	ITAPIRA	M	37	2021-06-22	2519674	99.57	3693.28	P.1	2007-01-03
REDE-IB_100968/SARS-CoV-2/Jacupiranga/SP|2021-04-05	IB_100968	2021-04-05	Brazil	SP	JACUPIRANGA	F	19	21.65	2738555	99.97	4403.37	P.1	2007-01-03
REDE-IB_100973/SARS-CoV-2/Maracai/SP|2021-04-05	IB_100973	2021-04-05	Brazil	SP	MARACAI	F	36	23.30	2867317	99.89	4333.65	P.1	2007-01-03
REDE-IB_100976/SARS-CoV-2/Maracai/SP|2021-04-05	IB_100976	2021-04-05	Brazil	SP	MARACAI	F	53	2021-01-24	2683317	99.98	5030.5	P.1	2007-01-03
REDE-IB_100983/SARS-CoV-2/Morro Agudo/SP|2021-04-05	IB_100983	2021-04-05	Brazil	SP	MORRO AGUDO	F	57	16.57	2798876	99.94	4809.92	P.1	2007-01-03
REDE-IB_100984/SARS-CoV-2/Morro Agudo/SP|2021-04-05	IB_100984	2021-04-05	Brazil	SP	MORRO AGUDO	M	50	15.78	2585178	99.98	4883.17	P.1	2007-01-03
REDE-IB_100985/SARS-CoV-2/Morro Agudo/SP|2021-04-05	IB_100985	2021-04-05	Brazil	SP	MORRO AGUDO	F	50	21.0	2120499	99.96	4086.87	P.1	2007-01-03
REDE-IB_100986/SARS-CoV-2/Morro Agudo/SP|2021-04-05	IB_100986	2021-04-05	Brazil	SP	MORRO AGUDO	F	39	24.58	2838154	99.97	4648.5	P.1	2007-01-03
REDE-IB_100988/SARS-CoV-2/Morro Agudo/SP|2021-04-05	IB_100988	2021-04-05	Brazil	SP	MORRO AGUDO	F	41	25.31	3060615	99.97	4920.56	P.1	2007-01-03
REDE-IB_100989/SARS-CoV-2/Morro Agudo/SP|2021-04-05	IB_100989	2021-04-05	Brazil	SP	MORRO AGUDO	M	68	26.71	2781238	99.98	5043.9	P.1	2007-01-03
REDE-IB_100990/SARS-CoV-2/Morro Agudo/SP|2021-04-05	IB_100990	2021-04-05	Brazil	SP	MORRO AGUDO	F	58	28.17	2739450	99.97	5339.77	P.1	2007-01-03
REDE-IB_100991/SARS-CoV-2/Morro Agudo/SP|2021-04-05	IB_100991	2021-04-05	Brazil	SP	MORRO AGUDO	F	66	29.53	2662545	99.3	4088.1	P.1	2007-01-03
REDE-IB_100992/SARS-CoV-2/Morro Agudo/SP|2021-04-05	IB_100992	2021-04-05	Brazil	SP	MORRO AGUDO	F	71	28.19	2160043	99.98	4293.33	P.1	2007-01-03
REDE-IB_101008/SARS-CoV-2/Orlandia/SP|2021-04-05	IB_101008	2021-04-05	Brazil	SP	ORLANDIA	F	52	24.72	2396743	99.86	4377	P.1	2007-01-03
REDE-IB_101009/SARS-CoV-2/Ourinhos/SP|2021-04-05	IB_101009	2021-04-05	Brazil	SP	OURINHOS	M	48	18.15	2465568	99.98	5070.14	P.1	2007-01-03
REDE-IB_101011/SARS-CoV-2/Ourinhos/SP|2021-04-05	IB_101011	2021-04-05	Brazil	SP	OURINHOS	M	43	21.66	2965199	99.98	5073.39	P.1	2007-01-03
REDE-IB_101012/SARS-CoV-2/Ourinhos/SP|2021-04-05	IB_101012	2021-04-05	Brazil	SP	OURINHOS	F	61	2021-10-25	3009977	99.98	5380.69	P.1	2007-01-03
REDE-IB_101013/SARS-CoV-2/Ourinhos/SP|2021-04-05	IB_101013	2021-04-05	Brazil	SP	OURINHOS	M	70	22.16	2467367	99.96	4814.58	P.1	2007-01-03
REDE-IB_101018/SARS-CoV-2/Piracicaba/SP|2021-04-05	IB_101018	2021-04-05	Brazil	SP	PIRACICABA	M	34	21.35	2464477	99.98	5200.14	P.1	2007-01-03
REDE-IB_101040/SARS-CoV-2/Porto Feliz/SP|2021-04-05	IB_101040	2021-04-05	Brazil	SP	PORTO FELIZ	F	74	23.51	2436062	99.98	4558.03	P.1	2007-01-03
REDE-IB_101077/SARS-CoV-2/Sao Jose do Rio Pardo/SP|2021-04-05	IB_101077	2021-04-05	Brazil	SP	SAO JOSE DO RIO PARDO	M	34	19.98	2280835	99.97	4351.23	P.1	2007-01-03
REDE-IB_101078/SARS-CoV-2/Sao Jose do Rio Pardo/SP|2021-04-05	IB_101078	2021-04-05	Brazil	SP	SAO JOSE DO RIO PARDO	F	33	20.68	2803163	99.54	4174.93	P.1	2007-01-03
REDE-IB_101096/SARS-CoV-2/Sao Paulo/SP|2021-04-05	IB_101096	2021-04-05	Brazil	SP	SAO PAULO	M	38	2021-06-23	2326459	99.9	3892.24	P.1	2007-01-03
REDE-IB_101111/SARS-CoV-2/Sao Paulo/SP|2021-04-05	IB_101111	2021-04-05	Brazil	SP	SAO PAULO	M	67	17.73	2153949	99.98	4071.08	P.1	2007-01-03
REDE-IB_101112/SARS-CoV-2/Sao Paulo/SP|2021-04-05	IB_101112	2021-04-05	Brazil	SP	SAO PAULO	F	74	18.93	2539735	99.88	4193.8	P.1	2007-01-03
REDE-IB_101113/SARS-CoV-2/Sao Paulo/SP|2021-04-05	IB_101113	2021-04-05	Brazil	SP	SAO PAULO	F	66	23.70	2699850	99.97	4137.36	P.1	2007-01-03
REDE-IB_101167/SARS-CoV-2/Suzano/SP|2021-04-05	IB_101167	2021-04-05	Brazil	SP	SUZANO	F	49	20.97	2974686	99.94	4193	P.1	2007-01-03
REDE-IB_101079/SARS-CoV-2/Sao Jose do Rio Pardo/SP|2021-04-05	IB_101079	2021-04-05	Brazil	SP	SAO JOSE DO RIO PARDO	F	28	22.31	2549819	99.88	4120.23	B.1.1.28	2007-01-03
REDE-IB_101168/SARS-CoV-2/Suzano/SP|2021-04-05	IB_101168	2021-04-05	Brazil	SP	SUZANO	F	45	23.16	2844221	99.73	4435.66	P.1	2007-01-03
REDE-IB_101169/SARS-CoV-2/Suzano/SP|2021-04-05	IB_101169	2021-04-05	Brazil	SP	SUZANO	F	54	23.64	2811927	99.97	5261.18	P.1	2007-01-03
REDE-IB_101170/SARS-CoV-2/Suzano/SP|2021-04-05	IB_101170	2021-04-05	Brazil	SP	SUZANO	F	38	22.76	2593666	99.96	4524.57	P.1	2007-01-03
REDE-IB_101171/SARS-CoV-2/Suzano/SP|2021-04-05	IB_101171	2021-04-05	Brazil	SP	SUZANO	M	20	17.75	2819477	99.94	5353.28	P.1	2007-01-03
REDE-IB_101172/SARS-CoV-2/Suzano/SP|2021-04-05	IB_101172	2021-04-05	Brazil	SP	SUZANO	F	64	17.77	2975281	99.98	4577.61	P.1	2007-01-03
REDE-IB_101173/SARS-CoV-2/Suzano/SP|2021-04-05	IB_101173	2021-04-05	Brazil	SP	SUZANO	F	21	24.40	3042694	99.88	4740.57	P.1	2007-01-03
REDE-IB_101174/SARS-CoV-2/Suzano/SP|2021-04-05	IB_101174	2021-04-05	Brazil	SP	SUZANO	M	59	25.69	2708109	99.98	4367.15	P.1	2007-01-03
REDE-IB_101175/SARS-CoV-2/Suzano/SP|2021-04-05	IB_101175	2021-04-05	Brazil	SP	SUZANO	M	58	2021-06-24	2642787	99.91	4250.32	P.1	2007-01-03
REDE-IB_101177/SARS-CoV-2/Suzano/SP|2021-04-05	IB_101177	2021-04-05	Brazil	SP	SUZANO	F	49	25.16	2343688	99.89	4143.57	P.1	2007-01-03
REDE-IB_101420/SARS-CoV-2/Piracicaba/SP|2021-04-05	IB_101420	2021-04-05	Brazil	SP	PIRACICABA	M	45	28.47	6872842	99.96	6643.25	P.1	2007-01-03
REDE-IB_101565/SARS-CoV-2/Pirassununga/SP|2021-04-05	IB_101565	2021-04-05	Brazil	SP	PIRASSUNUNGA	M	24	21.63	483935	99.63	1579.68	P.1	2007-01-03
REDE-IB_103061/SARS-CoV-2/Sao Paulo/SP|2021-04-05	IB_103061	2021-04-05	Brazil	SP	SAO PAULO	F	70	23.64	473645	99.56	1474.96	P.1	2007-01-03
REDE-IB_103065/SARS-CoV-2/Sao Paulo/SP|2021-04-05	IB_103065	2021-04-05	Brazil	SP	SAO PAULO	F	59	24.40	432963	98.78	1092.53	P.1	2007-01-03
REDE-IB_103140/SARS-CoV-2/Artur Nogueira/SP|2021-04-05	IB_103140	2021-04-05	Brazil	SP	ARTUR NOGUEIRA	M	56	2021-10-25	963411	99.81	3369.39	P.1	2007-01-03
REDE-IB_103141/SARS-CoV-2/Sumare/SP|2021-04-05	IB_103141	2021-04-05	Brazil	SP	SUMARE	M	44	22.16	1164116	99.89	3696.92	P.1	2007-01-03
REDE-IB_103142/SARS-CoV-2/Campinas/SP|2021-04-05	IB_103142	2021-04-05	Brazil	SP	CAMPINAS	F	62	22.25	1180699	99.73	3824.44	P.1	2007-01-03
REDE-IB_103143/SARS-CoV-2/Campinas/SP|2021-04-05	IB_103143	2021-04-05	Brazil	SP	CAMPINAS	F	54	22.90	1059542	99.97	3372.8	P.1	2007-01-03
REDE-IB_103144/SARS-CoV-2/Campinas/SP|2021-04-05	IB_103144	2021-04-05	Brazil	SP	CAMPINAS	F	51	25.23	1133910	99.97	3897.82	P.1	2007-01-03
REDE-IB_103160/SARS-CoV-2/Artur Nogueira/SP|2021-04-05	IB_103160	2021-04-05	Brazil	SP	ARTUR NOGUEIRA	F	35	23.21	1063535	99.76	3566.86	P.1	2007-01-03
REDE-IB_103162/SARS-CoV-2/Guarulhos/SP|2021-04-05	IB_103162	2021-04-05	Brazil	SP	GUARULHOS	F	36	19.54	484216	99.67	1686.13	P.1	2007-01-03
REDE-IB_103167/SARS-CoV-2/Itaquaquecetuba/SP|2021-04-05	IB_103167	2021-04-05	Brazil	SP	ITAQUAQUECETUBA	F	22	20.34	524954	99.95	1768.83	P.1	2007-01-03
REDE-IB_103171/SARS-CoV-2/Varzea Paulista/SP|2021-04-05	IB_103171	2021-04-05	Brazil	SP	VARZEA PAULISTA	F	26	29.81	1141868	99.83	3933.9	P.1	2007-01-03
REDE-IB_103176/SARS-CoV-2/Itaquaquecetuba/SP|2021-04-05	IB_103176	2021-04-05	Brazil	SP	ITAQUAQUECETUBA	M	44	29.82	527639	99.9	1822.59	P.1	2007-01-03
REDE-IB_103182/SARS-CoV-2/Artur Nogueira/SP|2021-04-05	IB_103182	2021-04-05	Brazil	SP	ARTUR NOGUEIRA	F	26	26.37	1327342	99.71	4361.59	P.1	2007-01-03
REDE-IB_103185/SARS-CoV-2/Caieiras/SP|2021-04-05	IB_103185	2021-04-05	Brazil	SP	CAIEIRAS	F	32	15.95	443945	99.55	1481	P.1	2007-01-03
REDE-IB_103193/SARS-CoV-2/Sumare/SP|2021-04-05	IB_103193	2021-04-05	Brazil	SP	SUMARE	M	34	24.63	939340	99.88	2705.06	P.1	2007-01-03
REDE-IB_103204/SARS-CoV-2/Sumare/SP|2021-04-05	IB_103204	2021-04-05	Brazil	SP	SUMARE	F	44	20.52	1031302	99.92	3431.78	P.1	2007-01-03
REDE-IB_103215/SARS-CoV-2/Sumare/SP|2021-04-05	IB_103215	2021-04-05	Brazil	SP	SUMARE	F	36	20.48	970110	99.88	2649.2	P.1	2007-01-03
REDE-IB_103220/SARS-CoV-2/Poa/SP|2021-04-05	IB_103220	2021-04-05	Brazil	SP	POA	F	67	21.93	506475	99.83	1821.57	P.1	2007-01-03
REDE-IB_103226/SARS-CoV-2/Sumare/SP|2021-04-05	IB_103226	2021-04-05	Brazil	SP	SUMARE	F	41	23.33	1213676	99.97	4007.62	P.1	2007-01-03
REDE-IB_101176/SARS-CoV-2/Suzano/SP|2021-04-05	IB_101176	2021-04-05	Brazil	SP	SUZANO	F	24	2021-03-26	2548002	99.99	4484.15	P.2	2007-01-03
REDE-IB_103145/SARS-CoV-2/Campinas/SP|2021-04-05	IB_103145	2021-04-05	Brazil	SP	CAMPINAS	F	47	25.25	1179019	99.91	3869.68	B.1.1.7	2007-01-03
REDE-MG74/SARS-CoV-2/Belo Horizonte/MG|2021-04-06	MG74	2021-04-06	Brazil	MG	BELO HORIZONTE	M	77	2021-04-20	189745	99.5	1384.2	P.2	2007-01-03
REDE-IB_100634/SARS-CoV-2/Taiuva/SP|2021-04-06	IB_100634	2021-04-06	Brazil	SP	TAIUVA	M	32	22.89	65243	98.96	731.868	B.1.1.28	2007-01-03
REDE-IB_100654/SARS-CoV-2/Braganca Paulista/SP|2021-04-06	IB_100654	2021-04-06	Brazil	SP	BRAGANCA PAULISTA	M	29	2021-08-29	19857	99.79	201.8	P.1.1	2007-01-03
REDE-IB_100660/SARS-CoV-2/Braganca Paulista/SP|2021-04-06	IB_100660	2021-04-06	Brazil	SP	BRAGANCA PAULISTA	M	72	21.19	23682	99.72	254.077	B.1.1.7	2007-01-03
REDE-IB_100696/SARS-CoV-2/Nuporanga/SP|2021-04-06	IB_100696	2021-04-06	Brazil	SP	NUPORANGA	M	55	23.16	51306	99.72	694.889	B.1.1.7	2007-01-03
REDE-IB_100848/SARS-CoV-2/Arco-Iris/SP|2021-04-06	IB_100848	2021-04-06	Brazil	SP	ARCO-IRIS	M	15	17.48	2327545	99.94	4864.13	B.1.1.28	2007-01-03
REDE-IB_101028/SARS-CoV-2/Pitangueiras/SP|2021-04-06	IB_101028	2021-04-06	Brazil	SP	PITANGUEIRAS	F	35	2021-12-28	2672426	99.92	4162.76	B.1.1.28	2007-01-03
REDE-IB_101074/SARS-CoV-2/Sao Joaquim da Barra/SP|2021-04-06	IB_101074	2021-04-06	Brazil	SP	SAO JOAQUIM DA BARRA	M	57	19.50	2900622	99.93	4562.18	B.1.1.7	2007-01-03
REDE-MG75/SARS-CoV-2/Bonfim/MG|2021-04-06	MG75	2021-04-06	Brazil	MG	BONFIM	F	31	2021-09-15	179452	99.6	1295.1	P.1	2007-01-03
REDE-MG76/SARS-CoV-2/Santa Luzia/MG|2021-04-06	MG76	2021-04-06	Brazil	MG	SANTA LUZIA	M	51	2021-07-22	173012	99.6	1254.4	P.1	2007-01-03
REDE-MG83/SARS-CoV-2/Turmalina/MG|2021-04-06	MG83	2021-04-06	Brazil	MG	TURMALINA	F	27	2021-05-15	147825	99.8	1039.9	P.1	2007-01-03
REDE-MG85/SARS-CoV-2/Tres Marias/MG|2021-04-06	MG85	2021-04-06	Brazil	MG	TRES MARIAS	F	52	2021-05-17	190231	99.7	1391.2	P.1	2007-01-03
REDE-MG86/SARS-CoV-2/Alterosa/MG|2021-04-06	MG86	2021-04-06	Brazil	MG	ALTEROSA	F	57	2021-01-19	152646	99.6	1112.8	P.1	2007-01-03
REDE-MG90/SARS-CoV-2/Lagoa Dourada/MG|2021-04-06	MG90	2021-04-06	Brazil	MG	LAGOA DOURADA	F	18	2021-07-24	212400	99.7	1539.7	P.1	2007-01-03
REDE-MG97/SARS-CoV-2/Brumadinho/MG|2021-04-06	MG97	2021-04-06	Brazil	MG	BRUMADINHO	M	74	22	210384	99.8	1522.3	P.1	2007-01-03
REDE-IB_100631/SARS-CoV-2/Taiuva/SP|2021-04-06	IB_100631	2021-04-06	Brazil	SP	TAIUVA	F	34	21.93	98837	99.85	1234.88	P.1	2007-01-03
REDE-IB_100641/SARS-CoV-2/Braganca Paulista/SP|2021-04-06	IB_100641	2021-04-06	Brazil	SP	BRAGANCA PAULISTA	F	54	2021-01-14	37199	99.85	465.143	P.1	2007-01-03
REDE-IB_100649/SARS-CoV-2/Braganca Paulista/SP|2021-04-06	IB_100649	2021-04-06	Brazil	SP	BRAGANCA PAULISTA	M	89	27.47	46950	99.8	551.633	P.1	2007-01-03
REDE-IB_100650/SARS-CoV-2/Braganca Paulista/SP|2021-04-06	IB_100650	2021-04-06	Brazil	SP	BRAGANCA PAULISTA	M	83	17.73	19686	99.78	237.852	P.1	2007-01-03
REDE-IB_100658/SARS-CoV-2/Braganca Paulista/SP|2021-04-06	IB_100658	2021-04-06	Brazil	SP	BRAGANCA PAULISTA	F	57	18.47	28501	99.83	351.564	P.1	2007-01-03
REDE-IB_100682/SARS-CoV-2/Iguape/SP|2021-04-06	IB_100682	2021-04-06	Brazil	SP	IGUAPE	M	62	22.72	59285	99.78	730.662	P.1	2007-01-03
REDE-IB_100726/SARS-CoV-2/Sao Joaquim da Barra/SP|2021-04-06	IB_100726	2021-04-06	Brazil	SP	SAO JOAQUIM DA BARRA	M	48	14.66	42906	99.8	559.947	P.1	2007-01-03
REDE-IB_100909/SARS-CoV-2/Cotia/SP|2021-04-06	IB_100909	2021-04-06	Brazil	SP	COTIA	M	52	22.81	2876595	99.88	4582.73	P.1	2007-01-03
REDE-IB_100910/SARS-CoV-2/Cotia/SP|2021-04-06	IB_100910	2021-04-06	Brazil	SP	COTIA	M	57	18.55	2410058	99.42	3445.26	P.1	2007-01-03
REDE-IB_100923/SARS-CoV-2/Guaimbe/SP|2021-04-06	IB_100923	2021-04-06	Brazil	SP	GUAIMBE	F	51	19.90	2654110	99.93	4943.81	P.1	2007-01-03
REDE-IB_100924/SARS-CoV-2/Guaimbe/SP|2021-04-06	IB_100924	2021-04-06	Brazil	SP	GUAIMBE	F	29	2021-06-20	2778339	99.98	4776.15	P.1	2007-01-03
REDE-IB_100944/SARS-CoV-2/Itapetininga/SP|2021-04-06	IB_100944	2021-04-06	Brazil	SP	ITAPETININGA	M	23	28.47	2644035	99.97	4017.68	P.1	2007-01-03
REDE-IB_100970/SARS-CoV-2/Juquia/SP|2021-04-06	IB_100970	2021-04-06	Brazil	SP	JUQUIA	F	47	22.38	2455205	99.95	4899.56	P.1	2007-01-03
REDE-IB_100975/SARS-CoV-2/Maracai/SP|2021-04-06	IB_100975	2021-04-06	Brazil	SP	MARACAI	F	9	24.00	2976029	99.98	4750.45	P.1	2007-01-03
REDE-IB_100993/SARS-CoV-2/Morro Agudo/SP|2021-04-06	IB_100993	2021-04-06	Brazil	SP	MORRO AGUDO	F	12	29.47	2944679	99.98	4621.91	P.1	2007-01-03
REDE-IB_100994/SARS-CoV-2/Morro Agudo/SP|2021-04-06	IB_100994	2021-04-06	Brazil	SP	MORRO AGUDO	M	47	17.45	2825185	99.94	4616.75	P.1	2007-01-03
REDE-IB_100995/SARS-CoV-2/Morro Agudo/SP|2021-04-06	IB_100995	2021-04-06	Brazil	SP	MORRO AGUDO	M	48	17.13	2674576	99.96	5181.17	P.1	2007-01-03
REDE-IB_100996/SARS-CoV-2/Morro Agudo/SP|2021-04-06	IB_100996	2021-04-06	Brazil	SP	MORRO AGUDO	F	31	14.36	2604514	99.98	4691.98	P.1	2007-01-03
REDE-IB_100997/SARS-CoV-2/Morro Agudo/SP|2021-04-06	IB_100997	2021-04-06	Brazil	SP	MORRO AGUDO	M	21	2021-02-18	2515232	99.96	4406.42	P.1	2007-01-03
REDE-IB_100998/SARS-CoV-2/Morro Agudo/SP|2021-04-06	IB_100998	2021-04-06	Brazil	SP	MORRO AGUDO	F	55	18.49	2022772	99.96	3958.2	P.1	2007-01-03
REDE-IB_100999/SARS-CoV-2/Morro Agudo/SP|2021-04-06	IB_100999	2021-04-06	Brazil	SP	MORRO AGUDO	F	29	17.52	2759672	99.93	4884.06	P.1	2007-01-03
REDE-IB_101000/SARS-CoV-2/Morro Agudo/SP|2021-04-06	IB_101000	2021-04-06	Brazil	SP	MORRO AGUDO	M	29	18.66	2637622	99.97	5312.41	P.1	2007-01-03
REDE-IB_101001/SARS-CoV-2/Morro Agudo/SP|2021-04-06	IB_101001	2021-04-06	Brazil	SP	MORRO AGUDO	F	30	20.68	3152160	99.97	4858.1	P.1	2007-01-03
REDE-IB_101002/SARS-CoV-2/Morro Agudo/SP|2021-04-06	IB_101002	2021-04-06	Brazil	SP	MORRO AGUDO	M	28	21.31	2558080	99.97	4523.72	P.1	2007-01-03
REDE-IB_101005/SARS-CoV-2/Oriente/SP|2021-04-06	IB_101005	2021-04-06	Brazil	SP	ORIENTE	F	36	20.39	2772442	99.98	5392.4	P.1	2007-01-03
REDE-IB_101006/SARS-CoV-2/Oriente/SP|2021-04-06	IB_101006	2021-04-06	Brazil	SP	ORIENTE	F	29	2021-05-17	2895191	99.89	5014.71	P.1	2007-01-03
REDE-IB_101014/SARS-CoV-2/Pariquera-Acu/SP|2021-04-06	IB_101014	2021-04-06	Brazil	SP	PARIQUERA-ACU	M	76	22.25	2441859	99.98	4794.44	P.1	2007-01-03
REDE-IB_101023/SARS-CoV-2/Pitangueiras/SP|2021-04-06	IB_101023	2021-04-06	Brazil	SP	PITANGUEIRAS	F	63	26.17	2629721	99.94	4564.33	P.1	2007-01-03
REDE-IB_101024/SARS-CoV-2/Pitangueiras/SP|2021-04-06	IB_101024	2021-04-06	Brazil	SP	PITANGUEIRAS	F	58	26.92	2849128	99.98	5321.66	P.1	2007-01-03
REDE-IB_101025/SARS-CoV-2/Pitangueiras/SP|2021-04-06	IB_101025	2021-04-06	Brazil	SP	PITANGUEIRAS	M	48	2021-12-27	2170879	99.96	4329.23	P.1	2007-01-03
REDE-IB_101026/SARS-CoV-2/Pitangueiras/SP|2021-04-06	IB_101026	2021-04-06	Brazil	SP	PITANGUEIRAS	M	42	27.99	2500692	99.83	4082.01	P.1	2007-01-03
REDE-IB_101027/SARS-CoV-2/Pitangueiras/SP|2021-04-06	IB_101027	2021-04-06	Brazil	SP	PITANGUEIRAS	F	55	27.63	3131723	99.93	5838.05	P.1	2007-01-03
REDE-IB_101029/SARS-CoV-2/Pitangueiras/SP|2021-04-06	IB_101029	2021-04-06	Brazil	SP	PITANGUEIRAS	F	41	24.76	2412043	99.97	4336.78	P.1	2007-01-03
REDE-IB_101030/SARS-CoV-2/Pitangueiras/SP|2021-04-06	IB_101030	2021-04-06	Brazil	SP	PITANGUEIRAS	M	51	14.36	2718301	99.03	3471.27	P.1	2007-01-03
REDE-IB_101031/SARS-CoV-2/Pitangueiras/SP|2021-04-06	IB_101031	2021-04-06	Brazil	SP	PITANGUEIRAS	F	57	23.80	3102474	99.98	4959.46	P.1	2007-01-03
REDE-IB_101032/SARS-CoV-2/Pitangueiras/SP|2021-04-06	IB_101032	2021-04-06	Brazil	SP	PITANGUEIRAS	F	27	23.21	2580639	99.64	4467.82	P.1	2007-01-03
REDE-IB_101071/SARS-CoV-2/Sao Joaquim da Barra/SP|2021-04-06	IB_101071	2021-04-06	Brazil	SP	SAO JOAQUIM DA BARRA	M	32	18.77	2750643	99.98	5291.09	P.1	2007-01-03
REDE-IB_101072/SARS-CoV-2/Sao Joaquim da Barra/SP|2021-04-06	IB_101072	2021-04-06	Brazil	SP	SAO JOAQUIM DA BARRA	F	43	19.20	2933327	99.98	4427.97	P.1	2007-01-03
REDE-IB_101073/SARS-CoV-2/Sao Joaquim da Barra/SP|2021-04-06	IB_101073	2021-04-06	Brazil	SP	SAO JOAQUIM DA BARRA	F	37	19.40	2808849	99.98	4716.02	P.1	2007-01-03
REDE-IB_101075/SARS-CoV-2/Sao Joaquim da Barra/SP|2021-04-06	IB_101075	2021-04-06	Brazil	SP	SAO JOAQUIM DA BARRA	F	23	19.66	2886138	99.79	4333.97	P.1	2007-01-03
REDE-IB_101076/SARS-CoV-2/Sao Joaquim da Barra/SP|2021-04-06	IB_101076	2021-04-06	Brazil	SP	SAO JOAQUIM DA BARRA	F	26	20.52	2613321	99.96	5277.23	P.1	2007-01-03
REDE-IB_101110/SARS-CoV-2/Sao Paulo/SP|2021-04-06	IB_101110	2021-04-06	Brazil	SP	SAO PAULO	M	53	27.47	2533800	96.24	3475.35	P.1	2007-01-03
REDE-IB_101114/SARS-CoV-2/Sao Paulo/SP|2021-04-06	IB_101114	2021-04-06	Brazil	SP	SAO PAULO	M	47	27.43	2723838	99.87	3888.68	P.1	2007-01-03
REDE-IB_101566/SARS-CoV-2/Pirassununga/SP|2021-04-06	IB_101566	2021-04-06	Brazil	SP	PIRASSUNUNGA	M	22	21.27	523068	99.86	1791.46	P.1	2007-01-03
REDE-IB_101567/SARS-CoV-2/Conchal/SP|2021-04-06	IB_101567	2021-04-06	Brazil	SP	CONCHAL	F	33	21.91	559078	99.89	2111.23	P.1	2007-01-03
REDE-IB_101568/SARS-CoV-2/Conchal/SP|2021-04-06	IB_101568	2021-04-06	Brazil	SP	CONCHAL	M	49	21.93	499837	99.73	1825.59	P.1	2007-01-03
REDE-IB_103157/SARS-CoV-2/Guarulhos/SP|2021-04-06	IB_103157	2021-04-06	Brazil	SP	GUARULHOS	F	52	24.76	435893	99.8	1530.06	P.1	2007-01-03
REDE-IB_103164/SARS-CoV-2/Guarulhos/SP|2021-04-06	IB_103164	2021-04-06	Brazil	SP	GUARULHOS	F	36	24.37	337059	99.6	1127.85	P.1	2007-01-03
REDE-IB_103165/SARS-CoV-2/Osasco/SP|2021-04-06	IB_103165	2021-04-06	Brazil	SP	OSASCO	M	25	25.65	461311	99.75	1581.59	P.1	2007-01-03
REDE-IB_103166/SARS-CoV-2/Itaquaquecetuba/SP|2021-04-06	IB_103166	2021-04-06	Brazil	SP	ITAQUAQUECETUBA	F	47	22.97	473942	99.93	1600.12	P.1	2007-01-03
REDE-IB_103169/SARS-CoV-2/Itaquaquecetuba/SP|2021-04-06	IB_103169	2021-04-06	Brazil	SP	ITAQUAQUECETUBA	F	35	25.78	484539	99.6	1570.09	P.1	2007-01-03
REDE-IB_103177/SARS-CoV-2/Itaquaquecetuba/SP|2021-04-06	IB_103177	2021-04-06	Brazil	SP	ITAQUAQUECETUBA	M	30	20.65	489067	98.9	1600.98	P.1	2007-01-03
REDE-IB_103201/SARS-CoV-2/Itaquaquecetuba/SP|2021-04-06	IB_103201	2021-04-06	Brazil	SP	ITAQUAQUECETUBA	F	52	19.40	357686	99.69	1208.84	P.1	2007-01-03
REDE-IB_103208/SARS-CoV-2/Itaquaquecetuba/SP|2021-04-06	IB_103208	2021-04-06	Brazil	SP	ITAQUAQUECETUBA	F	29	23.37	382750	98.83	1098.18	P.1	2007-01-03
REDE-IB_103209/SARS-CoV-2/Itaquaquecetuba/SP|2021-04-06	IB_103209	2021-04-06	Brazil	SP	ITAQUAQUECETUBA	F	33	29.84	417989	99	1401.91	P.1	2007-01-03
REDE-IB_103214/SARS-CoV-2/Itaquaquecetuba/SP|2021-04-06	IB_103214	2021-04-06	Brazil	SP	ITAQUAQUECETUBA	M	22	20.17	444815	99.95	1437.25	P.1	2007-01-03
REDE-IB_103217/SARS-CoV-2/Itaquaquecetuba/SP|2021-04-06	IB_103217	2021-04-06	Brazil	SP	ITAQUAQUECETUBA	F	38	21.63	323416	99.19	1050.74	P.1	2007-01-03
REDE-IB_103222/SARS-CoV-2/Itaquaquecetuba/SP|2021-04-06	IB_103222	2021-04-06	Brazil	SP	ITAQUAQUECETUBA	F	42	22.55	577291	99.82	2051.07	P.1	2007-01-03
REDE-IB_103225/SARS-CoV-2/Itaquaquecetuba/SP|2021-04-06	IB_103225	2021-04-06	Brazil	SP	ITAQUAQUECETUBA	F	39	23.15	457542	98.92	1408.84	P.1	2007-01-03
REDE-IB_103227/SARS-CoV-2/Itaquaquecetuba/SP|2021-04-06	IB_103227	2021-04-06	Brazil	SP	ITAQUAQUECETUBA	M	28	23.70	569063	99.88	2027.14	P.1	2007-01-03
REDE-IB_103229/SARS-CoV-2/Itaquaquecetuba/SP|2021-04-06	IB_103229	2021-04-06	Brazil	SP	ITAQUAQUECETUBA	M	40	13.99	634770	99.87	2190.63	P.1	2007-01-03
REDE-IB_103231/SARS-CoV-2/Osasco/SP|2021-04-06	IB_103231	2021-04-06	Brazil	SP	OSASCO	F	15	25.82	598811	99.88	2115.74	P.1	2007-01-03
REDE-IB_103149/SARS-CoV-2/Morungaba/SP|2021-04-06	IB_103149	2021-04-06	Brazil	SP	MORUNGABA	F	12	2021-07-29	978848	99.84	2837.4	B.1.1.7	2007-01-03
REDE-IB_103163/SARS-CoV-2/Guarulhos/SP|2021-04-06	IB_103163	2021-04-06	Brazil	SP	GUARULHOS	F	21	25.70	514637	99.91	1740.56	B.1.1.7	2007-01-03
REDE-IB_103173/SARS-CoV-2/Itaquaquecetuba/SP|2021-04-06	IB_103173	2021-04-06	Brazil	SP	ITAQUAQUECETUBA	M	33	13.82	569183	99.93	1904.64	B.1.1.7	2007-01-03
REDE-MG127/SARS-CoV-2/Alvinopolis/MG|2021-04-07	MG127	2021-04-07	Brazil	MG	ALVINOPOLIS	M	81	2021-04-17	234084	99.3	1734.7	B.1.1.7	2007-01-03
REDE-Supera08-14193725/SARS-CoV-2/Ribeirao Preto/SP|2021-04-07	Supera08-14193725	2021-04-07	Brazil	SP	RIBEIRAO PRETO	F	23	25.49	255785	99.84	1019.49	P.2	2007-01-03
REDE-IB_101046/SARS-CoV-2/Salto/SP|2021-04-07	IB_101046	2021-04-07	Brazil	SP	SALTO	M	41	2021-07-18	2827388	99.97	4404.57	B.1.1.28	2007-01-03
REDE-IB_101070/SARS-CoV-2/Santa Salete/SP|2021-04-07	IB_101070	2021-04-07	Brazil	SP	SANTA SALETE	M	66	17.67	2419820	99.96	5040.57	P.2	2007-01-03
REDE-MG84/SARS-CoV-2/Conselheiro Lafaiete/MG|2021-04-07	MG84	2021-04-07	Brazil	MG	CONSELHEIRO LAFAIETE	M	60	2021-01-18	181654	99.8	1314.6	P.1	2007-01-03
REDE-MG103/SARS-CoV-2/Paracatu/MG|2021-04-07	MG103	2021-04-07	Brazil	MG	PARACATU	M	75	2021-03-18	175238	98.8	1292.8	P.1	2007-01-03
REDE-MG104/SARS-CoV-2/Paracatu/MG|2021-04-07	MG104	2021-04-07	Brazil	MG	PARACATU	M	48	2021-04-21	161746	99.6	1173	P.1	2007-01-03
REDE-45137/SARS-CoV-2/Ribeirao Preto/SP|2021-04-07	45137	2021-04-07	Brazil	SP	RIBEIRAO PRETO	M	51	21.25	229569	99.83	918855	P.1	2007-01-03
REDE-45179/SARS-CoV-2/Ribeirao Preto/SP|2021-04-07	45179	2021-04-07	Brazil	SP	RIBEIRAO PRETO	M	52	28.14	224246	99.81	769999	P.1	2007-01-03
REDE-45181/SARS-CoV-2/Ribeirao Preto/SP|2021-04-07	45181	2021-04-07	Brazil	SP	RIBEIRAO PRETO	F	1	24.86	253254	99.84	875.84	P.1	2007-01-03
REDE-45182/SARS-CoV-2/Ribeirao Preto/SP|2021-04-07	45182	2021-04-07	Brazil	SP	RIBEIRAO PRETO	M	71	21.70	218314	99.78	899437	P.1	2007-01-03
REDE-Supera03-14193689/SARS-CoV-2/Ribeirao Preto/SP|2021-04-07	Supera03-14193689	2021-04-07	Brazil	SP	RIBEIRAO PRETO	F	41	14.87	250878	99.8	1021.47	P.1	2007-01-03
REDE-Supera04-14193679/SARS-CoV-2/Ribeirao Preto/SP|2021-04-07	Supera04-14193679	2021-04-07	Brazil	SP	RIBEIRAO PRETO	F	22	2021-04-20	284508	99.87	993792	P.1	2007-01-03
REDE-Supera05-14193660/SARS-CoV-2/Ribeirao Preto/SP|2021-04-07	Supera05-14193660	2021-04-07	Brazil	SP	RIBEIRAO PRETO	M	17	18.79	252566	99.73	962.78	P.1	2007-01-03
REDE-Supera06-14193706/SARS-CoV-2/Ribeirao Preto/SP|2021-04-07	Supera06-14193706	2021-04-07	Brazil	SP	RIBEIRAO PRETO	F	40	28.14	195625	99.89	572664	P.1	2007-01-03
REDE-Supera13-14658619/SARS-CoV-2/Ribeirao Preto/SP|2021-04-07	Supera13-14658619	2021-04-07	Brazil	SP	RIBEIRAO PRETO	M	39	21.86	204809	99.74	788205	P.1	2007-01-03
REDE-IB_100681/SARS-CoV-2/Iguape/SP|2021-04-07	IB_100681	2021-04-07	Brazil	SP	IGUAPE	M	57	25.84	38236	99.79	459.017	P.1	2007-01-03
REDE-IB_100692/SARS-CoV-2/Jacupiranga/SP|2021-04-07	IB_100692	2021-04-07	Brazil	SP	JACUPIRANGA	F	51	21.68	47865	99.77	576.743	P.1	2007-01-03
REDE-IB_100840/SARS-CoV-2/Angatuba/SP|2021-04-07	IB_100840	2021-04-07	Brazil	SP	ANGATUBA	F	25	20.52	2720273	99.71	4109.33	P.1	2007-01-03
REDE-IB_100841/SARS-CoV-2/Angatuba/SP|2021-04-07	IB_100841	2021-04-07	Brazil	SP	ANGATUBA	F	28	19.98	2919586	99.98	5490.32	P.1	2007-01-03
REDE-IB_100861/SARS-CoV-2/Buri/SP|2021-04-07	IB_100861	2021-04-07	Brazil	SP	BURI	M	28	23.15	2706504	99.79	3870.52	P.1	2007-01-03
REDE-IB_100884/SARS-CoV-2/Catigua/SP|2021-04-07	IB_100884	2021-04-07	Brazil	SP	CATIGUA	M	24	20.22	2847742	99.95	5032.26	P.1	2007-01-03
REDE-IB_100885/SARS-CoV-2/Catigua/SP|2021-04-07	IB_100885	2021-04-07	Brazil	SP	CATIGUA	M	26	21.19	2446255	99.97	4103.48	P.1	2007-01-03
REDE-IB_100928/SARS-CoV-2/Ibiuna/SP|2021-04-07	IB_100928	2021-04-07	Brazil	SP	IBIUNA	F	44	21.68	2794879	99.95	4746.4	P.1	2007-01-03
REDE-IB_100931/SARS-CoV-2/Iguape/SP|2021-04-07	IB_100931	2021-04-07	Brazil	SP	IGUAPE	F	53	20.97	2565351	99.88	4849.97	P.1	2007-01-03
REDE-IB_100939/SARS-CoV-2/Itapetininga/SP|2021-04-07	IB_100939	2021-04-07	Brazil	SP	ITAPETININGA	F	24	2021-06-24	2635374	99.97	4333.46	P.1	2007-01-03
REDE-IB_100940/SARS-CoV-2/Itapetininga/SP|2021-04-07	IB_100940	2021-04-07	Brazil	SP	ITAPETININGA	F	37	2021-03-26	2659947	99.98	5546.41	P.1	2007-01-03
REDE-IB_100941/SARS-CoV-2/Itapetininga/SP|2021-04-07	IB_100941	2021-04-07	Brazil	SP	ITAPETININGA	F	26	25.16	2445459	99.95	4085.97	P.1	2007-01-03
REDE-IB_100945/SARS-CoV-2/Itapetininga/SP|2021-04-07	IB_100945	2021-04-07	Brazil	SP	ITAPETININGA	M	26	25.54	2525759	99.97	3973.19	P.1	2007-01-03
REDE-IB_100946/SARS-CoV-2/Itapetininga/SP|2021-04-07	IB_100946	2021-04-07	Brazil	SP	ITAPETININGA	M	37	2021-07-26	2286899	99.07	2935.5	P.1	2007-01-03
REDE-IB_100947/SARS-CoV-2/Itapetininga/SP|2021-04-07	IB_100947	2021-04-07	Brazil	SP	ITAPETININGA	M	29	29.89	2684026	99.96	4236.83	P.1	2007-01-03
REDE-IB_100948/SARS-CoV-2/Itapetininga/SP|2021-04-07	IB_100948	2021-04-07	Brazil	SP	ITAPETININGA	F	34	2021-01-23	2019689	99.93	3696.79	P.1	2007-01-03
REDE-IB_100949/SARS-CoV-2/Itapetininga/SP|2021-04-07	IB_100949	2021-04-07	Brazil	SP	ITAPETININGA	M	13	2021-04-21	2719569	99.93	4102.33	P.1	2007-01-03
REDE-IB_100969/SARS-CoV-2/Jacupiranga/SP|2021-04-07	IB_100969	2021-04-07	Brazil	SP	JACUPIRANGA	M	55	21.80	2853627	99.96	5161.8	P.1	2007-01-03
REDE-IB_100977/SARS-CoV-2/Monte Aprazivel/SP|2021-04-07	IB_100977	2021-04-07	Brazil	SP	MONTE APRAZIVEL	M	65	13.27	2620289	99.82	4207.59	P.1	2007-01-03
REDE-IB_100978/SARS-CoV-2/Monte Aprazivel/SP|2021-04-07	IB_100978	2021-04-07	Brazil	SP	MONTE APRAZIVEL	F	31	10.17	2762094	99.73	5053.62	P.1	2007-01-03
REDE-IB_100979/SARS-CoV-2/Monte Aprazivel/SP|2021-04-07	IB_100979	2021-04-07	Brazil	SP	MONTE APRAZIVEL	M	41	13.37	2744260	99.98	4957	P.1	2007-01-03
REDE-IB_100980/SARS-CoV-2/Monte Aprazivel/SP|2021-04-07	IB_100980	2021-04-07	Brazil	SP	MONTE APRAZIVEL	M	46	13.67	2401069	99.57	4468.89	P.1	2007-01-03
REDE-IB_100981/SARS-CoV-2/Monte Aprazivel/SP|2021-04-07	IB_100981	2021-04-07	Brazil	SP	MONTE APRAZIVEL	F	50	14.75	2480381	99.79	4704.06	P.1	2007-01-03
REDE-IB_100982/SARS-CoV-2/Monte Aprazivel/SP|2021-04-07	IB_100982	2021-04-07	Brazil	SP	MONTE APRAZIVEL	F	24	15.18	2418209	99.98	4924.05	P.1	2007-01-03
REDE-IB_101003/SARS-CoV-2/Neves Paulista/SP|2021-04-07	IB_101003	2021-04-07	Brazil	SP	NEVES PAULISTA	M	52	25.48	2513595	99.88	4882.39	P.1	2007-01-03
REDE-IB_101004/SARS-CoV-2/Neves Paulista/SP|2021-04-07	IB_101004	2021-04-07	Brazil	SP	NEVES PAULISTA	M	24	2021-07-20	2579360	99.73	4930.41	P.1	2007-01-03
REDE-IB_101007/SARS-CoV-2/Orindiuva/SP|2021-04-07	IB_101007	2021-04-07	Brazil	SP	ORINDIUVA	M	57	20.28	2502212	99.98	4346.53	P.1	2007-01-03
REDE-IB_101033/SARS-CoV-2/Porto Feliz/SP|2021-04-07	IB_101033	2021-04-07	Brazil	SP	PORTO FELIZ	F	38	24.0	2611838	99.98	4166.28	P.1	2007-01-03
REDE-IB_101034/SARS-CoV-2/Porto Feliz/SP|2021-04-07	IB_101034	2021-04-07	Brazil	SP	PORTO FELIZ	M	37	19.54	2424630	99.41	3063.67	P.1	2007-01-03
REDE-IB_101035/SARS-CoV-2/Porto Feliz/SP|2021-04-07	IB_101035	2021-04-07	Brazil	SP	PORTO FELIZ	M	18	25.70	2655555	99.98	5224.22	P.1	2007-01-03
REDE-IB_101036/SARS-CoV-2/Porto Feliz/SP|2021-04-07	IB_101036	2021-04-07	Brazil	SP	PORTO FELIZ	F	17	24.37	2360743	99.57	3599.11	P.1	2007-01-03
REDE-IB_101037/SARS-CoV-2/Porto Feliz/SP|2021-04-07	IB_101037	2021-04-07	Brazil	SP	PORTO FELIZ	M	40	25.65	2736336	99.98	4934.35	P.1	2007-01-03
REDE-IB_101038/SARS-CoV-2/Porto Feliz/SP|2021-04-07	IB_101038	2021-04-07	Brazil	SP	PORTO FELIZ	M	42	22.97	2864206	99.97	4358.59	P.1	2007-01-03
REDE-IB_101039/SARS-CoV-2/Porto Feliz/SP|2021-04-07	IB_101039	2021-04-07	Brazil	SP	PORTO FELIZ	F	33	20.34	2412374	99.93	3911.06	P.1	2007-01-03
REDE-IB_101041/SARS-CoV-2/Porto Feliz/SP|2021-04-07	IB_101041	2021-04-07	Brazil	SP	PORTO FELIZ	M	56	25.78	2525322	99.98	4132.29	P.1	2007-01-03
REDE-IB_101042/SARS-CoV-2/Porto Feliz/SP|2021-04-07	IB_101042	2021-04-07	Brazil	SP	PORTO FELIZ	F	31	18.49	2335669	99.93	5091.08	P.1	2007-01-03
REDE-IB_101043/SARS-CoV-2/Porto Feliz/SP|2021-04-07	IB_101043	2021-04-07	Brazil	SP	PORTO FELIZ	M	14	29.81	2541412	99.98	4243.98	P.1	2007-01-03
REDE-IB_101048/SARS-CoV-2/Salto/SP|2021-04-07	IB_101048	2021-04-07	Brazil	SP	SALTO	M	42	29.82	2420694	99.74	3690	P.1	2007-01-03
REDE-IB_101049/SARS-CoV-2/Salto/SP|2021-04-07	IB_101049	2021-04-07	Brazil	SP	SALTO	M	65	20.65	2791542	99.97	4277.47	P.1	2007-01-03
REDE-IB_101050/SARS-CoV-2/Salto/SP|2021-04-07	IB_101050	2021-04-07	Brazil	SP	SALTO	M	48	24.74	2395899	99.6	3566.37	P.1	2007-01-03
REDE-IB_101051/SARS-CoV-2/Salto/SP|2021-04-07	IB_101051	2021-04-07	Brazil	SP	SALTO	M	33	25.69	2117093	99.94	3944.67	P.1	2007-01-03
REDE-IB_101069/SARS-CoV-2/Santa Rita DOeste/SP|2021-04-07	IB_101069	2021-04-07	Brazil	SP	SANTA RITA D'OESTE	F	35	16.70	2825248	99.85	4749.47	P.1	2007-01-03
REDE-IB_101117/SARS-CoV-2/Sorocaba/SP|2021-04-07	IB_101117	2021-04-07	Brazil	SP	SOROCABA	M	17	29.70	2677697	99.81	4119.36	P.1	2007-01-03
REDE-IB_101118/SARS-CoV-2/Sorocaba/SP|2021-04-07	IB_101118	2021-04-07	Brazil	SP	SOROCABA	M	40	19.79	2497353	98.87	3559.13	P.1	2007-01-03
REDE-IB_101120/SARS-CoV-2/Sorocaba/SP|2021-04-07	IB_101120	2021-04-07	Brazil	SP	SOROCABA	F	26	20.22	2304531	99.97	4094.98	P.1	2007-01-03
REDE-IB_101121/SARS-CoV-2/Sorocaba/SP|2021-04-07	IB_101121	2021-04-07	Brazil	SP	SOROCABA	F	25	21.19	2414696	99.97	4180.42	P.1	2007-01-03
REDE-IB_101122/SARS-CoV-2/Sorocaba/SP|2021-04-07	IB_101122	2021-04-07	Brazil	SP	SOROCABA	F	52	20.78	2419537	99.97	3968.4	P.1	2007-01-03
REDE-IB_101123/SARS-CoV-2/Sorocaba/SP|2021-04-07	IB_101123	2021-04-07	Brazil	SP	SOROCABA	F	33	2021-11-24	2429052	99.95	3357.69	P.1	2007-01-03
REDE-IB_101124/SARS-CoV-2/Sorocaba/SP|2021-04-07	IB_101124	2021-04-07	Brazil	SP	SOROCABA	M	43	24.78	2714090	99.81	3842.39	P.1	2007-01-03
REDE-IB_101125/SARS-CoV-2/Sorocaba/SP|2021-04-07	IB_101125	2021-04-07	Brazil	SP	SOROCABA	M	59	25.40	2637662	99.97	4337.31	P.1	2007-01-03
REDE-IB_101126/SARS-CoV-2/Sorocaba/SP|2021-04-07	IB_101126	2021-04-07	Brazil	SP	SOROCABA	M	17	18.14	2285289	99.81	4046.28	P.1	2007-01-03
REDE-IB_101127/SARS-CoV-2/Sorocaba/SP|2021-04-07	IB_101127	2021-04-07	Brazil	SP	SOROCABA	F	35	26.69	2811155	99.82	4322.12	P.1	2007-01-03
REDE-IB_101128/SARS-CoV-2/Sorocaba/SP|2021-04-07	IB_101128	2021-04-07	Brazil	SP	SOROCABA	M	26	17.70	2528309	99.43	4025.44	P.1	2007-01-03
REDE-IB_101131/SARS-CoV-2/Sorocaba/SP|2021-04-07	IB_101131	2021-04-07	Brazil	SP	SOROCABA	F	42	29.85	2591241	99.9	3842.18	P.1	2007-01-03
REDE-IB_101134/SARS-CoV-2/Sorocaba/SP|2021-04-07	IB_101134	2021-04-07	Brazil	SP	SOROCABA	M	10	2021-08-25	2187205	99.64	3239.42	P.1	2007-01-03
REDE-IB_101136/SARS-CoV-2/Sorocaba/SP|2021-04-07	IB_101136	2021-04-07	Brazil	SP	SOROCABA	M	22	23.74	2339875	99.94	4178.68	P.1	2007-01-03
REDE-IB_101137/SARS-CoV-2/Sorocaba/SP|2021-04-07	IB_101137	2021-04-07	Brazil	SP	SOROCABA	F	25	27.61	2591509	99.66	4351.34	P.1	2007-01-03
REDE-IB_101138/SARS-CoV-2/Sorocaba/SP|2021-04-07	IB_101138	2021-04-07	Brazil	SP	SOROCABA	M	35	22.75	2445922	99.93	4047.23	P.1	2007-01-03
REDE-IB_101140/SARS-CoV-2/Sorocaba/SP|2021-04-07	IB_101140	2021-04-07	Brazil	SP	SOROCABA	F	55	25.71	2597581	99.07	3487.35	P.1	2007-01-03
REDE-IB_101142/SARS-CoV-2/Sorocaba/SP|2021-04-07	IB_101142	2021-04-07	Brazil	SP	SOROCABA	F	51	16.53	2348359	99.79	3462.22	P.1	2007-01-03
REDE-IB_101143/SARS-CoV-2/Sorocaba/SP|2021-04-07	IB_101143	2021-04-07	Brazil	SP	SOROCABA	M	72	2021-09-16	2712306	99.81	4354.61	P.1	2007-01-03
REDE-IB_101144/SARS-CoV-2/Sorocaba/SP|2021-04-07	IB_101144	2021-04-07	Brazil	SP	SOROCABA	M	56	18.15	2476002	99.96	4711.75	P.1	2007-01-03
REDE-IB_101147/SARS-CoV-2/Sorocaba/SP|2021-04-07	IB_101147	2021-04-07	Brazil	SP	SOROCABA	M	42	19.43	2926446	99.97	4122.47	P.1	2007-01-03
REDE-IB_101148/SARS-CoV-2/Sorocaba/SP|2021-04-07	IB_101148	2021-04-07	Brazil	SP	SOROCABA	M	46	21.26	2561041	99.83	4134.6	P.1	2007-01-03
REDE-IB_101149/SARS-CoV-2/Sorocaba/SP|2021-04-07	IB_101149	2021-04-07	Brazil	SP	SOROCABA	M	49	24.30	2383380	99.9	3614.43	P.1	2007-01-03
REDE-IB_101151/SARS-CoV-2/Sorocaba/SP|2021-04-07	IB_101151	2021-04-07	Brazil	SP	SOROCABA	M	41	25.20	2377097	99.89	3720.55	P.1	2007-01-03
REDE-IB_101153/SARS-CoV-2/Sorocaba/SP|2021-04-07	IB_101153	2021-04-07	Brazil	SP	SOROCABA	M	51	25.84	2718927	99.93	4333.69	P.1	2007-01-03
REDE-IB_101154/SARS-CoV-2/Sorocaba/SP|2021-04-07	IB_101154	2021-04-07	Brazil	SP	SOROCABA	M	45	22.72	2583819	99.91	4236.57	P.1	2007-01-03
REDE-IB_101158/SARS-CoV-2/Sorocaba/SP|2021-04-07	IB_101158	2021-04-07	Brazil	SP	SOROCABA	F	12	19.64	1739631	98.88	2960.28	P.1	2007-01-03
REDE-IB_101160/SARS-CoV-2/Sorocaba/SP|2021-04-07	IB_101160	2021-04-07	Brazil	SP	SOROCABA	F	43	2021-06-20	2237037	99.95	3732.8	P.1	2007-01-03
REDE-IB_101162/SARS-CoV-2/Sorocaba/SP|2021-04-07	IB_101162	2021-04-07	Brazil	SP	SOROCABA	F	38	20.34	2567109	99.84	4860.84	P.1	2007-01-03
REDE-IB_101178/SARS-CoV-2/Tabapua/SP|2021-04-07	IB_101178	2021-04-07	Brazil	SP	TABAPUA	F	37	26.67	2627988	99.98	5311.56	P.1	2007-01-03
REDE-IB_101179/SARS-CoV-2/Tabapua/SP|2021-04-07	IB_101179	2021-04-07	Brazil	SP	TABAPUA	F	25	21.41	2501320	99.97	4980.86	P.1	2007-01-03
REDE-IB_101180/SARS-CoV-2/Tabapua/SP|2021-04-07	IB_101180	2021-04-07	Brazil	SP	TABAPUA	M	13	28.47	2708666	99.04	4165.98	P.1	2007-01-03
REDE-IB_101181/SARS-CoV-2/Tabapua/SP|2021-04-07	IB_101181	2021-04-07	Brazil	SP	TABAPUA	F	70	25.54	2278569	99.81	4187.98	P.1	2007-01-03
REDE-IB_101211/SARS-CoV-2/Tiete/SP|2021-04-07	IB_101211	2021-04-07	Brazil	SP	TIETE	M	32	24.00	3108656	99.98	5296.48	P.1	2007-01-03
REDE-IB_101212/SARS-CoV-2/Tiete/SP|2021-04-07	IB_101212	2021-04-07	Brazil	SP	TIETE	M	18	2021-01-24	2723695	99.96	4330.97	P.1	2007-01-03
REDE-IB_101423/SARS-CoV-2/Piracicaba/SP|2021-04-07	IB_101423	2021-04-07	Brazil	SP	PIRACICABA	M	41	29.89	8300636	99.93	6689.93	P.1	2007-01-03
REDE-IB_101569/SARS-CoV-2/Elias Fausto/SP|2021-04-07	IB_101569	2021-04-07	Brazil	SP	ELIAS FAUSTO	F	36	23.70	500538	99.93	1737.41	P.1	2007-01-03
REDE-IB_103150/SARS-CoV-2/Osasco/SP|2021-04-07	IB_103150	2021-04-07	Brazil	SP	OSASCO	M	48	23.80	474349	99.88	1598.66	P.1	2007-01-03
REDE-IB_103152/SARS-CoV-2/Osasco/SP|2021-04-07	IB_103152	2021-04-07	Brazil	SP	OSASCO	F	48	26.92	462882	99.77	1545.15	P.1	2007-01-03
REDE-IB_103154/SARS-CoV-2/Itapevi/SP|2021-04-07	IB_103154	2021-04-07	Brazil	SP	ITAPEVI	F	26	27.99	413197	99.61	1247.47	P.1	2007-01-03
REDE-IB_103155/SARS-CoV-2/Itapevi/SP|2021-04-07	IB_103155	2021-04-07	Brazil	SP	ITAPEVI	M	24	27.63	378514	99.03	1263.43	P.1	2007-01-03
REDE-IB_103158/SARS-CoV-2/Guarulhos/SP|2021-04-07	IB_103158	2021-04-07	Brazil	SP	GUARULHOS	F	50	14.36	402531	99.71	1398.48	P.1	2007-01-03
REDE-IB_103159/SARS-CoV-2/Guarulhos/SP|2021-04-07	IB_103159	2021-04-07	Brazil	SP	GUARULHOS	M	51	23.80	365680	98.87	1264.77	P.1	2007-01-03
REDE-IB_103161/SARS-CoV-2/Guarulhos/SP|2021-04-07	IB_103161	2021-04-07	Brazil	SP	GUARULHOS	F	25	24.0	471792	99.41	1612.41	P.1	2007-01-03
REDE-IB_103168/SARS-CoV-2/Itaquaquecetuba/SP|2021-04-07	IB_103168	2021-04-07	Brazil	SP	ITAQUAQUECETUBA	M	24	23.51	425528	99.92	1265.38	P.1	2007-01-03
REDE-IB_103170/SARS-CoV-2/Itaquaquecetuba/SP|2021-04-07	IB_103170	2021-04-07	Brazil	SP	ITAQUAQUECETUBA	M	55	18.49	448979	99.58	1514.07	P.1	2007-01-03
REDE-IB_103172/SARS-CoV-2/Itaquaquecetuba/SP|2021-04-07	IB_103172	2021-04-07	Brazil	SP	ITAQUAQUECETUBA	F	32	2021-05-19	524016	99.91	1779.81	P.1	2007-01-03
REDE-IB_103174/SARS-CoV-2/Vargem Grande Paulista/SP|2021-04-07	IB_103174	2021-04-07	Brazil	SP	VARGEM GRANDE PAULISTA	F	31	2021-01-19	498069	99.74	1710	P.1	2007-01-03
REDE-IB_103175/SARS-CoV-2/Vargem Grande Paulista/SP|2021-04-07	IB_103175	2021-04-07	Brazil	SP	VARGEM GRANDE PAULISTA	F	59	13.84	615940	99.98	2077.46	P.1	2007-01-03
REDE-IB_103179/SARS-CoV-2/Franco da Rocha/SP|2021-04-07	IB_103179	2021-04-07	Brazil	SP	FRANCO DA ROCHA	M	47	25.69	492964	99.82	1658.34	P.1	2007-01-03
REDE-IB_103180/SARS-CoV-2/Sao Paulo/SP|2021-04-07	IB_103180	2021-04-07	Brazil	SP	SAO PAULO	M	43	25.21	534907	99.88	1810.63	P.1	2007-01-03
REDE-IB_103181/SARS-CoV-2/Franco da Rocha/SP|2021-04-07	IB_103181	2021-04-07	Brazil	SP	FRANCO DA ROCHA	M	45	24.41	464704	99.76	1524.64	P.1	2007-01-03
REDE-IB_103183/SARS-CoV-2/Franco da Rocha/SP|2021-04-07	IB_103183	2021-04-07	Brazil	SP	FRANCO DA ROCHA	F	66	26.42	514963	99.8	1759.83	P.1	2007-01-03
REDE-IB_103184/SARS-CoV-2/Guararema/SP|2021-04-07	IB_103184	2021-04-07	Brazil	SP	GUARAREMA	F	50	26.89	492612	99.7	1696.39	P.1	2007-01-03
REDE-IB_103187/SARS-CoV-2/Sao Paulo/SP|2021-04-07	IB_103187	2021-04-07	Brazil	SP	SAO PAULO	F	54	23.96	498554	99.72	1643.19	P.1	2007-01-03
REDE-IB_103188/SARS-CoV-2/Franco da Rocha/SP|2021-04-07	IB_103188	2021-04-07	Brazil	SP	FRANCO DA ROCHA	F	48	24.26	457229	98.94	1111.15	P.1	2007-01-03
REDE-IB_103190/SARS-CoV-2/Franco da Rocha/SP|2021-04-07	IB_103190	2021-04-07	Brazil	SP	FRANCO DA ROCHA	M	78	24.42	443534	99.93	1556.55	P.1	2007-01-03
REDE-IB_103191/SARS-CoV-2/Franco da Rocha/SP|2021-04-07	IB_103191	2021-04-07	Brazil	SP	FRANCO DA ROCHA	M	52	23.92	440672	99.95	1520.16	P.1	2007-01-03
REDE-IB_103192/SARS-CoV-2/Franco da Rocha/SP|2021-04-07	IB_103192	2021-04-07	Brazil	SP	FRANCO DA ROCHA	M	69	24.58	432928	99.7	1363.46	P.1	2007-01-03
REDE-IB_103194/SARS-CoV-2/Franco da Rocha/SP|2021-04-07	IB_103194	2021-04-07	Brazil	SP	FRANCO DA ROCHA	F	75	13.15	421155	99.89	1340.34	P.1	2007-01-03
REDE-IB_103195/SARS-CoV-2/Itapevi/SP|2021-04-07	IB_103195	2021-04-07	Brazil	SP	ITAPEVI	M	44	17.30	490979	99.88	1769.61	P.1	2007-01-03
REDE-IB_103196/SARS-CoV-2/Vargem Grande Paulista/SP|2021-04-07	IB_103196	2021-04-07	Brazil	SP	VARGEM GRANDE PAULISTA	F	37	2021-06-17	395942	99.87	1334.02	P.1	2007-01-03
REDE-IB_103197/SARS-CoV-2/Vargem Grande Paulista/SP|2021-04-07	IB_103197	2021-04-07	Brazil	SP	VARGEM GRANDE PAULISTA	M	45	16.70	422011	99.73	1493.97	P.1	2007-01-03
REDE-IB_103200/SARS-CoV-2/Itaquaquecetuba/SP|2021-04-07	IB_103200	2021-04-07	Brazil	SP	ITAQUAQUECETUBA	F	22	19.20	378501	99.05	1258.99	P.1	2007-01-03
REDE-IB_103205/SARS-CoV-2/Sao Paulo/SP|2021-04-07	IB_103205	2021-04-07	Brazil	SP	SAO PAULO	M	57	19.98	487417	99.93	1768.16	P.1	2007-01-03
REDE-IB_103207/SARS-CoV-2/Sao Paulo/SP|2021-04-07	IB_103207	2021-04-07	Brazil	SP	SAO PAULO	F	53	22.31	362924	99.89	1306.97	P.1	2007-01-03
REDE-IB_103212/SARS-CoV-2/Franco da Rocha/SP|2021-04-07	IB_103212	2021-04-07	Brazil	SP	FRANCO DA ROCHA	M	45	17.48	476963	99.11	1713.86	P.1	2007-01-03
REDE-IB_103213/SARS-CoV-2/Itaquaquecetuba/SP|2021-04-07	IB_103213	2021-04-07	Brazil	SP	ITAQUAQUECETUBA	F	28	17.55	504690	99.83	1829.6	P.1	2007-01-03
REDE-IB_103223/SARS-CoV-2/Itaquaquecetuba/SP|2021-04-07	IB_103223	2021-04-07	Brazil	SP	ITAQUAQUECETUBA	M	41	22.89	531118	99.77	1895.73	P.1	2007-01-03
REDE-IB_103224/SARS-CoV-2/Itaquaquecetuba/SP|2021-04-07	IB_103224	2021-04-07	Brazil	SP	ITAQUAQUECETUBA	M	33	2021-06-23	452350	99.79	1585.09	P.1	2007-01-03
REDE-IB_103230/SARS-CoV-2/Itaquaquecetuba/SP|2021-04-07	IB_103230	2021-04-07	Brazil	SP	ITAQUAQUECETUBA	M	28	2021-01-14	472962	99.54	1656.2	P.1	2007-01-03
REDE-IB_103232/SARS-CoV-2/Itaquaquecetuba/SP|2021-04-07	IB_103232	2021-04-07	Brazil	SP	ITAQUAQUECETUBA	M	59	14.68	515512	99.98	1824.69	P.1	2007-01-03
REDE-IB_103178/SARS-CoV-2/Franco da Rocha/SP|2021-04-07	IB_103178	2021-04-07	Brazil	SP	FRANCO DA ROCHA	F	20	24.74	496181	99.79	1673.25	B.1.1.7	2007-01-03
REDE-IB_103189/SARS-CoV-2/Franco da Rocha/SP|2021-04-07	IB_103189	2021-04-07	Brazil	SP	FRANCO DA ROCHA	F	21	2021-05-23	474264	99.83	1378.04	B.1.1.7	2007-01-03
REDE-IB_103228/SARS-CoV-2/Itaquaquecetuba/SP|2021-04-07	IB_103228	2021-04-07	Brazil	SP	ITAQUAQUECETUBA	F	22	13.17	567554	99.75	2035.08	B.1.1.7	2007-01-03
REDE-IB_100874/SARS-CoV-2/Capao Bonito/SP|2021-04-08	IB_100874	2021-04-08	Brazil	SP	CAPAO BONITO	M	27	27.47	2313146	99.98	4213.8	B.1.1.28	2007-01-03
REDE-IB_100878/SARS-CoV-2/Capao Bonito/SP|2021-04-08	IB_100878	2021-04-08	Brazil	SP	CAPAO BONITO	F	40	27.43	2455429	99.83	4309.91	B.1.1.7	2007-01-03
REDE-IB_100917/SARS-CoV-2/Cruzeiro/SP|2021-04-08	IB_100917	2021-04-08	Brazil	SP	CRUZEIRO	F	52	25.84	1801069	99.97	3495.25	B.1.1.28	2007-01-03
REDE-IB_100933/SARS-CoV-2/Ipero/SP|2021-04-08	IB_100933	2021-04-08	Brazil	SP	IPERO	M	47	23.64	2586509	99.73	3563.51	B.1.1.28	2007-01-03
REDE-IB_100938/SARS-CoV-2/Itabera/SP|2021-04-08	IB_100938	2021-04-08	Brazil	SP	ITABERA	F	33	25.69	2500337	100	4121.64	B.1.1.28	2007-01-03
REDE-IB_101080/SARS-CoV-2/Sao Miguel Arcanjo/SP|2021-04-08	IB_101080	2021-04-08	Brazil	SP	SAO MIGUEL ARCANJO	M	56	23.37	2913759	99.97	4420.31	B.1.1.28	2007-01-03
REDE-IB_101215/SARS-CoV-2/Votorantim/SP|2021-04-08	IB_101215	2021-04-08	Brazil	SP	VOTORANTIM	M	63	13.37	2614629	99.93	4801.9	B.1.1.7	2007-01-03
REDE-MG102/SARS-CoV-2/Santo Antonio do Monte/MG|2021-04-08	MG102	2021-04-08	Brazil	MG	SANTO ANTONIO DO MONTE	M	89	2021-07-19	187758	99.6	1349.7	P.1	2007-01-03
REDE-45803/SARS-CoV-2/Ribeirao Preto/SP|2021-04-08	45803	2021-04-08	Brazil	SP	RIBEIRAO PRETO	M	71	23.45	270492	99.79	1001	P.1	2007-01-03
REDE-45804/SARS-CoV-2/Ribeirao Preto/SP|2021-04-08	45804	2021-04-08	Brazil	SP	RIBEIRAO PRETO	M	46	23.42	244353	99.81	977931	P.1	2007-01-03
REDE-Supera01-14462803/SARS-CoV-2/Ribeirao Preto/SP|2021-04-08	Supera01-14462803	2021-04-08	Brazil	SP	RIBEIRAO PRETO	F	35	2021-01-20	237065	99.92	888767	P.1	2007-01-03
REDE-Supera02-14462795/SARS-CoV-2/Ribeirao Preto/SP|2021-04-08	Supera02-14462795	2021-04-08	Brazil	SP	RIBEIRAO PRETO	F	23	22.26	310949	99.89	1247.68	P.1	2007-01-03
REDE-Supera07-14193733/SARS-CoV-2/Ribeirao Preto/SP|2021-04-08	Supera07-14193733	2021-04-08	Brazil	SP	RIBEIRAO PRETO	F	23	25.48	274907	99.92	1126.73	P.1	2007-01-03
REDE-Supera09-14357656/SARS-CoV-2/Ribeirao Preto/SP|2021-04-08	Supera09-14357656	2021-04-08	Brazil	SP	RIBEIRAO PRETO	M	17	19.34	210220	99.89	870951	P.1	2007-01-03
REDE-Supera10-14357639/SARS-CoV-2/Ribeirao Preto/SP|2021-04-08	Supera10-14357639	2021-04-08	Brazil	SP	RIBEIRAO PRETO	F	48	2021-03-19	232162	98.73	825253	P.1	2007-01-03
REDE-Supera11-14462785/SARS-CoV-2/Ribeirao Preto/SP|2021-04-08	Supera11-14462785	2021-04-08	Brazil	SP	RIBEIRAO PRETO	M	79	18.85	195239	99.92	823317	P.1	2007-01-03
REDE-Supera12-14462806/SARS-CoV-2/Ribeirao Preto/SP|2021-04-08	Supera12-14462806	2021-04-08	Brazil	SP	RIBEIRAO PRETO	F	81	28.22	149557	99.91	537086	P.1	2007-01-03
REDE-Supera14-13550013/SARS-CoV-2/Ribeirao Preto/SP|2021-04-08	Supera14-13550013	2021-04-08	Brazil	SP	RIBEIRAO PRETO	M	67	22.56	244934	99.38	1039.26	P.1	2007-01-03
REDE-Supera15-14193736/SARS-CoV-2/Ribeirao Preto/SP|2021-04-08	Supera15-14193736	2021-04-08	Brazil	SP	RIBEIRAO PRETO	F	36	16.70	230275	99.97	971256	P.1	2007-01-03
REDE-IB_100669/SARS-CoV-2/Cajati/SP|2021-04-08	IB_100669	2021-04-08	Brazil	SP	CAJATI	M	70	19.56	60440	99.85	783.294	P.1	2007-01-03
REDE-IB_100671/SARS-CoV-2/Cajati/SP|2021-04-08	IB_100671	2021-04-08	Brazil	SP	CAJATI	F	59	2021-04-23	63231	99.84	799.112	P.1	2007-01-03
REDE-IB_100694/SARS-CoV-2/Juquia/SP|2021-04-08	IB_100694	2021-04-08	Brazil	SP	JUQUIA	M	22	2021-01-17	55143	99.84	699.037	P.1	2007-01-03
REDE-IB_100697/SARS-CoV-2/Pariquera-Acu/SP|2021-04-08	IB_100697	2021-04-08	Brazil	SP	PARIQUERA-ACU	M	28	23.64	26792	99.83	322.349	P.1	2007-01-03
REDE-IB_100713/SARS-CoV-2/Registro/SP|2021-04-08	IB_100713	2021-04-08	Brazil	SP	REGISTRO	F	46	2021-04-21	83792	99.78	1080.5	P.1	2007-01-03
REDE-IB_100839/SARS-CoV-2/Aluminio/SP|2021-04-08	IB_100839	2021-04-08	Brazil	SP	ALUMINIO	F	53	19.66	2203950	99.55	3317.83	P.1	2007-01-03
REDE-IB_100842/SARS-CoV-2/Angatuba/SP|2021-04-08	IB_100842	2021-04-08	Brazil	SP	ANGATUBA	F	43	20.68	2658235	99.98	4451.73	P.1	2007-01-03
REDE-IB_100843/SARS-CoV-2/Angatuba/SP|2021-04-08	IB_100843	2021-04-08	Brazil	SP	ANGATUBA	F	50	22.31	2684837	99.95	4359.61	P.1	2007-01-03
REDE-IB_100844/SARS-CoV-2/Angatuba/SP|2021-04-08	IB_100844	2021-04-08	Brazil	SP	ANGATUBA	M	30	23.37	2694099	99.97	4396.03	P.1	2007-01-03
REDE-IB_100845/SARS-CoV-2/Angatuba/SP|2021-04-08	IB_100845	2021-04-08	Brazil	SP	ANGATUBA	F	22	29.84	2783846	99.81	4356.21	P.1	2007-01-03
REDE-IB_100846/SARS-CoV-2/Aracariguama/SP|2021-04-08	IB_100846	2021-04-08	Brazil	SP	ARACARIGUAMA	M	21	28.43	2287436	99.98	4030.41	P.1	2007-01-03
REDE-IB_100847/SARS-CoV-2/Aracariguama/SP|2021-04-08	IB_100847	2021-04-08	Brazil	SP	ARACARIGUAMA	F	56	17.36	2348928	99.98	4155.03	P.1	2007-01-03
REDE-IB_100849/SARS-CoV-2/Avare/SP|2021-04-08	IB_100849	2021-04-08	Brazil	SP	AVARE	F	56	17.55	2932212	99.88	3922.09	P.1	2007-01-03
REDE-IB_100850/SARS-CoV-2/Balsamo/SP|2021-04-08	IB_100850	2021-04-08	Brazil	SP	BALSAMO	M	38	20.17	2780518	99.97	4887.48	P.1	2007-01-03
REDE-IB_100856/SARS-CoV-2/Boituva/SP|2021-04-08	IB_100856	2021-04-08	Brazil	SP	BOITUVA	M	43	21.93	2191663	99.93	3722.92	P.1	2007-01-03
REDE-IB_100857/SARS-CoV-2/Boituva/SP|2021-04-08	IB_100857	2021-04-08	Brazil	SP	BOITUVA	M	51	23.70	2542335	99.97	4082.31	P.1	2007-01-03
REDE-IB_100858/SARS-CoV-2/Boituva/SP|2021-04-08	IB_100858	2021-04-08	Brazil	SP	BOITUVA	F	15	22.55	2712892	99.98	4125.73	P.1	2007-01-03
REDE-IB_100860/SARS-CoV-2/Boituva/SP|2021-04-08	IB_100860	2021-04-08	Brazil	SP	BOITUVA	M	29	2021-06-23	2742769	99.89	4007.5	P.1	2007-01-03
REDE-IB_100862/SARS-CoV-2/Cajati/SP|2021-04-08	IB_100862	2021-04-08	Brazil	SP	CAJATI	M	25	23.33	2402041	99.98	4732.94	P.1	2007-01-03
REDE-IB_100870/SARS-CoV-2/Capao Bonito/SP|2021-04-08	IB_100870	2021-04-08	Brazil	SP	CAPAO BONITO	F	35	27.16	2366401	99.82	3946.73	P.1	2007-01-03
REDE-IB_100871/SARS-CoV-2/Capao Bonito/SP|2021-04-08	IB_100871	2021-04-08	Brazil	SP	CAPAO BONITO	F	20	26.30	2792610	99.91	4386.03	P.1	2007-01-03
REDE-IB_100872/SARS-CoV-2/Capao Bonito/SP|2021-04-08	IB_100872	2021-04-08	Brazil	SP	CAPAO BONITO	M	36	27.42	2848573	99.87	4225.01	P.1	2007-01-03
REDE-IB_100873/SARS-CoV-2/Capao Bonito/SP|2021-04-08	IB_100873	2021-04-08	Brazil	SP	CAPAO BONITO	F	51	18.85	2606481	99.98	4720.29	P.1	2007-01-03
REDE-IB_100875/SARS-CoV-2/Capao Bonito/SP|2021-04-08	IB_100875	2021-04-08	Brazil	SP	CAPAO BONITO	M	37	17.73	2652121	99.98	4412.9	P.1	2007-01-03
REDE-IB_100876/SARS-CoV-2/Capao Bonito/SP|2021-04-08	IB_100876	2021-04-08	Brazil	SP	CAPAO BONITO	M	34	18.93	2731769	99.98	4167.77	P.1	2007-01-03
REDE-IB_100877/SARS-CoV-2/Capao Bonito/SP|2021-04-08	IB_100877	2021-04-08	Brazil	SP	CAPAO BONITO	M	15	23.70	2209548	99.98	4252.07	P.1	2007-01-03
REDE-IB_100879/SARS-CoV-2/Capela do Alto/SP|2021-04-08	IB_100879	2021-04-08	Brazil	SP	CAPELA DO ALTO	M	28	2021-08-29	2415249	99.97	4332.62	P.1	2007-01-03
REDE-IB_100880/SARS-CoV-2/Capela do Alto/SP|2021-04-08	IB_100880	2021-04-08	Brazil	SP	CAPELA DO ALTO	M	17	19.57	2696673	99.76	4170.25	P.1	2007-01-03
REDE-IB_100881/SARS-CoV-2/Capela do Alto/SP|2021-04-08	IB_100881	2021-04-08	Brazil	SP	CAPELA DO ALTO	F	30	29.70	2311976	99.98	3935.31	P.1	2007-01-03
REDE-IB_100882/SARS-CoV-2/Capela do Alto/SP|2021-04-08	IB_100882	2021-04-08	Brazil	SP	CAPELA DO ALTO	M	39	19.79	2519668	99.97	5005.73	P.1	2007-01-03
REDE-IB_100883/SARS-CoV-2/Capela do Alto/SP|2021-04-08	IB_100883	2021-04-08	Brazil	SP	CAPELA DO ALTO	M	18	18.47	2235391	99.98	3996.24	P.1	2007-01-03
REDE-IB_100914/SARS-CoV-2/Cruzeiro/SP|2021-04-08	IB_100914	2021-04-08	Brazil	SP	CRUZEIRO	M	54	24.20	2369850	99.92	4015.86	P.1	2007-01-03
REDE-IB_100916/SARS-CoV-2/Cruzeiro/SP|2021-04-08	IB_100916	2021-04-08	Brazil	SP	CRUZEIRO	F	43	25.66	2136641	99.05	2886.56	P.1	2007-01-03
REDE-IB_100918/SARS-CoV-2/Cruzeiro/SP|2021-04-08	IB_100918	2021-04-08	Brazil	SP	CRUZEIRO	F	72	22.72	2651572	99.97	4486.44	P.1	2007-01-03
REDE-IB_100920/SARS-CoV-2/Cruzeiro/SP|2021-04-08	IB_100920	2021-04-08	Brazil	SP	CRUZEIRO	M	43	2021-05-18	2244491	99.76	3324.88	P.1	2007-01-03
REDE-IB_100926/SARS-CoV-2/Guarei/SP|2021-04-08	IB_100926	2021-04-08	Brazil	SP	GUAREI	F	34	20.34	2018839	99.95	4071.53	P.1	2007-01-03
REDE-IB_100927/SARS-CoV-2/Guarei/SP|2021-04-08	IB_100927	2021-04-08	Brazil	SP	GUAREI	F	42	18.81	2403425	99.33	3463.51	P.1	2007-01-03
REDE-IB_100929/SARS-CoV-2/Ibiuna/SP|2021-04-08	IB_100929	2021-04-08	Brazil	SP	IBIUNA	F	21	22.25	2400225	99.97	4425.16	P.1	2007-01-03
REDE-IB_100930/SARS-CoV-2/Ibiuna/SP|2021-04-08	IB_100930	2021-04-08	Brazil	SP	IBIUNA	M	18	2021-04-20	2682708	98.88	3427.59	P.1	2007-01-03
REDE-IB_100932/SARS-CoV-2/Ipero/SP|2021-04-08	IB_100932	2021-04-08	Brazil	SP	IPERO	M	24	23.16	2840084	99.98	4569.86	P.1	2007-01-03
REDE-IB_100934/SARS-CoV-2/Ipero/SP|2021-04-08	IB_100934	2021-04-08	Brazil	SP	IPERO	M	60	22.76	2219205	99.88	3292.49	P.1	2007-01-03
REDE-IB_100935/SARS-CoV-2/Itabera/SP|2021-04-08	IB_100935	2021-04-08	Brazil	SP	ITABERA	F	54	17.75	2944373	99.98	5308.74	P.1	2007-01-03
REDE-IB_100936/SARS-CoV-2/Itabera/SP|2021-04-08	IB_100936	2021-04-08	Brazil	SP	ITABERA	F	37	17.77	2447554	99.97	4239.61	P.1	2007-01-03
REDE-IB_100937/SARS-CoV-2/Itabera/SP|2021-04-08	IB_100937	2021-04-08	Brazil	SP	ITABERA	F	17	24.40	2265372	99.98	3729.57	P.1	2007-01-03
REDE-IB_100942/SARS-CoV-2/Itapetininga/SP|2021-04-08	IB_100942	2021-04-08	Brazil	SP	ITAPETININGA	F	56	26.67	2785060	99.97	4446.9	P.1	2007-01-03
REDE-IB_100943/SARS-CoV-2/Itapetininga/SP|2021-04-08	IB_100943	2021-04-08	Brazil	SP	ITAPETININGA	F	43	21.41	2739813	99.95	4041.15	P.1	2007-01-03
REDE-IB_100950/SARS-CoV-2/Itapetininga/SP|2021-04-08	IB_100950	2021-04-08	Brazil	SP	ITAPETININGA	F	29	2021-05-14	2607566	99.95	4277.71	P.1	2007-01-03
REDE-IB_100966/SARS-CoV-2/Itarare/SP|2021-04-08	IB_100966	2021-04-08	Brazil	SP	ITARARE	F	24	22.26	2543202	99.96	4020.46	P.1	2007-01-03
REDE-IB_100967/SARS-CoV-2/Itarare/SP|2021-04-08	IB_100967	2021-04-08	Brazil	SP	ITARARE	F	24	21.25	2323792	99.98	4045.04	P.1	2007-01-03
REDE-IB_100971/SARS-CoV-2/Mairinque/SP|2021-04-08	IB_100971	2021-04-08	Brazil	SP	MAIRINQUE	M	37	23.35	2796230	99.97	4106.99	P.1	2007-01-03
REDE-IB_100972/SARS-CoV-2/Mairinque/SP|2021-04-08	IB_100972	2021-04-08	Brazil	SP	MAIRINQUE	M	56	11.31	2545818	99.98	4626.57	P.1	2007-01-03
REDE-IB_101019/SARS-CoV-2/Piracicaba/SP|2021-04-08	IB_101019	2021-04-08	Brazil	SP	PIRACICABA	M	56	27.19	2397198	98.84	3011.64	P.1	2007-01-03
REDE-IB_101021/SARS-CoV-2/Piracicaba/SP|2021-04-08	IB_101021	2021-04-08	Brazil	SP	PIRACICABA	F	40	2021-07-29	2483431	99.94	4131.28	P.1	2007-01-03
REDE-IB_101044/SARS-CoV-2/Ribeirao Branco/SP|2021-04-08	IB_101044	2021-04-08	Brazil	SP	RIBEIRAO BRANCO	F	15	2021-05-19	2657063	99.81	4071.01	P.1	2007-01-03
REDE-IB_101045/SARS-CoV-2/Ribeirao Branco/SP|2021-04-08	IB_101045	2021-04-08	Brazil	SP	RIBEIRAO BRANCO	M	48	13.82	2647454	99.97	5275.94	P.1	2007-01-03
REDE-IB_101047/SARS-CoV-2/Salto/SP|2021-04-08	IB_101047	2021-04-08	Brazil	SP	SALTO	F	73	13.84	2707843	99.67	4187.81	P.1	2007-01-03
REDE-IB_101052/SARS-CoV-2/Salto de Pirapora/SP|2021-04-08	IB_101052	2021-04-08	Brazil	SP	SALTO DE PIRAPORA	M	44	25.21	2745027	99.97	4447.18	P.1	2007-01-03
REDE-IB_101053/SARS-CoV-2/Salto de Pirapora/SP|2021-04-08	IB_101053	2021-04-08	Brazil	SP	SALTO DE PIRAPORA	M	35	24.41	2293273	99.97	3838.92	P.1	2007-01-03
REDE-IB_101054/SARS-CoV-2/Salto de Pirapora/SP|2021-04-08	IB_101054	2021-04-08	Brazil	SP	SALTO DE PIRAPORA	F	22	26.37	2454376	99.95	4416.38	P.1	2007-01-03
REDE-IB_101055/SARS-CoV-2/Salto de Pirapora/SP|2021-04-08	IB_101055	2021-04-08	Brazil	SP	SALTO DE PIRAPORA	M	39	26.42	2587791	99.98	4374.05	P.1	2007-01-03
REDE-IB_101056/SARS-CoV-2/Salto de Pirapora/SP|2021-04-08	IB_101056	2021-04-08	Brazil	SP	SALTO DE PIRAPORA	F	46	26.89	2290609	99.98	4048.18	P.1	2007-01-03
REDE-IB_101057/SARS-CoV-2/Salto de Pirapora/SP|2021-04-08	IB_101057	2021-04-08	Brazil	SP	SALTO DE PIRAPORA	F	38	15.95	2396089	99.96	4004.94	P.1	2007-01-03
REDE-IB_101058/SARS-CoV-2/Salto de Pirapora/SP|2021-04-08	IB_101058	2021-04-08	Brazil	SP	SALTO DE PIRAPORA	M	44	23.75	1818764	99.69	3116.18	P.1	2007-01-03
REDE-IB_101059/SARS-CoV-2/Salto de Pirapora/SP|2021-04-08	IB_101059	2021-04-08	Brazil	SP	SALTO DE PIRAPORA	M	3	23.96	2177817	99.96	3775.28	P.1	2007-01-03
REDE-IB_101060/SARS-CoV-2/Salto de Pirapora/SP|2021-04-08	IB_101060	2021-04-08	Brazil	SP	SALTO DE PIRAPORA	F	6	24.26	2543330	99.69	3350.2	P.1	2007-01-03
REDE-IB_101081/SARS-CoV-2/Sao Miguel Arcanjo/SP|2021-04-08	IB_101081	2021-04-08	Brazil	SP	SAO MIGUEL ARCANJO	F	7	29.84	2101658	99.97	3922.83	P.1	2007-01-03
REDE-IB_101082/SARS-CoV-2/Sao Miguel Arcanjo/SP|2021-04-08	IB_101082	2021-04-08	Brazil	SP	SAO MIGUEL ARCANJO	F	38	28.43	2591015	99.97	4068	P.1	2007-01-03
REDE-IB_101083/SARS-CoV-2/Sao Miguel Arcanjo/SP|2021-04-08	IB_101083	2021-04-08	Brazil	SP	SAO MIGUEL ARCANJO	F	48	17.36	2948648	99.97	4343.94	P.1	2007-01-03
REDE-IB_101084/SARS-CoV-2/Sao Miguel Arcanjo/SP|2021-04-08	IB_101084	2021-04-08	Brazil	SP	SAO MIGUEL ARCANJO	F	19	17.48	2550354	99.96	4235.85	P.1	2007-01-03
REDE-IB_101085/SARS-CoV-2/Sao Miguel Arcanjo/SP|2021-04-08	IB_101085	2021-04-08	Brazil	SP	SAO MIGUEL ARCANJO	F	44	17.55	2654787	99.98	4217.8	P.1	2007-01-03
REDE-IB_101115/SARS-CoV-2/Sao Roque/SP|2021-04-08	IB_101115	2021-04-08	Brazil	SP	SAO ROQUE	M	22	2021-08-29	2521384	99.6	3244.65	P.1	2007-01-03
REDE-IB_101116/SARS-CoV-2/Sao Roque/SP|2021-04-08	IB_101116	2021-04-08	Brazil	SP	SAO ROQUE	M	38	19.57	2275296	99.24	3292.4	P.1	2007-01-03
REDE-IB_101119/SARS-CoV-2/Sorocaba/SP|2021-04-08	IB_101119	2021-04-08	Brazil	SP	SOROCABA	F	24	18.47	2433672	99.74	3730.21	P.1	2007-01-03
REDE-IB_101129/SARS-CoV-2/Sorocaba/SP|2021-04-08	IB_101129	2021-04-08	Brazil	SP	SOROCABA	M	26	18.13	2765801	99.94	4081.27	P.1	2007-01-03
REDE-IB_101130/SARS-CoV-2/Sorocaba/SP|2021-04-08	IB_101130	2021-04-08	Brazil	SP	SOROCABA	F	44	19.56	2811233	99.82	4278.65	P.1	2007-01-03
REDE-IB_101132/SARS-CoV-2/Sorocaba/SP|2021-04-08	IB_101132	2021-04-08	Brazil	SP	SOROCABA	M	35	2021-04-23	2589986	99.72	3790.4	P.1	2007-01-03
REDE-IB_101133/SARS-CoV-2/Sorocaba/SP|2021-04-08	IB_101133	2021-04-08	Brazil	SP	SOROCABA	M	48	19.82	2486563	99.98	3909.24	P.1	2007-01-03
REDE-IB_101135/SARS-CoV-2/Sorocaba/SP|2021-04-08	IB_101135	2021-04-08	Brazil	SP	SOROCABA	M	42	22.62	3073622	99.6	4464.83	P.1	2007-01-03
REDE-IB_101139/SARS-CoV-2/Sorocaba/SP|2021-04-08	IB_101139	2021-04-08	Brazil	SP	SOROCABA	M	32	2021-06-26	2496991	99.96	4193.7	P.1	2007-01-03
REDE-IB_101141/SARS-CoV-2/Sorocaba/SP|2021-04-08	IB_101141	2021-04-08	Brazil	SP	SOROCABA	F	45	2021-09-17	2647872	99.96	5415.69	P.1	2007-01-03
REDE-IB_101145/SARS-CoV-2/Sorocaba/SP|2021-04-08	IB_101145	2021-04-08	Brazil	SP	SOROCABA	F	68	22.81	2495984	99.97	4678.37	P.1	2007-01-03
REDE-IB_101146/SARS-CoV-2/Sorocaba/SP|2021-04-08	IB_101146	2021-04-08	Brazil	SP	SOROCABA	M	46	18.55	2627797	99.8	4096.28	P.1	2007-01-03
REDE-IB_101150/SARS-CoV-2/Sorocaba/SP|2021-04-08	IB_101150	2021-04-08	Brazil	SP	SOROCABA	M	59	24.20	2627409	99.97	5361.92	P.1	2007-01-03
REDE-IB_101152/SARS-CoV-2/Sorocaba/SP|2021-04-08	IB_101152	2021-04-08	Brazil	SP	SOROCABA	F	54	25.66	2745388	99.9	4035.61	P.1	2007-01-03
REDE-IB_101155/SARS-CoV-2/Sorocaba/SP|2021-04-08	IB_101155	2021-04-08	Brazil	SP	SOROCABA	M	23	22.00	2755886	99.95	4295.56	P.1	2007-01-03
REDE-IB_101156/SARS-CoV-2/Sorocaba/SP|2021-04-08	IB_101156	2021-04-08	Brazil	SP	SOROCABA	M	54	2021-05-18	2684282	99.98	4217.45	P.1	2007-01-03
REDE-IB_101157/SARS-CoV-2/Sorocaba/SP|2021-04-08	IB_101157	2021-04-08	Brazil	SP	SOROCABA	M	38	18.28	2588693	99.92	3771.63	P.1	2007-01-03
REDE-IB_101159/SARS-CoV-2/Sorocaba/SP|2021-04-08	IB_101159	2021-04-08	Brazil	SP	SOROCABA	F	50	19.90	2663307	99.15	3329.01	P.1	2007-01-03
REDE-IB_101161/SARS-CoV-2/Sorocaba/SP|2021-04-08	IB_101161	2021-04-08	Brazil	SP	SOROCABA	F	15	20.27	2712688	99.93	4091.35	P.1	2007-01-03
REDE-IB_101163/SARS-CoV-2/Sorocaba/SP|2021-04-08	IB_101163	2021-04-08	Brazil	SP	SOROCABA	F	48	18.81	1914498	99.48	3251.21	P.1	2007-01-03
REDE-IB_101164/SARS-CoV-2/Sorocaba/SP|2021-04-08	IB_101164	2021-04-08	Brazil	SP	SOROCABA	F	43	21.68	2721453	99.48	3605.57	P.1	2007-01-03
REDE-IB_101165/SARS-CoV-2/Sorocaba/SP|2021-04-08	IB_101165	2021-04-08	Brazil	SP	SOROCABA	M	21	22.25	1455396	99.97	3452.32	P.1	2007-01-03
REDE-IB_101166/SARS-CoV-2/Sorocaba/SP|2021-04-08	IB_101166	2021-04-08	Brazil	SP	SOROCABA	F	66	2021-02-21	2468747	99.97	4173.07	P.1	2007-01-03
REDE-IB_101213/SARS-CoV-2/Tiete/SP|2021-04-08	IB_101213	2021-04-08	Brazil	SP	TIETE	M	58	13.27	2316033	99.98	4309.9	P.1	2007-01-03
REDE-IB_101214/SARS-CoV-2/Tiete/SP|2021-04-08	IB_101214	2021-04-08	Brazil	SP	TIETE	F	56	10.17	2442398	99.98	4185.89	P.1	2007-01-03
REDE-IB_101216/SARS-CoV-2/Votorantim/SP|2021-04-08	IB_101216	2021-04-08	Brazil	SP	VOTORANTIM	M	32	13.67	2428708	99.97	4670.72	P.1	2007-01-03
REDE-IB_101570/SARS-CoV-2/Iracemapolis/SP|2021-04-08	IB_101570	2021-04-08	Brazil	SP	IRACEMAPOLIS	M	37	22.55	642556	99.84	2379.85	P.1	2007-01-03
REDE-IB_101571/SARS-CoV-2/Santa Gertrudes/SP|2021-04-08	IB_101571	2021-04-08	Brazil	SP	SANTA GERTRUDES	F	51	22.89	579992	99.98	2055.72	P.1	2007-01-03
REDE-IB_101572/SARS-CoV-2/Pirassununga/SP|2021-04-08	IB_101572	2021-04-08	Brazil	SP	PIRASSUNUNGA	M	48	2021-06-23	296044	99.86	1108.89	P.1	2007-01-03
REDE-IB_101583/SARS-CoV-2/Araras/SP|2021-04-08	IB_101583	2021-04-08	Brazil	SP	ARARAS	M	30	26.30	494895	99.85	1820.11	P.1	2007-01-03
REDE-IB_101585/SARS-CoV-2/Capivari/SP|2021-04-08	IB_101585	2021-04-08	Brazil	SP	CAPIVARI	F	64	18.85	832612	99.96	2874.13	P.1	2007-01-03
REDE-IB_103146/SARS-CoV-2/Osasco/SP|2021-04-08	IB_103146	2021-04-08	Brazil	SP	OSASCO	M	38	21.35	414651	98.94	1294.57	P.1	2007-01-03
REDE-IB_103147/SARS-CoV-2/Osasco/SP|2021-04-08	IB_103147	2021-04-08	Brazil	SP	OSASCO	M	53	27.19	484749	99.41	1575.88	P.1	2007-01-03
REDE-IB_103148/SARS-CoV-2/Osasco/SP|2021-04-08	IB_103148	2021-04-08	Brazil	SP	OSASCO	F	22	28.47	444861	99.67	1465.96	P.1	2007-01-03
REDE-IB_103151/SARS-CoV-2/Osasco/SP|2021-04-08	IB_103151	2021-04-08	Brazil	SP	OSASCO	F	60	26.17	536463	99.82	1837.11	P.1	2007-01-03
REDE-IB_103153/SARS-CoV-2/Sao Paulo/SP|2021-04-08	IB_103153	2021-04-08	Brazil	SP	SAO PAULO	F	76	2021-12-27	340460	99.09	709.346	P.1	2007-01-03
REDE-IB_103156/SARS-CoV-2/Itapevi/SP|2021-04-08	IB_103156	2021-04-08	Brazil	SP	ITAPEVI	F	49	2021-12-28	432031	98.86	1211.45	P.1	2007-01-03
REDE-IB_103186/SARS-CoV-2/Sao Paulo/SP|2021-04-08	IB_103186	2021-04-08	Brazil	SP	SAO PAULO	F	41	23.75	463820	99.81	1572.19	P.1	2007-01-03
REDE-IB_103198/SARS-CoV-2/Itaquaquecetuba/SP|2021-04-08	IB_103198	2021-04-08	Brazil	SP	ITAQUAQUECETUBA	F	38	17.67	455883	99.93	1607.66	P.1	2007-01-03
REDE-IB_103199/SARS-CoV-2/Franco da Rocha/SP|2021-04-08	IB_103199	2021-04-08	Brazil	SP	FRANCO DA ROCHA	F	53	18.77	370247	99.76	1260.04	P.1	2007-01-03
REDE-IB_103202/SARS-CoV-2/Franco da Rocha/SP|2021-04-08	IB_103202	2021-04-08	Brazil	SP	FRANCO DA ROCHA	F	46	19.50	376202	99.66	1292.66	P.1	2007-01-03
REDE-IB_103203/SARS-CoV-2/Franco da Rocha/SP|2021-04-08	IB_103203	2021-04-08	Brazil	SP	FRANCO DA ROCHA	F	61	19.66	428957	99.82	1509.34	P.1	2007-01-03
REDE-IB_103206/SARS-CoV-2/Itaquaquecetuba/SP|2021-04-08	IB_103206	2021-04-08	Brazil	SP	ITAQUAQUECETUBA	F	35	20.68	385650	99.9	1253.17	P.1	2007-01-03
REDE-IB_103210/SARS-CoV-2/Itaquaquecetuba/SP|2021-04-08	IB_103210	2021-04-08	Brazil	SP	ITAQUAQUECETUBA	M	26	28.43	357336	99.6	1223.77	P.1	2007-01-03
REDE-IB_103211/SARS-CoV-2/Itaquaquecetuba/SP|2021-04-08	IB_103211	2021-04-08	Brazil	SP	ITAQUAQUECETUBA	M	46	17.36	504664	99.86	1775.66	P.1	2007-01-03
REDE-IB_103216/SARS-CoV-2/Itaquaquecetuba/SP|2021-04-08	IB_103216	2021-04-08	Brazil	SP	ITAQUAQUECETUBA	F	26	20.74	441559	99.94	1557.56	P.1	2007-01-03
REDE-IB_103219/SARS-CoV-2/Franco da Rocha/SP|2021-04-08	IB_103219	2021-04-08	Brazil	SP	FRANCO DA ROCHA	F	54	21.91	521966	99.74	1849.41	P.1	2007-01-03
REDE-IB_103221/SARS-CoV-2/Franco da Rocha/SP|2021-04-08	IB_103221	2021-04-08	Brazil	SP	FRANCO DA ROCHA	F	41	23.70	527984	98.95	1830.73	P.1	2007-01-03
REDE-IB_101573/SARS-CoV-2/Leme/SP|2021-04-08	IB_101573	2021-04-08	Brazil	SP	LEME	F	54	23.15	516848	99.7	1852.34	B.1.1.7	2007-01-03
REDE-IB_103218/SARS-CoV-2/Franco da Rocha/SP|2021-04-08	IB_103218	2021-04-08	Brazil	SP	FRANCO DA ROCHA	F	30	21.27	377731	99.83	1319.4	B.1.1.28	2007-01-03
REDE-IB_101183/SARS-CoV-2/Tapirai/SP|2021-04-09	IB_101183	2021-04-09	Brazil	SP	TAPIRAI	F	43	29.89	2668210	99.89	4096.03	B.1.1.28	2007-01-03
REDE-MG128/SARS-CoV-2/Itaobim/MG|2021-04-09	MG128	2021-04-09	Brazil	MG	ITAOBIM	F	44	22	244412	99.4	1784.4	P.1	2007-01-03
REDE-IB_100670/SARS-CoV-2/Cajati/SP|2021-04-09	IB_100670	2021-04-09	Brazil	SP	CAJATI	F	21	29.85	85520	99.86	1080.6	P.1	2007-01-03
REDE-IB_100672/SARS-CoV-2/Cajati/SP|2021-04-09	IB_100672	2021-04-09	Brazil	SP	CAJATI	M	29	19.82	39125	99.82	490.889	P.1	2007-01-03
REDE-IB_100859/SARS-CoV-2/Boituva/SP|2021-04-09	IB_100859	2021-04-09	Brazil	SP	BOITUVA	F	58	22.89	2574511	99.81	4081.27	P.1	2007-01-03
REDE-IB_100911/SARS-CoV-2/Cruzeiro/SP|2021-04-09	IB_100911	2021-04-09	Brazil	SP	CRUZEIRO	F	34	19.43	2459343	99.95	4038.91	P.1	2007-01-03
REDE-IB_100912/SARS-CoV-2/Cruzeiro/SP|2021-04-09	IB_100912	2021-04-09	Brazil	SP	CRUZEIRO	M	58	21.26	2603101	99.94	4049.21	P.1	2007-01-03
REDE-IB_100913/SARS-CoV-2/Cruzeiro/SP|2021-04-09	IB_100913	2021-04-09	Brazil	SP	CRUZEIRO	F	40	24.30	2898640	99.83	3934.98	P.1	2007-01-03
REDE-IB_100915/SARS-CoV-2/Cruzeiro/SP|2021-04-09	IB_100915	2021-04-09	Brazil	SP	CRUZEIRO	M	24	25.20	2083023	99.88	3677.21	P.1	2007-01-03
REDE-IB_100919/SARS-CoV-2/Cruzeiro/SP|2021-04-09	IB_100919	2021-04-09	Brazil	SP	CRUZEIRO	M	66	22.00	2375396	99.97	4439.72	P.1	2007-01-03
REDE-IB_101020/SARS-CoV-2/Piracicaba/SP|2021-04-09	IB_101020	2021-04-09	Brazil	SP	PIRACICABA	F	40	28.47	2602192	99.04	2980	P.1	2007-01-03
REDE-IB_101182/SARS-CoV-2/Tapirai/SP|2021-04-09	IB_101182	2021-04-09	Brazil	SP	TAPIRAI	F	19	2021-07-26	2184740	99.86	3597.79	P.1	2007-01-03
REDE-IB_101184/SARS-CoV-2/Taubate/SP|2021-04-09	IB_101184	2021-04-09	Brazil	SP	TAUBATE	F	71	2021-01-23	2512564	99.97	4111.01	P.1	2007-01-03
REDE-IB_101185/SARS-CoV-2/Taubate/SP|2021-04-09	IB_101185	2021-04-09	Brazil	SP	TAUBATE	F	19	2021-04-21	2519536	99.95	4230.67	P.1	2007-01-03
REDE-IB_101186/SARS-CoV-2/Taubate/SP|2021-04-09	IB_101186	2021-04-09	Brazil	SP	TAUBATE	M	46	2021-05-14	3080176	99.98	4291.47	P.1	2007-01-03
REDE-IB_101187/SARS-CoV-2/Taubate/SP|2021-04-09	IB_101187	2021-04-09	Brazil	SP	TAUBATE	F	51	13.36	2517183	99.88	4320.07	P.1	2007-01-03
REDE-IB_101188/SARS-CoV-2/Taubate/SP|2021-04-09	IB_101188	2021-04-09	Brazil	SP	TAUBATE	M	35	2021-01-22	2425148	99.98	4442.72	P.1	2007-01-03
REDE-IB_101189/SARS-CoV-2/Taubate/SP|2021-04-09	IB_101189	2021-04-09	Brazil	SP	TAUBATE	M	39	2021-07-15	2502899	99.97	4134.36	P.1	2007-01-03
REDE-IB_101190/SARS-CoV-2/Taubate/SP|2021-04-09	IB_101190	2021-04-09	Brazil	SP	TAUBATE	M	19	16.40	2341992	99.95	3859.07	P.1	2007-01-03
REDE-IB_101191/SARS-CoV-2/Taubate/SP|2021-04-09	IB_101191	2021-04-09	Brazil	SP	TAUBATE	F	53	16.47	2534769	99.95	3971.23	P.1	2007-01-03
REDE-IB_101192/SARS-CoV-2/Taubate/SP|2021-04-09	IB_101192	2021-04-09	Brazil	SP	TAUBATE	F	24	11.72	2765255	99.94	4295.69	P.1	2007-01-03
REDE-IB_101193/SARS-CoV-2/Taubate/SP|2021-04-09	IB_101193	2021-04-09	Brazil	SP	TAUBATE	F	45	19.51	2100720	99.9	3609.14	P.1	2007-01-03
REDE-IB_101194/SARS-CoV-2/Taubate/SP|2021-04-09	IB_101194	2021-04-09	Brazil	SP	TAUBATE	M	20	18.37	2007935	99.98	3953.86	P.1	2007-01-03
REDE-IB_101195/SARS-CoV-2/Taubate/SP|2021-04-09	IB_101195	2021-04-09	Brazil	SP	TAUBATE	F	42	2021-11-20	2938382	99.98	4339.87	P.1	2007-01-03
REDE-IB_101196/SARS-CoV-2/Taubate/SP|2021-04-09	IB_101196	2021-04-09	Brazil	SP	TAUBATE	F	36	19.92	2923058	99.81	4437.3	P.1	2007-01-03
REDE-IB_101197/SARS-CoV-2/Taubate/SP|2021-04-09	IB_101197	2021-04-09	Brazil	SP	TAUBATE	F	55	19.82	2859728	99.97	4129.03	P.1	2007-01-03
REDE-IB_101198/SARS-CoV-2/Taubate/SP|2021-04-09	IB_101198	2021-04-09	Brazil	SP	TAUBATE	F	63	14.66	2594848	99.98	4149.61	P.1	2007-01-03
REDE-IB_101199/SARS-CoV-2/Taubate/SP|2021-04-09	IB_101199	2021-04-09	Brazil	SP	TAUBATE	M	74	28.39	2263897	99.04	3069.62	P.1	2007-01-03
REDE-IB_101200/SARS-CoV-2/Taubate/SP|2021-04-09	IB_101200	2021-04-09	Brazil	SP	TAUBATE	M	58	21.58	3401081	99.97	4795.24	P.1	2007-01-03
REDE-IB_101201/SARS-CoV-2/Taubate/SP|2021-04-09	IB_101201	2021-04-09	Brazil	SP	TAUBATE	F	18	2021-06-22	2539343	99.95	4153.33	P.1	2007-01-03
REDE-IB_101202/SARS-CoV-2/Taubate/SP|2021-04-09	IB_101202	2021-04-09	Brazil	SP	TAUBATE	F	59	22.26	2542699	99.97	4067.36	P.1	2007-01-03
REDE-IB_101203/SARS-CoV-2/Taubate/SP|2021-04-09	IB_101203	2021-04-09	Brazil	SP	TAUBATE	M	69	21.25	2320334	99.98	4085.83	P.1	2007-01-03
REDE-IB_101204/SARS-CoV-2/Taubate/SP|2021-04-09	IB_101204	2021-04-09	Brazil	SP	TAUBATE	M	14	21.65	2859769	99.98	4297.63	P.1	2007-01-03
REDE-IB_101206/SARS-CoV-2/Taubate/SP|2021-04-09	IB_101206	2021-04-09	Brazil	SP	TAUBATE	F	29	22.38	2548555	99.79	3764	P.1	2007-01-03
REDE-IB_101207/SARS-CoV-2/Taubate/SP|2021-04-09	IB_101207	2021-04-09	Brazil	SP	TAUBATE	M	21	23.35	2415088	99.86	4216.67	P.1	2007-01-03
REDE-IB_101208/SARS-CoV-2/Taubate/SP|2021-04-09	IB_101208	2021-04-09	Brazil	SP	TAUBATE	F	33	11.31	2968720	99.96	4138.68	P.1	2007-01-03
REDE-IB_101209/SARS-CoV-2/Taubate/SP|2021-04-09	IB_101209	2021-04-09	Brazil	SP	TAUBATE	F	41	23.30	2791767	99.76	4376.74	P.1	2007-01-03
REDE-IB_101574/SARS-CoV-2/Pirassununga/SP|2021-04-09	IB_101574	2021-04-09	Brazil	SP	PIRASSUNUNGA	M	31	23.33	513334	99.94	1877.34	P.1	2007-01-03
REDE-IB_101575/SARS-CoV-2/Pirassununga/SP|2021-04-09	IB_101575	2021-04-09	Brazil	SP	PIRASSUNUNGA	M	19	23.70	560339	99.82	2078.08	P.1	2007-01-03
REDE-IB_101576/SARS-CoV-2/Pirassununga/SP|2021-04-09	IB_101576	2021-04-09	Brazil	SP	PIRASSUNUNGA	M	24	13.17	658293	99.98	2242.46	P.1	2007-01-03
REDE-IB_101577/SARS-CoV-2/Itirapina/SP|2021-04-09	IB_101577	2021-04-09	Brazil	SP	ITIRAPINA	F	36	13.99	516252	99.93	1811.04	P.1	2007-01-03
REDE-IB_101579/SARS-CoV-2/Rio Claro/SP|2021-04-09	IB_101579	2021-04-09	Brazil	SP	RIO CLARO	F	38	25.82	580776	99.96	2114.91	P.1	2007-01-03
REDE-IB_101580/SARS-CoV-2/Rio Claro/SP|2021-04-09	IB_101580	2021-04-09	Brazil	SP	RIO CLARO	F	31	14.68	295775	99.64	965.88	P.1	2007-01-03
REDE-IB_101581/SARS-CoV-2/Santa Gertrudes/SP|2021-04-09	IB_101581	2021-04-09	Brazil	SP	SANTA GERTRUDES	M	23	17.32	516697	99.81	1881.36	P.1	2007-01-03
REDE-IB_101582/SARS-CoV-2/Sao Pedro/SP|2021-04-09	IB_101582	2021-04-09	Brazil	SP	SAO PEDRO	M	20	27.16	319844	99.78	1239.31	P.1	2007-01-03
REDE-IB_101584/SARS-CoV-2/Araras/SP|2021-04-09	IB_101584	2021-04-09	Brazil	SP	ARARAS	M	36	27.42	489476	99.97	1797.68	P.1	2007-01-03
REDE-IB_101586/SARS-CoV-2/Engenheiro Coelho/SP|2021-04-09	IB_101586	2021-04-09	Brazil	SP	ENGENHEIRO COELHO	F	44	27.47	768786	99.81	2749.88	P.1	2007-01-03
REDE-IB_101587/SARS-CoV-2/Cordeiropolis/SP|2021-04-09	IB_101587	2021-04-09	Brazil	SP	CORDEIROPOLIS	F	41	17.73	251142	99.66	846.734	P.1	2007-01-03
REDE-IB_101588/SARS-CoV-2/Cordeiropolis/SP|2021-04-09	IB_101588	2021-04-09	Brazil	SP	CORDEIROPOLIS	M	28	18.93	226464	98.89	755.979	P.1	2007-01-03
REDE-IB_101589/SARS-CoV-2/Cordeiropolis/SP|2021-04-09	IB_101589	2021-04-09	Brazil	SP	CORDEIROPOLIS	M	70	23.70	186499	99.7	643.874	P.1	2007-01-03
REDE-MG2/SARS-CoV-2/Ipatinga/MG|2021-04-10	MG2	2021-04-10	Brazil	MG	IPATINGA	M	62	22.62	201154	87.9	871591	B.1.1.7	2007-01-03
REDE-MG8/SARS-CoV-2/Governador Valadares/MG|2021-04-10	MG8	2021-04-10	Brazil	MG	GOVERNADOR VALADARES	F	84	2021-06-26	106639	84.3	3445	P.1	2007-01-03
REDE-MG109/SARS-CoV-2/Carmo de Minas/MG|2021-04-10	MG109	2021-04-10	Brazil	MG	CARMO DE MINAS	M	57	2021-08-22	176232	99	1315.3	P.1	2007-01-03
REDE-MG111/SARS-CoV-2/Curvelo/MG|2021-04-10	MG111	2021-04-10	Brazil	MG	CURVELO	M	84	23	180836	98.9	1339.2	P.1	2007-01-03
REDE-MG129/SARS-CoV-2/Governador Valadares/MG|2021-04-10	MG129	2021-04-10	Brazil	MG	GOVERNADOR VALADARES	F	53	2021-01-24	223279	99.4	1652.5	P.1	2007-01-03
REDE-IB_101022/SARS-CoV-2/Piracicaba/SP|2021-04-10	IB_101022	2021-04-10	Brazil	SP	PIRACICABA	F	73	23.80	2701556	99.98	4661.56	P.1	2007-01-03
REDE-IB_101205/SARS-CoV-2/Taubate/SP|2021-04-10	IB_101205	2021-04-10	Brazil	SP	TAUBATE	F	27	21.80	2787039	99.97	4370.51	P.1	2007-01-03
REDE-IB_101210/SARS-CoV-2/Taubate/SP|2021-04-10	IB_101210	2021-04-10	Brazil	SP	TAUBATE	F	66	2021-03-21	2728390	99.97	4117.01	P.1	2007-01-03
REDE-IB_100816/SARS-CoV-2/Registro/SP|2021-04-11	IB_100816	2021-04-11	Brazil	SP	REGISTRO	F	54	25.21	65383	99.07	723.883	B.1.1.28	2007-01-03
REDE-MG1/SARS-CoV-2/Patis/MG|2021-04-11	MG1	2021-04-11	Brazil	MG	PATIS	F	57	2021-08-25	183867	86.4	770085	P.1	2007-01-03
REDE-MG106/SARS-CoV-2/Manga/MG|2021-04-11	MG106	2021-04-11	Brazil	MG	MANGA	F	73	2021-08-19	168395	99.2	1238.3	P.1	2007-01-03
REDE-MG107/SARS-CoV-2/Manga/MG|2021-04-11	MG107	2021-04-11	Brazil	MG	MANGA	F	71	2021-01-17	172618	98.9	1261.4	P.1	2007-01-03
REDE-MG110/SARS-CoV-2/Desterro de Entre Rios/MG|2021-04-11	MG110	2021-04-11	Brazil	MG	DESTERRO DE ENTRE RIOS	M	72	2021-04-20	167571	99.6	1215	P.1	2007-01-03
REDE-IB_100781/SARS-CoV-2/Jardinopolis/SP|2021-04-11	IB_100781	2021-04-11	Brazil	SP	JARDINOPOLIS	F	34	25.25	52872	98.23	564.607	P.1	2007-01-03
REDE-IB_100782/SARS-CoV-2/Jardinopolis/SP|2021-04-11	IB_100782	2021-04-11	Brazil	SP	JARDINOPOLIS	M	37	21.35	57084	99.78	730.713	P.1	2007-01-03
REDE-IB_100784/SARS-CoV-2/Jardinopolis/SP|2021-04-11	IB_100784	2021-04-11	Brazil	SP	JARDINOPOLIS	F	20	28.47	41372	99.19	513.535	P.1	2007-01-03
REDE-IB_100815/SARS-CoV-2/Registro/SP|2021-04-11	IB_100815	2021-04-11	Brazil	SP	REGISTRO	M	14	25.69	27131	99.77	331.408	P.1	2007-01-03
REDE-IB_101591/SARS-CoV-2/Rio Claro/SP|2021-04-11	IB_101591	2021-04-11	Brazil	SP	RIO CLARO	M	47	2021-08-29	303413	99.09	974.056	P.1	2007-01-03
REDE-IB_102637/SARS-CoV-2/Caieiras/SP|2021-04-11	IB_102637	2021-04-11	Brazil	SP	CAIEIRAS	F	31	14.75	32608	99.01	389.123	P.1	2007-01-03
REDE-IB_102647/SARS-CoV-2/Itapecerica da Serra/SP|2021-04-11	IB_102647	2021-04-11	Brazil	SP	ITAPECERICA DA SERRA	M	60	29.53	44370	99.74	543.363	P.1	2007-01-03
REDE-IB_102695/SARS-CoV-2/Franco da Rocha/SP|2021-04-11	IB_102695	2021-04-11	Brazil	SP	FRANCO DA ROCHA	M	42	20.34	32431	99.46	360.53	P.1	2007-01-03
REDE-IB_102753/SARS-CoV-2/Franco da Rocha/SP|2021-04-11	IB_102753	2021-04-11	Brazil	SP	FRANCO DA ROCHA	F	74	23.15	28237	97.94	328.211	P.1	2007-01-03
REDE-IB_102758/SARS-CoV-2/Caieiras/SP|2021-04-11	IB_102758	2021-04-11	Brazil	SP	CAIEIRAS	M	35	2021-01-14	79350	99.85	973.416	P.1	2007-01-03
REDE-IB_102815/SARS-CoV-2/Itapecerica da Serra/SP|2021-04-11	IB_102815	2021-04-11	Brazil	SP	ITAPECERICA DA SERRA	M	67	19.90	72988	99.74	890.111	P.1	2007-01-03
REDE-IB_102871/SARS-CoV-2/Caieiras/SP|2021-04-11	IB_102871	2021-04-11	Brazil	SP	CAIEIRAS	M	36	13.37	75981	99.81	964.804	P.1	2007-01-03
REDE-IB_102922/SARS-CoV-2/Caieiras/SP|2021-04-11	IB_102922	2021-04-11	Brazil	SP	CAIEIRAS	F	62	14.36	52908	99.83	653.763	P.1	2007-01-03
REDE-IB_102927/SARS-CoV-2/Caieiras/SP|2021-04-11	IB_102927	2021-04-11	Brazil	SP	CAIEIRAS	F	49	25.70	65464	99.86	802.449	P.1	2007-01-03
REDE-IB_102975/SARS-CoV-2/Franco da Rocha/SP|2021-04-11	IB_102975	2021-04-11	Brazil	SP	FRANCO DA ROCHA	M	28	17.36	56414	99.76	697.196	P.1	2007-01-03
REDE-IB_102980/SARS-CoV-2/Caieiras/SP|2021-04-11	IB_102980	2021-04-11	Brazil	SP	CAIEIRAS	M	25	20.74	49045	99.77	607.188	P.1	2007-01-03
REDE-IB_102985/SARS-CoV-2/Franco da Rocha/SP|2021-04-11	IB_102985	2021-04-11	Brazil	SP	FRANCO DA ROCHA	F	71	23.70	32713	98.17	363.988	P.1	2007-01-03
REDE-IB_103016/SARS-CoV-2/Pindamonhangaba/SP|2021-04-11	IB_103016	2021-04-11	Brazil	SP	PINDAMONHANGABA	F	28	24.78	30147	98.96	368.21	P.1	2007-01-03
REDE-IB_103031/SARS-CoV-2/Franco da Rocha/SP|2021-04-11	IB_103031	2021-04-11	Brazil	SP	FRANCO DA ROCHA	M	64	2021-06-26	31943	99.24	383.006	P.1	2007-01-03
REDE-IB_103036/SARS-CoV-2/Franco da Rocha/SP|2021-04-11	IB_103036	2021-04-11	Brazil	SP	FRANCO DA ROCHA	F	26	18.15	49771	99.83	604.505	P.1	2007-01-03
REDE-IB_103041/SARS-CoV-2/Franco da Rocha/SP|2021-04-11	IB_103041	2021-04-11	Brazil	SP	FRANCO DA ROCHA	M	47	24.30	33623	99.8	399.721	P.1	2007-01-03
REDE-MG123/SARS-CoV-2/Caratinga/MG|2021-04-12	MG123	2021-04-12	Brazil	MG	CARATINGA	F	36	2021-03-19	277489	98.9	2074-08-01	B.1.1.28	2007-01-03
REDE-IB_100756/SARS-CoV-2/Borborema/SP|2021-04-12	IB_100756	2021-04-12	Brazil	SP	BORBOREMA	F	67	28.19	45622	99.75	559.468	B.1.1.7	2007-01-03
REDE-IB_100828/SARS-CoV-2/Santa Cruz do Rio Pardo/SP|2021-04-12	IB_100828	2021-04-12	Brazil	SP	SANTA CRUZ DO RIO PARDO	F	52	24.58	30724	98.98	366.265	B.1.1.28	2007-01-03
REDE-IB_101433/SARS-CoV-2/Santa Cruz das Palmeiras/SP|2021-04-12	IB_101433	2021-04-12	Brazil	SP	SANTA CRUZ DAS PALMEIRAS	F	58	19.51	267627	99.7	900.194	B.1.1	2007-01-03
REDE-IB_101435/SARS-CoV-2/Itapira/SP|2021-04-12	IB_101435	2021-04-12	Brazil	SP	ITAPIRA	F	26	2021-11-20	331060	99.99	1107.96	B.1.1.28	2007-01-03
REDE-MG3/SARS-CoV-2/Arceburgo/MG|2021-04-12	MG3	2021-04-12	Brazil	MG	ARCEBURGO	F	90	23.74	170206	89	616225	P.1	2007-01-03
REDE-MG5/SARS-CoV-2/Cabeceira Grande/MG|2021-04-12	MG5	2021-04-12	Brazil	MG	CABECEIRA GRANDE	M	86	27.61	152028	83.9	3417	P.1	2007-01-03
REDE-MG6/SARS-CoV-2/Divisa Alegre/MG|2021-04-12	MG6	2021-04-12	Brazil	MG	DIVISA ALEGRE	M	63	22.75	156424	86.7	630896	P.1	2007-01-03
REDE-MG9/SARS-CoV-2/Capinopolis/MG|2021-04-12	MG9	2021-04-12	Brazil	MG	CAPINOPOLIS	F	69	25.71	145254	85.5	467968	P.1	2007-01-03
REDE-MG13/SARS-CoV-2/Itueta/MG|2021-04-12	MG13	2021-04-12	Brazil	MG	ITUETA	M	44	16.53	257363	88.2	2141844	P.1	2007-01-03
REDE-MG17/SARS-CoV-2/Nova Uniao/MG|2021-04-12	MG17	2021-04-12	Brazil	MG	NOVA UNIAO	M	75	24.26	105969	86.8	207095	P.1	2007-01-03
REDE-MG73/SARS-CoV-2/Belo Horizonte/MG|2021-04-12	MG73	2021-04-12	Brazil	MG	BELO HORIZONTE	M	57	2021-09-15	182269	99.4	1336.4	P.1	2007-01-03
REDE-MG80/SARS-CoV-2/Guanhaes/MG|2021-04-12	MG80	2021-04-12	Brazil	MG	GUANHAES	F	39	18.24	194615	99.8	1395.1	P.1	2007-01-03
REDE-MG82/SARS-CoV-2/Aguas Vermelhas/MG|2021-04-12	MG82	2021-04-12	Brazil	MG	AGUAS VERMELHAS	M	57	24	10566	99.8	1307	P.1	2007-01-03
REDE-MG94/SARS-CoV-2/Visconde do Rio Branco/MG|2021-04-12	MG94	2021-04-12	Brazil	MG	VISCONDE DO RIO BRANCO	M	74	2021-04-16	212206	99.5	1547.2	P.1	2007-01-03
REDE-MG95/SARS-CoV-2/Visconde do Rio Branco/MG|2021-04-12	MG95	2021-04-12	Brazil	MG	VISCONDE DO RIO BRANCO	F	81	2021-01-17	1146	99.1	650.7	P.1	2007-01-03
REDE-MG96/SARS-CoV-2/Raul Soares/MG|2021-04-12	MG96	2021-04-12	Brazil	MG	RAUL SOARES	F	78	2021-02-19	155724	99.8	1095.7	P.1	2007-01-03
REDE-MG105/SARS-CoV-2/Bom Despacho/MG|2021-04-12	MG105	2021-04-12	Brazil	MG	BOM DESPACHO	F	25	2021-04-20	173248	99.4	1270.8	P.1	2007-01-03
REDE-MG108/SARS-CoV-2/Lambari/MG|2021-04-12	MG108	2021-04-12	Brazil	MG	LAMBARI	F	26	2021-06-19	171151	99.6	1247.7	P.1	2007-01-03
REDE-MG112/SARS-CoV-2/Cabo Verde/MG|2021-04-12	MG112	2021-04-12	Brazil	MG	CABO VERDE	M	18	2021-06-21	201474	99.4	1471	P.1	2007-01-03
REDE-IB_100731/SARS-CoV-2/Biritiba Mirim/SP|2021-04-12	IB_100731	2021-04-12	Brazil	SP	BIRITIBA MIRIM	M	17	21.25	376096	99.94	1301.82	P.1	2007-01-03
REDE-IB_100732/SARS-CoV-2/Biritiba Mirim/SP|2021-04-12	IB_100732	2021-04-12	Brazil	SP	BIRITIBA MIRIM	M	33	21.65	510167	99.93	1427.8	P.1	2007-01-03
REDE-IB_100733/SARS-CoV-2/Osasco/SP|2021-04-12	IB_100733	2021-04-12	Brazil	SP	OSASCO	M	52	21.80	507271	99.93	1714	P.1	2007-01-03
REDE-IB_100734/SARS-CoV-2/Osasco/SP|2021-04-12	IB_100734	2021-04-12	Brazil	SP	OSASCO	F	52	22.38	507831	99.86	1779.2	P.1	2007-01-03
REDE-IB_100735/SARS-CoV-2/Osasco/SP|2021-04-12	IB_100735	2021-04-12	Brazil	SP	OSASCO	M	29	23.35	466301	99.83	1623.03	P.1	2007-01-03
REDE-IB_100736/SARS-CoV-2/Osasco/SP|2021-04-12	IB_100736	2021-04-12	Brazil	SP	OSASCO	F	57	11.31	450914	99.94	1460.12	P.1	2007-01-03
[truncated: 1,805 more rows]
