# Supplementary material for: Genomic epidemiology of the SARS-CoV-2 epidemic in Brazil
Source: Nat Microbiol. 2022 Aug 18;7(9):1490–500. doi: 10.1038/s41564-022-01191-z (PMC9417986; doi:10.1038/s41564-022-01191-z)
Supplement: Supplementary file 4 — Information on the n = 63 SARS-CoV-2 from Paraguay samples sequenced as part of this study. [file 41564_2022_1191_MOESM4_ESM.xlsx]

## Sheet: Foglio1
Supplementary Table 2. Information on the n=63 SARS-CoV-2 from Paraguay samples sequenced as part of this study.
ID	Strain	date	Country	State	Municipality	Sex	Age	MeanCT	Reads	Coverage	Depth of Coverage	Variants	Pangolin Version	GISAID ID
REDE-PYG7/SARS-CoV-2/Caaguazu/PY|2020-07-16	PYG7	2020-07-16	Paraguay	PY	Caaguazu	M	36	18.1	131501	85	351244	B.1.1	3.1.7	EPI_ISL_3587008
REDE-PYG12/SARS-CoV-2/San Jose de los Arroyos/PY|2020-08-01	PYG12	2020-08-01	Paraguay	PY	San Jose de los Arroyos	F	58	15	143332	86.9	11024.3	B.1.1.28	3.1.7	EPI_ISL_3587012
REDE-PYG5/SARS-CoV-2/Coronel Oviedo/PY|2020-08-03	PYG5	2020-08-03	Paraguay	PY	Coronel Oviedo	M	25	15.4	153529	87.5	437775	B.1.600	3.1.7	EPI_ISL_3587014
REDE-PYG11/SARS-CoV-2/Coronel Oviedo/PY|2020-08-03	PYG11	2020-08-03	Paraguay	PY	Coronel Oviedo	M	29	22.1	64487	80	21186	B.1.600	3.1.7	EPI_ISL_3587004
REDE-PYG18/SARS-CoV-2/Mauricio Jose Troche/PY|2020-08-06	PYG18	2020-08-06	Paraguay	PY	Mauricio Jose Troche	M	61	21.3	91721	81.3	83459	B.1.1.28	3.1.7	EPI_ISL_3587005
REDE-PYG14/SARS-CoV-2/Campo9/PY|2020-08-08	PYG14	2020-08-08	Paraguay	PY	Campo9	F	45	16.1	181661	84.6	759492	B.1.1.28	3.1.7	EPI_ISL_3587007
REDE-PYG16/SARS-CoV-2/Campo9/PY|2020-08-08	PYG16	2020-08-08	Paraguay	PY	Campo9	F	58	14.3	165819	88	31517.3	B.1	3.1.7	EPI_ISL_3587017
REDE-PYG19/SARS-CoV-2/Campo9/PY|2020-08-08	PYG19	2020-08-08	Paraguay	PY	Campo9	M	37	18.2	78759	81.5	497583	B.1.1.28	3.1.7	EPI_ISL_3587006
REDE-PYG1/SARS-CoV-2/Coronel Oviedo/PY|2020-08-14	PYG1	2020-08-14	Paraguay	PY	Coronel Oviedo	M	36	15.4	138642	86.1	1271897	B.1.1.28	3.1.7	EPI_ISL_3587010
REDE-PYG10/SARS-CoV-2/Coronel Oviedo/PY|2020-08-14	PYG10	2020-08-14	Paraguay	PY	Coronel Oviedo	M	36	18.2	143392	86.1	381436	B.1.1	3.1.7	EPI_ISL_3587009
REDE-PYG13/SARS-CoV-2/Coronel Oviedo/PY|2020-08-14	PYG13	2020-08-14	Paraguay	PY	Coronel Oviedo	M	20	14.1	176564	89.8	653634	B.1.1.28	3.1.7	EPI_ISL_3586996
REDE-PYG17/SARS-CoV-2/Coronel Oviedo/PY|2020-08-14	PYG17	2020-08-14	Paraguay	PY	Coronel Oviedo	M	29	21.1	110360	80	23066.6	B.1	3.1.7	EPI_ISL_3587002
REDE-PYG3/SARS-CoV-2/Coronel Oviedo/PY|2020-09-05	PYG3	2020-09-05	Paraguay	PY	Coronel Oviedo	F	40	17.6	188999	87.1	703275	B.1	3.1.7	EPI_ISL_3587013
REDE-PYG4/SARS-CoV-2/Coronel Oviedo/PY|2020-09-05	PYG4	2020-09-05	Paraguay	PY	Coronel Oviedo	F	57	16.3	200411	86.8	4340	B.1.1.28	3.1.7	EPI_ISL_3587011
REDE-PYG15/SARS-CoV-2/Curuguaty/PY|2020-09-05	PYG15	2020-09-05	Paraguay	PY	Curuguaty	M	51	15	160792	80.2	1154381	B.6.7	3.1.7	EPI_ISL_3587003
REDE-PYG2/SARS-CoV-2/Coronel Oviedo/PY|2020-09-06	PYG2	2020-09-06	Paraguay	PY	Coronel Oviedo	F	54	16.1	138884	88	378209	B.1	3.1.7	EPI_ISL_3587018
REDE-PYG6/SARS-CoV-2/Coronel Oviedo/PY|2020-09-06	PYG6	2020-09-06	Paraguay	PY	Carmelo Peralta	M	31	17.4	128250	87.6	249098	B.1.1.28	3.1.7	EPI_ISL_3587015
REDE-PYG9/SARS-CoV-2/Coronel Oviedo/PY|2020-09-06	PYG9	2020-09-06	Paraguay	PY	Coronel Oviedo	F	29	12.9	242798	87.7	1193065	B.1.1	3.1.7	EPI_ISL_3587016
REDE-PY1/SARS-CoV-2/Pilar/PY|2020-12-05	PY1	2020-12-05	Paraguay	PY	PILAR	M	53	16.5	76933	96.2	1495.1	B.1.1.28	3.1.7	EPI_ISL_3586964
REDE-PY2/SARS-CoV-2/Fernando de la Mora/PY|2020-12-08	PY2	2020-12-08	Paraguay	PY	Fernando de la Mora	M	53	20.4	109019	97.1	2137.3	B.1.595	3.1.7	EPI_ISL_3586971
REDE-PY5/SARS-CoV-2/Paraguari/PY|2020-12-08	PY5	2020-12-08	Paraguay	PY	PARAGUARI	M	40	18.8	157879	97.5	3285.2	B.1.1.28	3.1.7	EPI_ISL_3586976
REDE-PY3/SARS-CoV-2/Asuncion/PY|2020-12-09	PY3	2020-12-09	Paraguay	PY	ASUNCION	F	66	17.4	90246	93	1843.6	B.1.1.28	3.1.7	EPI_ISL_3586997
REDE-PY4/SARS-CoV-2/Villeta/PY|2020-12-09	PY4	2020-12-09	Paraguay	PY	Villeta	F	42	15.4	126662	93.8	3515	B.1.1.33	3.1.7	EPI_ISL_3586998
REDE-PY6/SARS-CoV-2/San Lorenzo/PY|2020-12-10	PY6	2020-12-10	Paraguay	PY	San Lorenzo	M	66	17.3	129784	97.8	2489.8	B.1.91	3.1.7	EPI_ISL_3586980
REDE-PY7/SARS-CoV-2/Asuncion/PY|2020-12-15	PY7	2020-12-15	Paraguay	PY	ASUNCION	F	80	16.9	77953	97.3	1632	B.1.1.28	3.1.7	EPI_ISL_3586969
REDE-PY8/SARS-CoV-2/San Lorenzo/PY|2020-12-20	PY8	2020-12-20	Paraguay	PY	San Lorenzo	F	21	16.4	104105	96.6	1903.1	B.1.1.33	3.1.7	EPI_ISL_3586967
REDE-PY9/SARS-CoV-2/Villa Elisa/PY|2021-01-03	PY9	2021-01-03	Paraguay	PY	Villa Elisa	M	27	15.7	120662	98.4	2468.3	B.1.1.28	3.1.7	EPI_ISL_3586990
REDE-PY10/SARS-CoV-2/Mariano Roque Alonso/PY|2021-01-05	PY10	2021-01-05	Paraguay	PY	Mariano Roque Alonso	F	25	18.5	101186	95.1	2163.1	B.1.1.28	3.1.7	EPI_ISL_3586958
REDE-PY12/SARS-CoV-2/Presidente Hayes/PY|2021-01-08	PY12	2021-01-08	Paraguay	PY	PTE. HAYES	M	44	17.4	117477	97.1	2456.5	B.1.1.33	3.1.7	EPI_ISL_3586972
REDE-PY13/SARS-CoV-2/Luque/PY|2021-01-09	PY13	2021-01-09	Paraguay	PY	Luque	M	69	15.36	141727	97.7	3767.8	B.1.1.28	3.1.7	EPI_ISL_3586979
REDE-PY14/SARS-CoV-2/Asuncion/PY|2021-01-10	PY14	2021-01-10	Paraguay	PY	ASUNCION	M	23	16.38	123633	96.4	2564.2	B.1.1.28	3.1.7	EPI_ISL_3586966
REDE-PY15/SARS-CoV-2/Presidente Hayes/PY|2021-01-11	PY15	2021-01-11	Paraguay	PY	PTE. HAYES	F	32	19.4	132867	97	3489.4	B.1.1.28	3.1.7	EPI_ISL_3586968
REDE-PY16/SARS-CoV-2/Luque/PY|2021-01-12	PY16	2021-01-12	Paraguay	PY	Luque	F	61	14.3	129123	98.5	2653.5	B.1.1.33	3.1.7	EPI_ISL_3586993
REDE-PY17/SARS-CoV-2/San Lorenzo/PY|2021-02-20	PY17	2021-02-20	Paraguay	PY	San Lorenzo	M	80	17.29	126137	96.1	2414.5	B.1	3.1.7	EPI_ISL_3586963
REDE-PY18/SARS-CoV-2/San Lorenzo/PY|2021-02-20	PY18	2021-02-20	Paraguay	PY	San Lorenzo	F	33	13.86	105146	98.5	1985.2	B.1.1.28	3.1.7	EPI_ISL_3586995
REDE-PY19/SARS-CoV-2/Fernando de la Mora/PY|2021-02-20	PY19	2021-02-20	Paraguay	PY	Fernando de la Mora	M	40	17.44	153555	97.3	10547.6	B.1.1.28	3.1.7	EPI_ISL_3586975
REDE-PY20/SARS-CoV-2/San Lorenzo/PY|2021-02-20	PY20	2021-02-20	Paraguay	PY	San Lorenzo	M	27	17.31	142668	95.6	9979.1	C.36	3.1.7	EPI_ISL_3586960
REDE-PY40/SARS-CoV-2/Fernando de la Mora/PY|2021-02-20	PY40	2021-02-20	Paraguay	PY	Fernando de la Mora	M	33	14.5	120287	97.7	2273.4	B.1.1.28	3.1.7	EPI_ISL_3586977
REDE-PY21/SARS-CoV-2/Villa Elisa/PY|2021-02-21	PY21	2021-02-21	Paraguay	PY	Villa Elisa	F	42	19.3	141612	98.5	2535.1	P.1	3.1.7	EPI_ISL_3586994
REDE-PY22/SARS-CoV-2/Villa Elisa/PY|2021-02-21	PY22	2021-02-21	Paraguay	PY	Villa Elisa	F	25	19.5	94347	95.7	1993.3	P.1	3.1.7	EPI_ISL_3586961
REDE-PY24/SARS-CoV-2/Aregua/PY|2021-02-21	PY24	2021-02-21	Paraguay	PY	Aregua	M	65	15.3	169542	98.5	3432.1	P.1	3.1.7	EPI_ISL_3586992
REDE-PY34/SARS-CoV-2/Asuncion/PY|2021-02-21	PY34	2021-02-21	Paraguay	PY	ASUNCION	F	26	15.95	141605	97.7	2540.7	P.1	3.1.7	EPI_ISL_3586978
REDE-PY23/SARS-CoV-2/Nemby/PY|2021-02-21	PY23	2021-02-21	Paraguay	PY	Ñemby	M	42	18.7	105440	96.3	1934.1	B.1.1.28	3.1.7	EPI_ISL_3586965
REDE-PY25/SARS-CoV-2/Luque/PY|2021-02-21	PY25	2021-02-21	Paraguay	PY	Luque	M	41	17	145896	97.3	2804.8	B.1.1.28	3.1.7	EPI_ISL_3586974
REDE-PY26/SARS-CoV-2/Aregua/PY|2021-02-21	PY26	2021-02-21	Paraguay	PY	Aregua	M	40	15	173756	98	3526	B.1.1.28	3.1.7	EPI_ISL_3586987
REDE-PY27/SARS-CoV-2/Luque/PY|2021-02-21	PY27	2021-02-21	Paraguay	PY	Luque	M	38	16	121665	95.2	2392.4	B.1.1.28	3.1.7	EPI_ISL_3586957
REDE-PY28/SARS-CoV-2/Luque/PY|2021-02-21	PY28	2021-02-21	Paraguay	PY	Luque	M	27	15	156658	97.9	2973.7	B.1.1.28	3.1.7	EPI_ISL_3586983
REDE-PY29/SARS-CoV-2/Aregua/PY|2021-02-21	PY29	2021-02-21	Paraguay	PY	Aregua	F	39	19	45875	75.8	1121.2	B.1	3.1.7	EPI_ISL_3587001
REDE-PY30/SARS-CoV-2/Asuncion/PY|2021-02-21	PY30	2021-02-21	Paraguay	PY	ASUNCION	F	33	15.42	147134	98.5	2631.7	C.36	3.1.7	EPI_ISL_3586989
REDE-PY31/SARS-CoV-2/Fernando de la Mora/PY|2021-02-21	PY31	2021-02-21	Paraguay	PY	Fernando de la Mora	M	33	13.55	18780	93.9	373.8	B.1.1.28	3.1.7	EPI_ISL_3587000
REDE-PY32/SARS-CoV-2/San Lorenzo/PY|2021-02-21	PY32	2021-02-21	Paraguay	PY	San Lorenzo	F	37	13.4	131933	97.9	2500.5	B.1.1.28	3.1.7	EPI_ISL_3586984
REDE-PY33/SARS-CoV-2/Lambare/PY|2021-02-21	PY33	2021-02-21	Paraguay	PY	Lambare	M	15	17.86	194806	98.5	3502.3	B.1.1.28	3.1.7	EPI_ISL_3586991
REDE-PY35/SARS-CoV-2/Nemby/PY|2021-02-21	PY35	2021-02-21	Paraguay	PY	Ñemby	F	38	16.36	120405	94.5	2381.5	B.1.1.28	3.1.7	EPI_ISL_3586999
REDE-PY45/SARS-CoV-2/San Lorenzo/PY|2021-02-22	PY45	2021-02-22	Paraguay	PY	San Lorenzo	M	59	19.9	124882	94.8	2449.5	P.1	3.1.7	EPI_ISL_3586956
REDE-PY36/SARS-CoV-2/San Lorenzo/PY|2021-02-22	PY36	2021-02-22	Paraguay	PY	San Lorenzo	M	20	16	114499	97.3	2189	A.2.5	3.1.7	EPI_ISL_3586973
REDE-PY37/SARS-CoV-2/Asuncion/PY|2021-02-22	PY37	2021-02-22	Paraguay	PY	ASUNCION	M	50	16.13	96598	98.4	1725.4	B.1.1.28	3.1.7	EPI_ISL_3586988
REDE-PY38/SARS-CoV-2/Asuncion/PY|2021-02-22	PY38	2021-02-22	Paraguay	PY	ASUNCION	F	72	16.15	65626	95.8	1773	B.1.1.28	3.1.7	EPI_ISL_3586962
REDE-PY39/SARS-CoV-2/Asuncion/PY|2021-02-22	PY39	2021-02-22	Paraguay	PY	ASUNCION	F	53	16.21	101191	97.1	2073.4	B.1.1.33	3.1.7	EPI_ISL_3586970
REDE-PY41/SARS-CoV-2/Fernando de la Mora/PY|2021-02-22	PY41	2021-02-22	Paraguay	PY	Fernando de la Mora	M	61	16.9	147115	97.9	2812.9	B.1.1.28	3.1.7	EPI_ISL_3586985
REDE-PY42/SARS-CoV-2/San Lorenzo/PY|2021-02-22	PY42	2021-02-22	Paraguay	PY	San Lorenzo	M	44	15.7	161790	97.9	3321.9	B.1.1.28	3.1.7	EPI_ISL_3586982
REDE-PY43/SARS-CoV-2/Fernando de la Mora/PY|2021-02-22	PY43	2021-02-22	Paraguay	PY	Fernando de la Mora	F	24	13.4	147353	97.9	2652.6	C.36	3.1.7	EPI_ISL_3586981
REDE-PY44/SARS-CoV-2/Luque/PY|2021-02-22	PY44	2021-02-22	Paraguay	PY	Luque	F	11	16	159437	98.1	3015.4	B.1.1.28	3.1.7	EPI_ISL_3586986
REDE-PY11/SARS-CoV-2/Asuncion/PY|2021-06-28	PY11	2021-06-28	Paraguay	PY	ASUNCION	F	45	16.8	154821	94.3	3353.3	B.1.1.28	3.1.7	EPI_ISL_3586959
