# Supplementary material for: Genomic epidemiology of the SARS-CoV-2 epidemic in Brazil
Source: Nat Microbiol. 2022 Aug 18;7(9):1490–500. doi: 10.1038/s41564-022-01191-z (PMC9417986; doi:10.1038/s41564-022-01191-z)
Supplement: Supplementary file 5 — GISAID acknowledgment table. [file 41564_2022_1191_MOESM5_ESM.xls]

## Sheet: GISAID_metadata
Supplementary Table 3. GISAID acknowledgment table.
Sequences	gisaid_epi_isl	Collection Date	Originating Lab	Submitting Lab	Authors
Afghanistan/IMB07964/2020	EPI_ISL_1001001	2020-05-30	Bundeswehr Institute of Microbiology	Bundeswehr Institute of Microbiology	Markus Antwerpen et al
Albania/210901052/2021	EPI_ISL_1299861	2021-03-01	Unit of lab surveillance of viral emerging diseases, National Lab of Influenza	Respiratory Virus Unit, National Infection Service, Public Health England	PHE Covid Sequencing Team et al
Albania/210901053/2020	EPI_ISL_1299862	2020-12-10	Unit of lab surveillance of viral emerging diseases, National Lab of Influenza	Respiratory Virus Unit, National Infection Service, Public Health England	PHE Covid Sequencing Team et al
Albania/210901058/2020	EPI_ISL_1299867	2020-12-30	Unit of lab surveillance of viral emerging diseases, National Lab of Influenza	Respiratory Virus Unit, National Infection Service, Public Health England	PHE Covid Sequencing Team et al
Albania/210901062/2021	EPI_ISL_1299870	2021-01-08	Unit of lab surveillance of viral emerging diseases, National Lab of Influenza	Respiratory Virus Unit, National Infection Service, Public Health England	PHE Covid Sequencing Team et al
Albania/210901063/2021	EPI_ISL_1299871	2021-03-08	Unit of lab surveillance of viral emerging diseases, National Lab of Influenza	Respiratory Virus Unit, National Infection Service, Public Health England	PHE Covid Sequencing Team et al
Albania/210901075/2021	EPI_ISL_1299881	2021-01-27	Unit of lab surveillance of viral emerging diseases, National Lab of Influenza	Respiratory Virus Unit, National Infection Service, Public Health England	PHE Covid Sequencing Team et al
Albania/211060667/2021	EPI_ISL_1299884	2021-03-11	Unit of lab surveillance of viral emerging diseases, National Lab of Influenza	Respiratory Virus Unit, National Infection Service, Public Health England	PHE Covid Sequencing Team et al
Albania/Cento-30536457/2020	EPI_ISL_815257	2020-09-05	Centogene	Centogene	Peter Bauer et al
Algeria/G0638_2264/2020	EPI_ISL_418241	2020-03-02	NIC Viral Respiratory Unit - Institut Pasteur of Algeria	National Reference Center for Viruses of Respiratory Infections, Institut Pasteur, Paris	M√©lanie Albert et al
Algeria/G38882-8853/2020	EPI_ISL_766866	2020-06-20	NIC Viral Respiratory Unit - Institut Pasteur of Algeria	National Reference Center for Viruses of Respiratory Infections, Institut Pasteur, Paris	M√©lanie Albert et al
Andorra/202552/2020	EPI_ISL_539496	2020-03-13	Hospital Nostra Senyora de Meritxell	Instituto de Salud Carlos III	Iglesias-Caballero et al
Angola/KRISP-K009706/2020	EPI_ISL_1347897	2020-06-26	Instituto Nacional de Investiga√ß√£o em Sa√∫de	KRISP, KZN Research Innovation and Sequencing Platform	Morais J et al
Angola/KRISP-K009769/2021	EPI_ISL_1347928	2021-02-08	Instituto Nacional de Investiga√ß√£o em Sa√∫de	KRISP, KZN Research Innovation and Sequencing Platform	Morais J et al
Angola/KRISP-K009783/2020	EPI_ISL_1347936	2020-12-11	Instituto Nacional de Investiga√ß√£o em Sa√∫de	KRISP, KZN Research Innovation and Sequencing Platform	Morais J et al
Angola/KRISP-K009785/2020	EPI_ISL_1347937	2020-12-11	Instituto Nacional de Investiga√ß√£o em Sa√∫de	KRISP, KZN Research Innovation and Sequencing Platform	Morais J et al
Angola/KRISP-K009792/2021	EPI_ISL_1347942	2021-02-13	Instituto Nacional de Investiga√ß√£o em Sa√∫de	KRISP, KZN Research Innovation and Sequencing Platform	Morais J et al
Angola/KRISP-K009799/2021	EPI_ISL_1347948	2021-02-17	Instituto Nacional de Investiga√ß√£o em Sa√∫de	KRISP, KZN Research Innovation and Sequencing Platform	Morais J et al
Angola/KRISP-K011682/2021	EPI_ISL_1545301	2021-03-10	Instituto Nacional de Investiga√ß√£o em Sa√∫de	KRISP, KZN Research Innovation and Sequencing Platform	Morais J et al
Angola/KRISP-K011683/2021	EPI_ISL_1545302	2021-03-08	Instituto Nacional de Investiga√ß√£o em Sa√∫de	KRISP, KZN Research Innovation and Sequencing Platform	Morais J et al
Angola/KRISP-K011684/2021	EPI_ISL_1545303	2021-03-08	Instituto Nacional de Investiga√ß√£o em Sa√∫de	KRISP, KZN Research Innovation and Sequencing Platform	Morais J et al
Angola/KRISP-K011685/2021	EPI_ISL_1545304	2021-03-07	Instituto Nacional de Investiga√ß√£o em Sa√∫de	KRISP, KZN Research Innovation and Sequencing Platform	Morais J et al
Angola/KRISP-K011688/2021	EPI_ISL_1545307	2021-03-07	Instituto Nacional de Investiga√ß√£o em Sa√∫de	KRISP, KZN Research Innovation and Sequencing Platform	Morais J et al
Angola/KRISP-K011689/2021	EPI_ISL_1545308	2021-03-06	Instituto Nacional de Investiga√ß√£o em Sa√∫de	KRISP, KZN Research Innovation and Sequencing Platform	Morais J et al
Angola/KRISP-K011691/2021	EPI_ISL_1545310	2021-03-06	Instituto Nacional de Investiga√ß√£o em Sa√∫de	KRISP, KZN Research Innovation and Sequencing Platform	Morais J et al
Angola/KRISP-K011693/2021	EPI_ISL_1545312	2021-03-06	Instituto Nacional de Investiga√ß√£o em Sa√∫de	KRISP, KZN Research Innovation and Sequencing Platform	Morais J et al
Angola/KRISP-K011694/2021	EPI_ISL_1545313	2021-03-05	Instituto Nacional de Investiga√ß√£o em Sa√∫de	KRISP, KZN Research Innovation and Sequencing Platform	Morais J et al
Angola/KRISP-K011695/2021	EPI_ISL_1545314	2021-03-04	Instituto Nacional de Investiga√ß√£o em Sa√∫de	KRISP, KZN Research Innovation and Sequencing Platform	Morais J et al
Angola/KRISP-K011697/2021	EPI_ISL_1545316	2021-03-03	Instituto Nacional de Investiga√ß√£o em Sa√∫de	KRISP, KZN Research Innovation and Sequencing Platform	Morais J et al
Angola/KRISP-K011699/2021	EPI_ISL_1545318	2021-03-04	Instituto Nacional de Investiga√ß√£o em Sa√∫de	KRISP, KZN Research Innovation and Sequencing Platform	Morais J et al
Angola/KRISP-K011701/2021	EPI_ISL_1545320	2021-03-02	Instituto Nacional de Investiga√ß√£o em Sa√∫de	KRISP, KZN Research Innovation and Sequencing Platform	Morais J et al
Angola/KRISP-K011746/2021	EPI_ISL_1545364	2021-02-06	Instituto Nacional de Investiga√ß√£o em Sa√∫de	KRISP, KZN Research Innovation and Sequencing Platform	Morais J et al
Angola/KRISP-K011757/2021	EPI_ISL_1545374	2021-02-23	Instituto Nacional de Investiga√ß√£o em Sa√∫de	KRISP, KZN Research Innovation and Sequencing Platform	Morais J et al
Angola/KRISP-K011766/2021	EPI_ISL_1545381	2021-02-26	Instituto Nacional de Investiga√ß√£o em Sa√∫de	KRISP, KZN Research Innovation and Sequencing Platform	Morais J et al
Angola/KRISP-K011774/2021	EPI_ISL_1545389	2021-02-20	Instituto Nacional de Investiga√ß√£o em Sa√∫de	KRISP, KZN Research Innovation and Sequencing Platform	Morais J et al
Anhui/FY002/2020	EPI_ISL_424352	2020-03-10	Clinical Laboratory, Fuyang City Center for Disease Control and Prevention	Clinical Laboratory, Fuyang City Center for Disease Control and Prevention	Ge et al
Anhui/SZ005/2020	EPI_ISL_413485	2020-01-24	Department of microbiology laboratory,Anhui Provincial Center for Disease Control and Prevention	Department of microbiology laboratory,Anhui Provincial Center for Disease Control and Prevention	Weiwei Li et al
Argentina/argenTAG-126BE00A/2020	EPI_ISL_648217	2020-07-20	SILAB	Laboratorio Mixto de Biotecnolog√≠a Acu√°tica (LMBA)	Joaqu√≠n Ezpeleta et al
Argentina/C121/2020	EPI_ISL_420600	2020-03-07	Servicio Virosis Respiratorias-Departamento Virolog√≠a-INEI	Instituto Nacional Enfermedades Infecciosas C.G.Malbran	Baumeister E. et al
Argentina/C1374/2020	EPI_ISL_420599	2020-03-18	Servicio Virosis Respiratorias-Departamento Virolog√≠a-INEI	Instituto Nacional Enfermedades Infecciosas C.G.Malbran	Baumeister E. et al
Argentina/C3013/2020	EPI_ISL_420598	2020-03-22	Servicio Virosis Respiratorias-Departamento Virolog√≠a-INEI	Instituto Nacional Enfermedades Infecciosas C.G.Malbran	Baumeister E. et al
Argentina/Heritas_HG019/2020	EPI_ISL_476573	2020-05-22	Hospital de Pediatr√≠a "Prof. Dr. Juan P Garrahan"	H√©ritas	Dalmacio Pereyra et al
Argentina/INEI000452/2020	EPI_ISL_849155	2020-03-14	Servicio Virosis Respiratorias-Departamento Virolog√≠a-INEI	Instituto Nacional Enfermedades Infecciosas C.G.Malbran	Baumeister E. et al
Argentina/INEI011343/2020	EPI_ISL_849190	2020-05-07	Servicio Virosis Respiratorias-Departamento Virolog√≠a-INEI	Instituto Nacional Enfermedades Infecciosas C.G.Malbran	Baumeister E. et al
Argentina/INEI023486/2020	EPI_ISL_849279	2020-06-27	Servicio Virosis Respiratorias-Departamento Virolog√≠a-INEI	Instituto Nacional Enfermedades Infecciosas C.G.Malbran	Baumeister E. et al
Argentina/INEI030336/2020	EPI_ISL_849288	2020-06-28	Servicio Virosis Respiratorias-Departamento Virolog√≠a-INEI	Instituto Nacional Enfermedades Infecciosas C.G.Malbran	Baumeister E. et al
Argentina/INEI031614/2020	EPI_ISL_849320	2020-07-04	Servicio Virosis Respiratorias-Departamento Virolog√≠a-INEI	Instituto Nacional Enfermedades Infecciosas C.G.Malbran	Baumeister E. et al
Argentina/INEI092593/2020	EPI_ISL_849379	2020-10-09	Servicio Virosis Respiratorias-Departamento Virolog√≠a-INEI	Instituto Nacional Enfermedades Infecciosas C.G.Malbran	Baumeister E. et al
Argentina/INEI096305/2020	EPI_ISL_856794	2020-10-31	Servicio Virosis Respiratorias-Departamento Virolog√≠a-INEI	Instituto Nacional Enfermedades Infecciosas C.G.Malbran	Baumeister E. et al
Argentina/INEI096522/2020	EPI_ISL_856801	2020-11-06	Servicio Virosis Respiratorias-Departamento Virolog√≠a-INEI	Instituto Nacional Enfermedades Infecciosas C.G.Malbran	Baumeister E. et al
Argentina/INEI096542/2020	EPI_ISL_2104758	2020-11-07	Servicio Virosis Respiratorias-Departamento Virolog√≠a-INEI	Instituto Nacional Enfermedades Infecciosas C.G.Malbran	Baumeister E. et al
Argentina/INEI096614/2020	EPI_ISL_2104759	2020-11-09	Servicio Virosis Respiratorias-Departamento Virolog√≠a-INEI	Instituto Nacional Enfermedades Infecciosas C.G.Malbran	Baumeister E. et al
Argentina/INEI097114/2020	EPI_ISL_2104774	2020-11-18	Servicio Virosis Respiratorias-Departamento Virolog√≠a-INEI	Instituto Nacional Enfermedades Infecciosas C.G.Malbran	Baumeister E. et al
Argentina/INEI099312/2020	EPI_ISL_2135134	2020-12-30	Servicio Virosis Respiratorias-Departamento Virolog√≠a-INEI	Instituto Nacional Enfermedades Infecciosas C.G.Malbran	Baumeister E. et al
Argentina/INEI100410/2021	EPI_ISL_2105570	2021-01-21	Servicio Virosis Respiratorias-Departamento Virolog√≠a-INEI	Instituto Nacional Enfermedades Infecciosas C.G.Malbran	Baumeister E. et al
Argentina/INEI100430/2021	EPI_ISL_2105571	2021-01-22	Servicio Virosis Respiratorias-Departamento Virolog√≠a-INEI	Instituto Nacional Enfermedades Infecciosas C.G.Malbran	Baumeister E. et al
Argentina/INEI100599/2021	EPI_ISL_2105572	2021-01-24	Servicio Virosis Respiratorias-Departamento Virolog√≠a-INEI	Instituto Nacional Enfermedades Infecciosas C.G.Malbran	Baumeister E. et al
Argentina/INEI100633/2021	EPI_ISL_2104814	2021-01-29	Servicio Virosis Respiratorias-Departamento Virolog√≠a-INEI	Instituto Nacional Enfermedades Infecciosas C.G.Malbran	Baumeister E. et al
Argentina/INEI100634/2021	EPI_ISL_2104815	2021-01-28	Servicio Virosis Respiratorias-Departamento Virolog√≠a-INEI	Instituto Nacional Enfermedades Infecciosas C.G.Malbran	Baumeister E. et al
Argentina/INEI100828/2021	EPI_ISL_2104816	2021-02-01	Servicio Virosis Respiratorias-Departamento Virolog√≠a-INEI	Instituto Nacional Enfermedades Infecciosas C.G.Malbran	Baumeister E. et al
Argentina/INEI100829/2021	EPI_ISL_2104817	2021-02-01	Servicio Virosis Respiratorias-Departamento Virolog√≠a-INEI	Instituto Nacional Enfermedades Infecciosas C.G.Malbran	Baumeister E. et al
Argentina/INEI100849/2021	EPI_ISL_2104820	2021-02-01	Servicio Virosis Respiratorias-Departamento Virolog√≠a-INEI	Instituto Nacional Enfermedades Infecciosas C.G.Malbran	Baumeister E. et al
Argentina/INEI100852/2021	EPI_ISL_2104821	2021-02-01	Servicio Virosis Respiratorias-Departamento Virolog√≠a-INEI	Instituto Nacional Enfermedades Infecciosas C.G.Malbran	Baumeister E. et al
Argentina/INEI100866/2021	EPI_ISL_2104822	2021-02-02	Servicio Virosis Respiratorias-Departamento Virolog√≠a-INEI	Instituto Nacional Enfermedades Infecciosas C.G.Malbran	Baumeister E. et al
Argentina/INEI100870/2021	EPI_ISL_2104825	2021-01-29	Servicio Virosis Respiratorias-Departamento Virolog√≠a-INEI	Instituto Nacional Enfermedades Infecciosas C.G.Malbran	Baumeister E. et al
Argentina/INEI100964/2021	EPI_ISL_2133399	2021-02-03	Servicio Virosis Respiratorias-Departamento Virolog√≠a-INEI	Instituto Nacional Enfermedades Infecciosas C.G.Malbran	Baumeister E. et al
Argentina/INEI101332/2021	EPI_ISL_2133401	2021-02-05	Servicio Virosis Respiratorias-Departamento Virolog√≠a-INEI	Instituto Nacional Enfermedades Infecciosas C.G.Malbran	Baumeister E. et al
Argentina/INEI101559/2021	EPI_ISL_2135138	2021-02-10	Servicio Virosis Respiratorias-Departamento Virolog√≠a-INEI	Instituto Nacional Enfermedades Infecciosas C.G.Malbran	Baumeister E. et al
Argentina/INEI101562/2021	EPI_ISL_2135139	2021-02-08	Servicio Virosis Respiratorias-Departamento Virolog√≠a-INEI	Instituto Nacional Enfermedades Infecciosas C.G.Malbran	Baumeister E. et al
Argentina/INEI101704/2021	EPI_ISL_2135141	2021-02-09	Servicio Virosis Respiratorias-Departamento Virolog√≠a-INEI	Instituto Nacional Enfermedades Infecciosas C.G.Malbran	Baumeister E. et al
Argentina/INEI101867/2021	EPI_ISL_2135143	2021-02-23	Servicio Virosis Respiratorias-Departamento Virolog√≠a-INEI	Instituto Nacional Enfermedades Infecciosas C.G.Malbran	Baumeister E. et al
Argentina/INEI101926/2021	EPI_ISL_2135334	2021-02-26	Servicio Virosis Respiratorias-Departamento Virolog√≠a-INEI	Instituto Nacional Enfermedades Infecciosas C.G.Malbran	Baumeister E. et al
Argentina/INEI102179/2021	EPI_ISL_2135146	2021-02-12	Servicio Virosis Respiratorias-Departamento Virolog√≠a-INEI	Instituto Nacional Enfermedades Infecciosas C.G.Malbran	Baumeister E. et al
Argentina/INEI102300/2021	EPI_ISL_2135156	2021-03-10	Servicio Virosis Respiratorias-Departamento Virolog√≠a-INEI	Instituto Nacional Enfermedades Infecciosas C.G.Malbran	Baumeister E. et al
Argentina/INEI102333/2021	EPI_ISL_2135163	2021-03-10	Servicio Virosis Respiratorias-Departamento Virolog√≠a-INEI	Instituto Nacional Enfermedades Infecciosas C.G.Malbran	Baumeister E. et al
Argentina/INEI102334/2021	EPI_ISL_2135164	2021-03-10	Servicio Virosis Respiratorias-Departamento Virolog√≠a-INEI	Instituto Nacional Enfermedades Infecciosas C.G.Malbran	Baumeister E. et al
Argentina/INEI102335/2021	EPI_ISL_2135165	2021-03-10	Servicio Virosis Respiratorias-Departamento Virolog√≠a-INEI	Instituto Nacional Enfermedades Infecciosas C.G.Malbran	Baumeister E. et al
Argentina/INEI102336/2021	EPI_ISL_2135166	2021-03-10	Servicio Virosis Respiratorias-Departamento Virolog√≠a-INEI	Instituto Nacional Enfermedades Infecciosas C.G.Malbran	Baumeister E. et al
Argentina/INEI102337/2021	EPI_ISL_2135167	2021-03-14	Servicio Virosis Respiratorias-Departamento Virolog√≠a-INEI	Instituto Nacional Enfermedades Infecciosas C.G.Malbran	Baumeister E. et al
Argentina/INEI102338/2021	EPI_ISL_2135168	2021-03-14	Servicio Virosis Respiratorias-Departamento Virolog√≠a-INEI	Instituto Nacional Enfermedades Infecciosas C.G.Malbran	Baumeister E. et al
Argentina/INEI102343/2021	EPI_ISL_2135171	2021-03-14	Servicio Virosis Respiratorias-Departamento Virolog√≠a-INEI	Instituto Nacional Enfermedades Infecciosas C.G.Malbran	Baumeister E. et al
Argentina/INEI102434/2021	EPI_ISL_2135255	2021-03-17	Servicio Virosis Respiratorias-Departamento Virolog√≠a-INEI	Instituto Nacional Enfermedades Infecciosas C.G.Malbran	Baumeister E. et al
Argentina/INEI102438/2021	EPI_ISL_2135260	2021-03-08	Servicio Virosis Respiratorias-Departamento Virolog√≠a-INEI	Instituto Nacional Enfermedades Infecciosas C.G.Malbran	Baumeister E. et al
Argentina/INEI102456/2021	EPI_ISL_2135265	2021-03-18	Servicio Virosis Respiratorias-Departamento Virolog√≠a-INEI	Instituto Nacional Enfermedades Infecciosas C.G.Malbran	Baumeister E. et al
Argentina/INEI102458/2021	EPI_ISL_2135267	2021-03-19	Servicio Virosis Respiratorias-Departamento Virolog√≠a-INEI	Instituto Nacional Enfermedades Infecciosas C.G.Malbran	Baumeister E. et al
Argentina/INEI102462/2021	EPI_ISL_2135272	2021-03-11	Servicio Virosis Respiratorias-Departamento Virolog√≠a-INEI	Instituto Nacional Enfermedades Infecciosas C.G.Malbran	Baumeister E. et al
Argentina/INEI102463/2021	EPI_ISL_2135273	2021-03-09	Servicio Virosis Respiratorias-Departamento Virolog√≠a-INEI	Instituto Nacional Enfermedades Infecciosas C.G.Malbran	Baumeister E. et al
Argentina/INEI102464/2021	EPI_ISL_2135274	2021-03-09	Servicio Virosis Respiratorias-Departamento Virolog√≠a-INEI	Instituto Nacional Enfermedades Infecciosas C.G.Malbran	Baumeister E. et al
Argentina/INEI102465/2021	EPI_ISL_2135276	2021-03-19	Servicio Virosis Respiratorias-Departamento Virolog√≠a-INEI	Instituto Nacional Enfermedades Infecciosas C.G.Malbran	Baumeister E. et al
Argentina/INEI102466/2021	EPI_ISL_2135277	2021-03-10	Servicio Virosis Respiratorias-Departamento Virolog√≠a-INEI	Instituto Nacional Enfermedades Infecciosas C.G.Malbran	Baumeister E. et al
Argentina/INEI102870/2021	EPI_ISL_2135281	2021-03-19	Servicio Virosis Respiratorias-Departamento Virolog√≠a-INEI	Instituto Nacional Enfermedades Infecciosas C.G.Malbran	Baumeister E. et al
Argentina/INEI102872/2021	EPI_ISL_2135283	2021-03-14	Servicio Virosis Respiratorias-Departamento Virolog√≠a-INEI	Instituto Nacional Enfermedades Infecciosas C.G.Malbran	Baumeister E. et al
Argentina/INEI102876/2021	EPI_ISL_2135287	2021-03-15	Servicio Virosis Respiratorias-Departamento Virolog√≠a-INEI	Instituto Nacional Enfermedades Infecciosas C.G.Malbran	Baumeister E. et al
Argentina/INEI102877/2021	EPI_ISL_2135288	2021-03-15	Servicio Virosis Respiratorias-Departamento Virolog√≠a-INEI	Instituto Nacional Enfermedades Infecciosas C.G.Malbran	Baumeister E. et al
Argentina/INEI102893/2021	EPI_ISL_2135299	2021-03-14	Servicio Virosis Respiratorias-Departamento Virolog√≠a-INEI	Instituto Nacional Enfermedades Infecciosas C.G.Malbran	Baumeister E. et al
Argentina/INEI102894/2021	EPI_ISL_2135300	2021-03-25	Servicio Virosis Respiratorias-Departamento Virolog√≠a-INEI	Instituto Nacional Enfermedades Infecciosas C.G.Malbran	Baumeister E. et al
Argentina/INEI102911/2021	EPI_ISL_2135307	2021-03-15	Servicio Virosis Respiratorias-Departamento Virolog√≠a-INEI	Instituto Nacional Enfermedades Infecciosas C.G.Malbran	Baumeister E. et al
Argentina/INEI102914/2021	EPI_ISL_2135309	2021-03-15	Servicio Virosis Respiratorias-Departamento Virolog√≠a-INEI	Instituto Nacional Enfermedades Infecciosas C.G.Malbran	Baumeister E. et al
Argentina/INEI102919/2021	EPI_ISL_2135312	2021-03-16	Servicio Virosis Respiratorias-Departamento Virolog√≠a-INEI	Instituto Nacional Enfermedades Infecciosas C.G.Malbran	Baumeister E. et al
Argentina/INEI102924/2021	EPI_ISL_2135316	2021-03-17	Servicio Virosis Respiratorias-Departamento Virolog√≠a-INEI	Instituto Nacional Enfermedades Infecciosas C.G.Malbran	Baumeister E. et al
Argentina/INEI102927/2021	EPI_ISL_2135318	2021-03-19	Servicio Virosis Respiratorias-Departamento Virolog√≠a-INEI	Instituto Nacional Enfermedades Infecciosas C.G.Malbran	Baumeister E. et al
Argentina/INEI102938/2021	EPI_ISL_2135324	2021-03-19	Servicio Virosis Respiratorias-Departamento Virolog√≠a-INEI	Instituto Nacional Enfermedades Infecciosas C.G.Malbran	Baumeister E. et al
Argentina/INEI103042/2021	EPI_ISL_2135325	2021-03-16	Servicio Virosis Respiratorias-Departamento Virolog√≠a-INEI	Instituto Nacional Enfermedades Infecciosas C.G.Malbran	Baumeister E. et al
Argentina/INEI103047/2021	EPI_ISL_2135328	2021-02-09	Servicio Virosis Respiratorias-Departamento Virolog√≠a-INEI	Instituto Nacional Enfermedades Infecciosas C.G.Malbran	Baumeister E. et al
Argentina/INEI103051/2021	EPI_ISL_2135330	2021-03-24	Servicio Virosis Respiratorias-Departamento Virolog√≠a-INEI	Instituto Nacional Enfermedades Infecciosas C.G.Malbran	Baumeister E. et al
Argentina/INEI103063/2021	EPI_ISL_2136069	2021-03-19	Servicio Virosis Respiratorias-Departamento Virolog√≠a-INEI	Instituto Nacional Enfermedades Infecciosas C.G.Malbran	Baumeister E. et al
Argentina/INEI103067/2021	EPI_ISL_2135331	2021-03-29	Servicio Virosis Respiratorias-Departamento Virolog√≠a-INEI	Instituto Nacional Enfermedades Infecciosas C.G.Malbran	Baumeister E. et al
Argentina/INEI103068/2021	EPI_ISL_2135332	2021-03-18	Servicio Virosis Respiratorias-Departamento Virolog√≠a-INEI	Instituto Nacional Enfermedades Infecciosas C.G.Malbran	Baumeister E. et al
Argentina/INEI103070/2021	EPI_ISL_2136070	2021-03-05	Servicio Virosis Respiratorias-Departamento Virolog√≠a-INEI	Instituto Nacional Enfermedades Infecciosas C.G.Malbran	Baumeister E. et al
Argentina/INEI103076/2021	EPI_ISL_2135333	2021-03-12	Servicio Virosis Respiratorias-Departamento Virolog√≠a-INEI	Instituto Nacional Enfermedades Infecciosas C.G.Malbran	Baumeister E. et al
Argentina/INEI103155/2021	EPI_ISL_2136066	2021-03-25	Servicio Virosis Respiratorias-Departamento Virolog√≠a-INEI	Instituto Nacional Enfermedades Infecciosas C.G.Malbran	Baumeister E. et al
Argentina/INEI103229/2021	EPI_ISL_2136072	2021-03-26	Servicio Virosis Respiratorias-Departamento Virolog√≠a-INEI	Instituto Nacional Enfermedades Infecciosas C.G.Malbran	Baumeister E. et al
Argentina/INEI103230/2021	EPI_ISL_2136073	2021-03-27	Servicio Virosis Respiratorias-Departamento Virolog√≠a-INEI	Instituto Nacional Enfermedades Infecciosas C.G.Malbran	Baumeister E. et al
Argentina/INEI103256/2021	EPI_ISL_2136075	2021-03-26	Servicio Virosis Respiratorias-Departamento Virolog√≠a-INEI	Instituto Nacional Enfermedades Infecciosas C.G.Malbran	Baumeister E. et al
Argentina/INEI103263/2021	EPI_ISL_2136076	2021-03-29	Servicio Virosis Respiratorias-Departamento Virolog√≠a-INEI	Instituto Nacional Enfermedades Infecciosas C.G.Malbran	Baumeister E. et al
Argentina/INEI103264/2021	EPI_ISL_2136077	2021-03-27	Servicio Virosis Respiratorias-Departamento Virolog√≠a-INEI	Instituto Nacional Enfermedades Infecciosas C.G.Malbran	Baumeister E. et al
Argentina/INEI103265/2021	EPI_ISL_2136078	2021-03-26	Servicio Virosis Respiratorias-Departamento Virolog√≠a-INEI	Instituto Nacional Enfermedades Infecciosas C.G.Malbran	Baumeister E. et al
Argentina/INEI103266/2021	EPI_ISL_2136079	2021-03-22	Servicio Virosis Respiratorias-Departamento Virolog√≠a-INEI	Instituto Nacional Enfermedades Infecciosas C.G.Malbran	Baumeister E. et al
Argentina/INEI103267/2021	EPI_ISL_2136080	2021-03-22	Servicio Virosis Respiratorias-Departamento Virolog√≠a-INEI	Instituto Nacional Enfermedades Infecciosas C.G.Malbran	Baumeister E. et al
Argentina/INEI103268/2021	EPI_ISL_2136081	2021-03-21	Servicio Virosis Respiratorias-Departamento Virolog√≠a-INEI	Instituto Nacional Enfermedades Infecciosas C.G.Malbran	Baumeister E. et al
Argentina/INEI103275/2021	EPI_ISL_2136085	2021-04-02	Servicio Virosis Respiratorias-Departamento Virolog√≠a-INEI	Instituto Nacional Enfermedades Infecciosas C.G.Malbran	Baumeister E. et al
Argentina/INEI103288/2021	EPI_ISL_2136092	2021-03-30	Servicio Virosis Respiratorias-Departamento Virolog√≠a-INEI	Instituto Nacional Enfermedades Infecciosas C.G.Malbran	Baumeister E. et al
Argentina/INEI103397/2021	EPI_ISL_2135686	2021-03-26	Servicio Virosis Respiratorias-Departamento Virolog√≠a-INEI	Instituto Nacional Enfermedades Infecciosas C.G.Malbran	Baumeister E. et al
Argentina/INEI103399/2021	EPI_ISL_2135687	2021-03-25	Servicio Virosis Respiratorias-Departamento Virolog√≠a-INEI	Instituto Nacional Enfermedades Infecciosas C.G.Malbran	Baumeister E. et al
Argentina/INEI103400/2021	EPI_ISL_2135688	2021-04-07	Servicio Virosis Respiratorias-Departamento Virolog√≠a-INEI	Instituto Nacional Enfermedades Infecciosas C.G.Malbran	Baumeister E. et al
Argentina/INEI103406/2021	EPI_ISL_2135689	2021-04-07	Servicio Virosis Respiratorias-Departamento Virolog√≠a-INEI	Instituto Nacional Enfermedades Infecciosas C.G.Malbran	Baumeister E. et al
Argentina/INEI103407/2021	EPI_ISL_2135690	2021-04-07	Servicio Virosis Respiratorias-Departamento Virolog√≠a-INEI	Instituto Nacional Enfermedades Infecciosas C.G.Malbran	Baumeister E. et al
Argentina/INEI103408/2021	EPI_ISL_2135691	2021-04-07	Servicio Virosis Respiratorias-Departamento Virolog√≠a-INEI	Instituto Nacional Enfermedades Infecciosas C.G.Malbran	Baumeister E. et al
Argentina/INEI103410/2021	EPI_ISL_2135693	2021-04-07	Servicio Virosis Respiratorias-Departamento Virolog√≠a-INEI	Instituto Nacional Enfermedades Infecciosas C.G.Malbran	Baumeister E. et al
Argentina/INEI103415/2021	EPI_ISL_2135696	2021-03-30	Servicio Virosis Respiratorias-Departamento Virolog√≠a-INEI	Instituto Nacional Enfermedades Infecciosas C.G.Malbran	Baumeister E. et al
Argentina/INEI103420/2021	EPI_ISL_2135699	2021-04-01	Servicio Virosis Respiratorias-Departamento Virolog√≠a-INEI	Instituto Nacional Enfermedades Infecciosas C.G.Malbran	Baumeister E. et al
Argentina/INEI103433/2021	EPI_ISL_2135705	2021-03-31	Servicio Virosis Respiratorias-Departamento Virolog√≠a-INEI	Instituto Nacional Enfermedades Infecciosas C.G.Malbran	Baumeister E. et al
Argentina/INEI103434/2021	EPI_ISL_2135706	2021-04-01	Servicio Virosis Respiratorias-Departamento Virolog√≠a-INEI	Instituto Nacional Enfermedades Infecciosas C.G.Malbran	Baumeister E. et al
Argentina/INEI103435/2021	EPI_ISL_2135707	2021-03-25	Servicio Virosis Respiratorias-Departamento Virolog√≠a-INEI	Instituto Nacional Enfermedades Infecciosas C.G.Malbran	Baumeister E. et al
Argentina/INEI103436/2021	EPI_ISL_2135708	2021-03-26	Servicio Virosis Respiratorias-Departamento Virolog√≠a-INEI	Instituto Nacional Enfermedades Infecciosas C.G.Malbran	Baumeister E. et al
Argentina/INEI103437/2021	EPI_ISL_2135709	2021-03-30	Servicio Virosis Respiratorias-Departamento Virolog√≠a-INEI	Instituto Nacional Enfermedades Infecciosas C.G.Malbran	Baumeister E. et al
Argentina/INEI103439/2021	EPI_ISL_2135711	2021-03-31	Servicio Virosis Respiratorias-Departamento Virolog√≠a-INEI	Instituto Nacional Enfermedades Infecciosas C.G.Malbran	Baumeister E. et al
Argentina/INEI103440/2021	EPI_ISL_2135712	2021-03-31	Servicio Virosis Respiratorias-Departamento Virolog√≠a-INEI	Instituto Nacional Enfermedades Infecciosas C.G.Malbran	Baumeister E. et al
Argentina/INEI103441/2021	EPI_ISL_2135713	2021-04-03	Servicio Virosis Respiratorias-Departamento Virolog√≠a-INEI	Instituto Nacional Enfermedades Infecciosas C.G.Malbran	Baumeister E. et al
Argentina/INEI103442/2021	EPI_ISL_2135714	2021-04-05	Servicio Virosis Respiratorias-Departamento Virolog√≠a-INEI	Instituto Nacional Enfermedades Infecciosas C.G.Malbran	Baumeister E. et al
Argentina/INEI103566/2021	EPI_ISL_2135728	2021-04-08	Servicio Virosis Respiratorias-Departamento Virolog√≠a-INEI	Instituto Nacional Enfermedades Infecciosas C.G.Malbran	Baumeister E. et al
Argentina/INEI103602/2021	EPI_ISL_2135986	2021-03-21	Servicio Virosis Respiratorias-Departamento Virolog√≠a-INEI	Instituto Nacional Enfermedades Infecciosas C.G.Malbran	Baumeister E. et al
Argentina/INEI103604/2021	EPI_ISL_2135989	2021-03-31	Servicio Virosis Respiratorias-Departamento Virolog√≠a-INEI	Instituto Nacional Enfermedades Infecciosas C.G.Malbran	Baumeister E. et al
Argentina/INEI103607/2021	EPI_ISL_2135987	2021-04-05	Servicio Virosis Respiratorias-Departamento Virolog√≠a-INEI	Instituto Nacional Enfermedades Infecciosas C.G.Malbran	Baumeister E. et al
Argentina/INEI103650/2021	EPI_ISL_2135992	2021-04-05	Servicio Virosis Respiratorias-Departamento Virolog√≠a-INEI	Instituto Nacional Enfermedades Infecciosas C.G.Malbran	Baumeister E. et al
Argentina/INEI103697/2021	EPI_ISL_2135994	2021-04-10	Servicio Virosis Respiratorias-Departamento Virolog√≠a-INEI	Instituto Nacional Enfermedades Infecciosas C.G.Malbran	Baumeister E. et al
Argentina/INEI103773/2021	EPI_ISL_2135999	2021-04-05	Servicio Virosis Respiratorias-Departamento Virolog√≠a-INEI	Instituto Nacional Enfermedades Infecciosas C.G.Malbran	Baumeister E. et al
Argentina/INEI103775/2021	EPI_ISL_2136000	2021-04-07	Servicio Virosis Respiratorias-Departamento Virolog√≠a-INEI	Instituto Nacional Enfermedades Infecciosas C.G.Malbran	Baumeister E. et al
Argentina/INEI103814/2021	EPI_ISL_2136008	2021-04-07	Servicio Virosis Respiratorias-Departamento Virolog√≠a-INEI	Instituto Nacional Enfermedades Infecciosas C.G.Malbran	Baumeister E. et al
Argentina/INEI103835/2021	EPI_ISL_2136018	2021-04-08	Servicio Virosis Respiratorias-Departamento Virolog√≠a-INEI	Instituto Nacional Enfermedades Infecciosas C.G.Malbran	Baumeister E. et al
Argentina/INEI103845/2021	EPI_ISL_2136021	2021-03-27	Servicio Virosis Respiratorias-Departamento Virolog√≠a-INEI	Instituto Nacional Enfermedades Infecciosas C.G.Malbran	Baumeister E. et al
Argentina/INEI103914/2021	EPI_ISL_2136009	2021-04-05	Servicio Virosis Respiratorias-Departamento Virolog√≠a-INEI	Instituto Nacional Enfermedades Infecciosas C.G.Malbran	Baumeister E. et al
Argentina/INEI103918/2021	EPI_ISL_2136013	2021-04-04	Servicio Virosis Respiratorias-Departamento Virolog√≠a-INEI	Instituto Nacional Enfermedades Infecciosas C.G.Malbran	Baumeister E. et al
Argentina/INEI103924/2021	EPI_ISL_2136022	2021-04-06	Servicio Virosis Respiratorias-Departamento Virolog√≠a-INEI	Instituto Nacional Enfermedades Infecciosas C.G.Malbran	Baumeister E. et al
Argentina/INEI103933/2021	EPI_ISL_2136014	2021-04-11	Servicio Virosis Respiratorias-Departamento Virolog√≠a-INEI	Instituto Nacional Enfermedades Infecciosas C.G.Malbran	Baumeister E. et al
Argentina/INEI103934/2021	EPI_ISL_2136015	2021-04-14	Servicio Virosis Respiratorias-Departamento Virolog√≠a-INEI	Instituto Nacional Enfermedades Infecciosas C.G.Malbran	Baumeister E. et al
Argentina/INEI103995/2021	EPI_ISL_2136023	2021-04-12	Servicio Virosis Respiratorias-Departamento Virolog√≠a-INEI	Instituto Nacional Enfermedades Infecciosas C.G.Malbran	Baumeister E. et al
Argentina/INEI104000/2021	EPI_ISL_2136026	2021-04-15	Servicio Virosis Respiratorias-Departamento Virolog√≠a-INEI	Instituto Nacional Enfermedades Infecciosas C.G.Malbran	Baumeister E. et al
Argentina/INEI104045/2021	EPI_ISL_2136030	2021-04-05	Servicio Virosis Respiratorias-Departamento Virolog√≠a-INEI	Instituto Nacional Enfermedades Infecciosas C.G.Malbran	Baumeister E. et al
Argentina/INEI104046/2021	EPI_ISL_2136031	2021-04-01	Servicio Virosis Respiratorias-Departamento Virolog√≠a-INEI	Instituto Nacional Enfermedades Infecciosas C.G.Malbran	Baumeister E. et al
Argentina/INEI104049/2021	EPI_ISL_2136032	2021-04-05	Servicio Virosis Respiratorias-Departamento Virolog√≠a-INEI	Instituto Nacional Enfermedades Infecciosas C.G.Malbran	Baumeister E. et al
Argentina/INEI104050/2021	EPI_ISL_2136033	2021-04-05	Servicio Virosis Respiratorias-Departamento Virolog√≠a-INEI	Instituto Nacional Enfermedades Infecciosas C.G.Malbran	Baumeister E. et al
Argentina/INEI104053/2021	EPI_ISL_2136036	2021-04-05	Servicio Virosis Respiratorias-Departamento Virolog√≠a-INEI	Instituto Nacional Enfermedades Infecciosas C.G.Malbran	Baumeister E. et al
Argentina/INEI104054/2021	EPI_ISL_2136037	2021-04-06	Servicio Virosis Respiratorias-Departamento Virolog√≠a-INEI	Instituto Nacional Enfermedades Infecciosas C.G.Malbran	Baumeister E. et al
Argentina/INEI104055/2021	EPI_ISL_2136038	2021-04-07	Servicio Virosis Respiratorias-Departamento Virolog√≠a-INEI	Instituto Nacional Enfermedades Infecciosas C.G.Malbran	Baumeister E. et al
Argentina/INEI104057/2021	EPI_ISL_2136040	2021-04-07	Servicio Virosis Respiratorias-Departamento Virolog√≠a-INEI	Instituto Nacional Enfermedades Infecciosas C.G.Malbran	Baumeister E. et al
Argentina/INEI104059/2021	EPI_ISL_2136041	2021-04-08	Servicio Virosis Respiratorias-Departamento Virolog√≠a-INEI	Instituto Nacional Enfermedades Infecciosas C.G.Malbran	Baumeister E. et al
Argentina/INEI104060/2021	EPI_ISL_2136042	2021-04-20	Servicio Virosis Respiratorias-Departamento Virolog√≠a-INEI	Instituto Nacional Enfermedades Infecciosas C.G.Malbran	Baumeister E. et al
Argentina/INEI104091/2021	EPI_ISL_2136049	2021-04-12	Servicio Virosis Respiratorias-Departamento Virolog√≠a-INEI	Instituto Nacional Enfermedades Infecciosas C.G.Malbran	Baumeister E. et al
Argentina/INEI104105/2021	EPI_ISL_2136053	2021-04-12	Servicio Virosis Respiratorias-Departamento Virolog√≠a-INEI	Instituto Nacional Enfermedades Infecciosas C.G.Malbran	Baumeister E. et al
Argentina/INEI104111/2021	EPI_ISL_2136056	2021-04-12	Servicio Virosis Respiratorias-Departamento Virolog√≠a-INEI	Instituto Nacional Enfermedades Infecciosas C.G.Malbran	Baumeister E. et al
Argentina/INEI104114/2021	EPI_ISL_2136059	2021-04-14	Servicio Virosis Respiratorias-Departamento Virolog√≠a-INEI	Instituto Nacional Enfermedades Infecciosas C.G.Malbran	Baumeister E. et al
Argentina/INEI104115/2021	EPI_ISL_2136060	2021-04-14	Servicio Virosis Respiratorias-Departamento Virolog√≠a-INEI	Instituto Nacional Enfermedades Infecciosas C.G.Malbran	Baumeister E. et al
Argentina/INEI104118/2021	EPI_ISL_2136063	2021-04-15	Servicio Virosis Respiratorias-Departamento Virolog√≠a-INEI	Instituto Nacional Enfermedades Infecciosas C.G.Malbran	Baumeister E. et al
Argentina/INEI104131/2021	EPI_ISL_2136100	2021-04-12	Servicio Virosis Respiratorias-Departamento Virolog√≠a-INEI	Instituto Nacional Enfermedades Infecciosas C.G.Malbran	Baumeister E. et al
Argentina/INEI104133/2021	EPI_ISL_2136101	2021-04-12	Servicio Virosis Respiratorias-Departamento Virolog√≠a-INEI	Instituto Nacional Enfermedades Infecciosas C.G.Malbran	Baumeister E. et al
Argentina/INEI104134/2021	EPI_ISL_2136102	2021-04-12	Servicio Virosis Respiratorias-Departamento Virolog√≠a-INEI	Instituto Nacional Enfermedades Infecciosas C.G.Malbran	Baumeister E. et al
Argentina/INEI104135/2021	EPI_ISL_2136103	2021-04-12	Servicio Virosis Respiratorias-Departamento Virolog√≠a-INEI	Instituto Nacional Enfermedades Infecciosas C.G.Malbran	Baumeister E. et al
Argentina/INEI104136/2021	EPI_ISL_2136104	2021-04-15	Servicio Virosis Respiratorias-Departamento Virolog√≠a-INEI	Instituto Nacional Enfermedades Infecciosas C.G.Malbran	Baumeister E. et al
Argentina/INEI104140/2021	EPI_ISL_2136107	2021-04-13	Servicio Virosis Respiratorias-Departamento Virolog√≠a-INEI	Instituto Nacional Enfermedades Infecciosas C.G.Malbran	Baumeister E. et al
Argentina/INEI104147/2021	EPI_ISL_2136114	2021-04-12	Servicio Virosis Respiratorias-Departamento Virolog√≠a-INEI	Instituto Nacional Enfermedades Infecciosas C.G.Malbran	Baumeister E. et al
Argentina/INEI104148/2021	EPI_ISL_2136115	2021-04-16	Servicio Virosis Respiratorias-Departamento Virolog√≠a-INEI	Instituto Nacional Enfermedades Infecciosas C.G.Malbran	Baumeister E. et al
Argentina/INEI104149/2021	EPI_ISL_2136116	2021-04-14	Servicio Virosis Respiratorias-Departamento Virolog√≠a-INEI	Instituto Nacional Enfermedades Infecciosas C.G.Malbran	Baumeister E. et al
Argentina/INEI104183/2021	EPI_ISL_2136127	2021-04-21	Servicio Virosis Respiratorias-Departamento Virolog√≠a-INEI	Instituto Nacional Enfermedades Infecciosas C.G.Malbran	Baumeister E. et al
Argentina/INEI104184/2021	EPI_ISL_2136128	2021-04-21	Servicio Virosis Respiratorias-Departamento Virolog√≠a-INEI	Instituto Nacional Enfermedades Infecciosas C.G.Malbran	Baumeister E. et al
Argentina/INEI104229/2021	EPI_ISL_2140042	2021-04-23	Servicio Virosis Respiratorias-Departamento Virolog√≠a-INEI	Instituto Nacional Enfermedades Infecciosas C.G.Malbran	Baumeister E. et al
Argentina/INEI104233/2021	EPI_ISL_2140046	2021-04-23	Servicio Virosis Respiratorias-Departamento Virolog√≠a-INEI	Instituto Nacional Enfermedades Infecciosas C.G.Malbran	Baumeister E. et al
Argentina/INEI104236/2021	EPI_ISL_2140049	2021-04-20	Servicio Virosis Respiratorias-Departamento Virolog√≠a-INEI	Instituto Nacional Enfermedades Infecciosas C.G.Malbran	Baumeister E. et al
Argentina/INEI104246/2021	EPI_ISL_2140059	2021-04-22	Servicio Virosis Respiratorias-Departamento Virolog√≠a-INEI	Instituto Nacional Enfermedades Infecciosas C.G.Malbran	Baumeister E. et al
Argentina/INEI104247/2021	EPI_ISL_2140060	2021-04-21	Servicio Virosis Respiratorias-Departamento Virolog√≠a-INEI	Instituto Nacional Enfermedades Infecciosas C.G.Malbran	Baumeister E. et al
Argentina/INEI104264/2021	EPI_ISL_2140071	2021-04-24	Servicio Virosis Respiratorias-Departamento Virolog√≠a-INEI	Instituto Nacional Enfermedades Infecciosas C.G.Malbran	Baumeister E. et al
Argentina/INEI104279/2021	EPI_ISL_2136134	2021-04-19	Servicio Virosis Respiratorias-Departamento Virolog√≠a-INEI	Instituto Nacional Enfermedades Infecciosas C.G.Malbran	Baumeister E. et al
Argentina/INEI104281/2021	EPI_ISL_2136135	2021-04-19	Servicio Virosis Respiratorias-Departamento Virolog√≠a-INEI	Instituto Nacional Enfermedades Infecciosas C.G.Malbran	Baumeister E. et al
Argentina/INEI104282/2021	EPI_ISL_2136136	2021-04-27	Servicio Virosis Respiratorias-Departamento Virolog√≠a-INEI	Instituto Nacional Enfermedades Infecciosas C.G.Malbran	Baumeister E. et al
Argentina/INEI104289/2021	EPI_ISL_2136141	2021-04-13	Servicio Virosis Respiratorias-Departamento Virolog√≠a-INEI	Instituto Nacional Enfermedades Infecciosas C.G.Malbran	Baumeister E. et al
Argentina/INEI104290/2021	EPI_ISL_2136142	2021-04-13	Servicio Virosis Respiratorias-Departamento Virolog√≠a-INEI	Instituto Nacional Enfermedades Infecciosas C.G.Malbran	Baumeister E. et al
Argentina/INEI104294/2021	EPI_ISL_2136146	2021-04-27	Servicio Virosis Respiratorias-Departamento Virolog√≠a-INEI	Instituto Nacional Enfermedades Infecciosas C.G.Malbran	Baumeister E. et al
Argentina/INEI104296/2021	EPI_ISL_2136148	2021-04-13	Servicio Virosis Respiratorias-Departamento Virolog√≠a-INEI	Instituto Nacional Enfermedades Infecciosas C.G.Malbran	Baumeister E. et al
Argentina/INEI104301/2021	EPI_ISL_2136153	2021-04-17	Servicio Virosis Respiratorias-Departamento Virolog√≠a-INEI	Instituto Nacional Enfermedades Infecciosas C.G.Malbran	Baumeister E. et al
Argentina/INEI104302/2021	EPI_ISL_2136154	2021-04-16	Servicio Virosis Respiratorias-Departamento Virolog√≠a-INEI	Instituto Nacional Enfermedades Infecciosas C.G.Malbran	Baumeister E. et al
Argentina/INEI104309/2021	EPI_ISL_2136156	2021-04-12	Servicio Virosis Respiratorias-Departamento Virolog√≠a-INEI	Instituto Nacional Enfermedades Infecciosas C.G.Malbran	Baumeister E. et al
Argentina/INEI104315/2021	EPI_ISL_2136157	2021-04-14	Servicio Virosis Respiratorias-Departamento Virolog√≠a-INEI	Instituto Nacional Enfermedades Infecciosas C.G.Malbran	Baumeister E. et al
Argentina/INEI104316/2021	EPI_ISL_2136158	2021-04-12	Servicio Virosis Respiratorias-Departamento Virolog√≠a-INEI	Instituto Nacional Enfermedades Infecciosas C.G.Malbran	Baumeister E. et al
Argentina/INEI104317/2021	EPI_ISL_2136159	2021-04-12	Servicio Virosis Respiratorias-Departamento Virolog√≠a-INEI	Instituto Nacional Enfermedades Infecciosas C.G.Malbran	Baumeister E. et al
Argentina/INEI104321/2021	EPI_ISL_2136162	2021-04-15	Servicio Virosis Respiratorias-Departamento Virolog√≠a-INEI	Instituto Nacional Enfermedades Infecciosas C.G.Malbran	Baumeister E. et al
Argentina/INEI104322/2021	EPI_ISL_2136163	2021-04-14	Servicio Virosis Respiratorias-Departamento Virolog√≠a-INEI	Instituto Nacional Enfermedades Infecciosas C.G.Malbran	Baumeister E. et al
Argentina/INEI104328/2021	EPI_ISL_2136167	2021-04-27	Servicio Virosis Respiratorias-Departamento Virolog√≠a-INEI	Instituto Nacional Enfermedades Infecciosas C.G.Malbran	Baumeister E. et al
Argentina/INEI104329/2021	EPI_ISL_2136168	2021-04-07	Servicio Virosis Respiratorias-Departamento Virolog√≠a-INEI	Instituto Nacional Enfermedades Infecciosas C.G.Malbran	Baumeister E. et al
Argentina/INEI104332/2021	EPI_ISL_2136171	2021-04-20	Servicio Virosis Respiratorias-Departamento Virolog√≠a-INEI	Instituto Nacional Enfermedades Infecciosas C.G.Malbran	Baumeister E. et al
Argentina/INEI104333/2021	EPI_ISL_2136172	2021-04-06	Servicio Virosis Respiratorias-Departamento Virolog√≠a-INEI	Instituto Nacional Enfermedades Infecciosas C.G.Malbran	Baumeister E. et al
Argentina/INEI104335/2021	EPI_ISL_2136174	2021-04-06	Servicio Virosis Respiratorias-Departamento Virolog√≠a-INEI	Instituto Nacional Enfermedades Infecciosas C.G.Malbran	Baumeister E. et al
Argentina/INEI104338/2021	EPI_ISL_2136177	2021-04-06	Servicio Virosis Respiratorias-Departamento Virolog√≠a-INEI	Instituto Nacional Enfermedades Infecciosas C.G.Malbran	Baumeister E. et al
Argentina/INEI104339/2021	EPI_ISL_2136178	2021-04-07	Servicio Virosis Respiratorias-Departamento Virolog√≠a-INEI	Instituto Nacional Enfermedades Infecciosas C.G.Malbran	Baumeister E. et al
Argentina/INEI104340/2021	EPI_ISL_2136179	2021-04-07	Servicio Virosis Respiratorias-Departamento Virolog√≠a-INEI	Instituto Nacional Enfermedades Infecciosas C.G.Malbran	Baumeister E. et al
Argentina/INEI104345/2021	EPI_ISL_2136183	2021-04-27	Servicio Virosis Respiratorias-Departamento Virolog√≠a-INEI	Instituto Nacional Enfermedades Infecciosas C.G.Malbran	Baumeister E. et al
Argentina/INEI104352/2021	EPI_ISL_2140075	2021-04-19	Servicio Virosis Respiratorias-Departamento Virolog√≠a-INEI	Instituto Nacional Enfermedades Infecciosas C.G.Malbran	Baumeister E. et al
Argentina/INEI104356/2021	EPI_ISL_2140078	2021-04-21	Servicio Virosis Respiratorias-Departamento Virolog√≠a-INEI	Instituto Nacional Enfermedades Infecciosas C.G.Malbran	Baumeister E. et al
Argentina/INEI104359/2021	EPI_ISL_2140081	2021-04-09	Servicio Virosis Respiratorias-Departamento Virolog√≠a-INEI	Instituto Nacional Enfermedades Infecciosas C.G.Malbran	Baumeister E. et al
Argentina/INEI104360/2021	EPI_ISL_2140082	2021-04-19	Servicio Virosis Respiratorias-Departamento Virolog√≠a-INEI	Instituto Nacional Enfermedades Infecciosas C.G.Malbran	Baumeister E. et al
Argentina/INEI104363/2021	EPI_ISL_2140085	2021-04-22	Servicio Virosis Respiratorias-Departamento Virolog√≠a-INEI	Instituto Nacional Enfermedades Infecciosas C.G.Malbran	Baumeister E. et al
Argentina/INEI104364/2021	EPI_ISL_2140086	2021-04-21	Servicio Virosis Respiratorias-Departamento Virolog√≠a-INEI	Instituto Nacional Enfermedades Infecciosas C.G.Malbran	Baumeister E. et al
Argentina/INEI104369/2021	EPI_ISL_2140090	2021-04-28	Servicio Virosis Respiratorias-Departamento Virolog√≠a-INEI	Instituto Nacional Enfermedades Infecciosas C.G.Malbran	Baumeister E. et al
Argentina/INEI104370/2021	EPI_ISL_2140091	2021-04-28	Servicio Virosis Respiratorias-Departamento Virolog√≠a-INEI	Instituto Nacional Enfermedades Infecciosas C.G.Malbran	Baumeister E. et al
Argentina/INEI104372/2021	EPI_ISL_2140093	2021-04-20	Servicio Virosis Respiratorias-Departamento Virolog√≠a-INEI	Instituto Nacional Enfermedades Infecciosas C.G.Malbran	Baumeister E. et al
Argentina/INEI104373/2021	EPI_ISL_2140094	2021-04-20	Servicio Virosis Respiratorias-Departamento Virolog√≠a-INEI	Instituto Nacional Enfermedades Infecciosas C.G.Malbran	Baumeister E. et al
Argentina/INEI104375/2021	EPI_ISL_2140096	2021-04-20	Servicio Virosis Respiratorias-Departamento Virolog√≠a-INEI	Instituto Nacional Enfermedades Infecciosas C.G.Malbran	Baumeister E. et al
Argentina/INEI104377/2021	EPI_ISL_2140097	2021-04-20	Servicio Virosis Respiratorias-Departamento Virolog√≠a-INEI	Instituto Nacional Enfermedades Infecciosas C.G.Malbran	Baumeister E. et al
Argentina/INEI104380/2021	EPI_ISL_2140100	2021-04-20	Servicio Virosis Respiratorias-Departamento Virolog√≠a-INEI	Instituto Nacional Enfermedades Infecciosas C.G.Malbran	Baumeister E. et al
Argentina/INEI104381/2021	EPI_ISL_2140101	2021-04-20	Servicio Virosis Respiratorias-Departamento Virolog√≠a-INEI	Instituto Nacional Enfermedades Infecciosas C.G.Malbran	Baumeister E. et al
Argentina/INEI104383/2021	EPI_ISL_2140103	2021-04-19	Servicio Virosis Respiratorias-Departamento Virolog√≠a-INEI	Instituto Nacional Enfermedades Infecciosas C.G.Malbran	Baumeister E. et al
Argentina/INEI104387/2021	EPI_ISL_2140104	2021-04-27	Servicio Virosis Respiratorias-Departamento Virolog√≠a-INEI	Instituto Nacional Enfermedades Infecciosas C.G.Malbran	Baumeister E. et al
Argentina/INEI104410/2021	EPI_ISL_2140110	2021-04-17	Servicio Virosis Respiratorias-Departamento Virolog√≠a-INEI	Instituto Nacional Enfermedades Infecciosas C.G.Malbran	Baumeister E. et al
Argentina/INEI104411/2021	EPI_ISL_2140111	2021-04-04	Servicio Virosis Respiratorias-Departamento Virolog√≠a-INEI	Instituto Nacional Enfermedades Infecciosas C.G.Malbran	Baumeister E. et al
Argentina/INEI104412/2021	EPI_ISL_2140112	2021-04-15	Servicio Virosis Respiratorias-Departamento Virolog√≠a-INEI	Instituto Nacional Enfermedades Infecciosas C.G.Malbran	Baumeister E. et al
Argentina/INEI104413/2021	EPI_ISL_2140113	2021-04-21	Servicio Virosis Respiratorias-Departamento Virolog√≠a-INEI	Instituto Nacional Enfermedades Infecciosas C.G.Malbran	Baumeister E. et al
Argentina/INEI104414/2021	EPI_ISL_2140114	2021-04-12	Servicio Virosis Respiratorias-Departamento Virolog√≠a-INEI	Instituto Nacional Enfermedades Infecciosas C.G.Malbran	Baumeister E. et al
Argentina/INEI104415/2021	EPI_ISL_2140115	2021-04-22	Servicio Virosis Respiratorias-Departamento Virolog√≠a-INEI	Instituto Nacional Enfermedades Infecciosas C.G.Malbran	Baumeister E. et al
Argentina/INEI104416/2021	EPI_ISL_2140116	2021-04-23	Servicio Virosis Respiratorias-Departamento Virolog√≠a-INEI	Instituto Nacional Enfermedades Infecciosas C.G.Malbran	Baumeister E. et al
Argentina/INEI104419/2021	EPI_ISL_2140118	2021-04-29	Servicio Virosis Respiratorias-Departamento Virolog√≠a-INEI	Instituto Nacional Enfermedades Infecciosas C.G.Malbran	Baumeister E. et al
Argentina/INEI104420/2021	EPI_ISL_2140119	2021-04-13	Servicio Virosis Respiratorias-Departamento Virolog√≠a-INEI	Instituto Nacional Enfermedades Infecciosas C.G.Malbran	Baumeister E. et al
Argentina/INEI104422/2021	EPI_ISL_2140120	2021-04-21	Servicio Virosis Respiratorias-Departamento Virolog√≠a-INEI	Instituto Nacional Enfermedades Infecciosas C.G.Malbran	Baumeister E. et al
Argentina/INEI104425/2021	EPI_ISL_2140122	2021-04-20	Servicio Virosis Respiratorias-Departamento Virolog√≠a-INEI	Instituto Nacional Enfermedades Infecciosas C.G.Malbran	Baumeister E. et al
Argentina/INEI104427/2021	EPI_ISL_2140124	2021-04-19	Servicio Virosis Respiratorias-Departamento Virolog√≠a-INEI	Instituto Nacional Enfermedades Infecciosas C.G.Malbran	Baumeister E. et al
Argentina/INEI104429/2021	EPI_ISL_2140126	2021-04-22	Servicio Virosis Respiratorias-Departamento Virolog√≠a-INEI	Instituto Nacional Enfermedades Infecciosas C.G.Malbran	Baumeister E. et al
Argentina/INEI104431/2021	EPI_ISL_2140128	2021-04-19	Servicio Virosis Respiratorias-Departamento Virolog√≠a-INEI	Instituto Nacional Enfermedades Infecciosas C.G.Malbran	Baumeister E. et al
Argentina/INEI104433/2021	EPI_ISL_2140129	2021-04-19	Servicio Virosis Respiratorias-Departamento Virolog√≠a-INEI	Instituto Nacional Enfermedades Infecciosas C.G.Malbran	Baumeister E. et al
Argentina/INEI104434/2021	EPI_ISL_2140130	2021-04-19	Servicio Virosis Respiratorias-Departamento Virolog√≠a-INEI	Instituto Nacional Enfermedades Infecciosas C.G.Malbran	Baumeister E. et al
Argentina/INEI104435/2021	EPI_ISL_2140131	2021-04-18	Servicio Virosis Respiratorias-Departamento Virolog√≠a-INEI	Instituto Nacional Enfermedades Infecciosas C.G.Malbran	Baumeister E. et al
Argentina/INEI104448/2021	EPI_ISL_2140133	2021-04-25	Servicio Virosis Respiratorias-Departamento Virolog√≠a-INEI	Instituto Nacional Enfermedades Infecciosas C.G.Malbran	Baumeister E. et al
Argentina/INEI104451/2021	EPI_ISL_2140134	2021-04-23	Servicio Virosis Respiratorias-Departamento Virolog√≠a-INEI	Instituto Nacional Enfermedades Infecciosas C.G.Malbran	Baumeister E. et al
Argentina/INEI104452/2021	EPI_ISL_2140135	2021-04-20	Servicio Virosis Respiratorias-Departamento Virolog√≠a-INEI	Instituto Nacional Enfermedades Infecciosas C.G.Malbran	Baumeister E. et al
Argentina/INEI104453/2021	EPI_ISL_2140136	2021-04-21	Servicio Virosis Respiratorias-Departamento Virolog√≠a-INEI	Instituto Nacional Enfermedades Infecciosas C.G.Malbran	Baumeister E. et al
Argentina/INEI104456/2021	EPI_ISL_2140137	2021-04-22	Servicio Virosis Respiratorias-Departamento Virolog√≠a-INEI	Instituto Nacional Enfermedades Infecciosas C.G.Malbran	Baumeister E. et al
Argentina/INEI104458/2021	EPI_ISL_2140138	2021-04-10	Servicio Virosis Respiratorias-Departamento Virolog√≠a-INEI	Instituto Nacional Enfermedades Infecciosas C.G.Malbran	Baumeister E. et al
Argentina/INEI104460/2021	EPI_ISL_2140139	2021-04-25	Servicio Virosis Respiratorias-Departamento Virolog√≠a-INEI	Instituto Nacional Enfermedades Infecciosas C.G.Malbran	Baumeister E. et al
Argentina/INEI104461/2021	EPI_ISL_2140140	2021-04-21	Servicio Virosis Respiratorias-Departamento Virolog√≠a-INEI	Instituto Nacional Enfermedades Infecciosas C.G.Malbran	Baumeister E. et al
Argentina/INEI104464/2021	EPI_ISL_2140141	2021-04-26	Servicio Virosis Respiratorias-Departamento Virolog√≠a-INEI	Instituto Nacional Enfermedades Infecciosas C.G.Malbran	Baumeister E. et al
Argentina/INEI104468/2021	EPI_ISL_2140142	2021-04-21	Servicio Virosis Respiratorias-Departamento Virolog√≠a-INEI	Instituto Nacional Enfermedades Infecciosas C.G.Malbran	Baumeister E. et al
Argentina/INEI104476/2021	EPI_ISL_2140144	2021-04-29	Servicio Virosis Respiratorias-Departamento Virolog√≠a-INEI	Instituto Nacional Enfermedades Infecciosas C.G.Malbran	Baumeister E. et al
Argentina/INEI104478/2021	EPI_ISL_2140145	2021-04-29	Servicio Virosis Respiratorias-Departamento Virolog√≠a-INEI	Instituto Nacional Enfermedades Infecciosas C.G.Malbran	Baumeister E. et al
Argentina/INEI104483/2021	EPI_ISL_2140146	2021-04-29	Servicio Virosis Respiratorias-Departamento Virolog√≠a-INEI	Instituto Nacional Enfermedades Infecciosas C.G.Malbran	Baumeister E. et al
Argentina/INEI104492/2021	EPI_ISL_2158695	2021-04-16	Servicio Virosis Respiratorias-Departamento Virolog√≠a-INEI	Instituto Nacional Enfermedades Infecciosas C.G.Malbran	Baumeister E. et al
Argentina/INEI104499/2021	EPI_ISL_2158701	2021-04-23	Servicio Virosis Respiratorias-Departamento Virolog√≠a-INEI	Instituto Nacional Enfermedades Infecciosas C.G.Malbran	Baumeister E. et al
Argentina/INEI104505/2021	EPI_ISL_2158706	2021-04-30	Servicio Virosis Respiratorias-Departamento Virolog√≠a-INEI	Instituto Nacional Enfermedades Infecciosas C.G.Malbran	Baumeister E. et al
Argentina/INEI104506/2021	EPI_ISL_2158707	2021-05-06	Servicio Virosis Respiratorias-Departamento Virolog√≠a-INEI	Instituto Nacional Enfermedades Infecciosas C.G.Malbran	Baumeister E. et al
Argentina/INEI104507/2021	EPI_ISL_2158708	2021-05-06	Servicio Virosis Respiratorias-Departamento Virolog√≠a-INEI	Instituto Nacional Enfermedades Infecciosas C.G.Malbran	Baumeister E. et al
Argentina/INEI104508/2021	EPI_ISL_2158709	2021-04-20	Servicio Virosis Respiratorias-Departamento Virolog√≠a-INEI	Instituto Nacional Enfermedades Infecciosas C.G.Malbran	Baumeister E. et al
Argentina/INEI104509/2021	EPI_ISL_2158710	2021-04-20	Servicio Virosis Respiratorias-Departamento Virolog√≠a-INEI	Instituto Nacional Enfermedades Infecciosas C.G.Malbran	Baumeister E. et al
Argentina/INEI104510/2021	EPI_ISL_2158711	2021-05-06	Servicio Virosis Respiratorias-Departamento Virolog√≠a-INEI	Instituto Nacional Enfermedades Infecciosas C.G.Malbran	Baumeister E. et al
Argentina/INEI104513/2021	EPI_ISL_2158714	2021-04-21	Servicio Virosis Respiratorias-Departamento Virolog√≠a-INEI	Instituto Nacional Enfermedades Infecciosas C.G.Malbran	Baumeister E. et al
Argentina/INEI104514/2021	EPI_ISL_2158715	2021-04-21	Servicio Virosis Respiratorias-Departamento Virolog√≠a-INEI	Instituto Nacional Enfermedades Infecciosas C.G.Malbran	Baumeister E. et al
Argentina/INEI104515/2021	EPI_ISL_2158716	2021-05-06	Servicio Virosis Respiratorias-Departamento Virolog√≠a-INEI	Instituto Nacional Enfermedades Infecciosas C.G.Malbran	Baumeister E. et al
Argentina/INEI104516/2021	EPI_ISL_2158717	2021-04-20	Servicio Virosis Respiratorias-Departamento Virolog√≠a-INEI	Instituto Nacional Enfermedades Infecciosas C.G.Malbran	Baumeister E. et al
Argentina/INEI104517/2021	EPI_ISL_2158718	2021-04-21	Servicio Virosis Respiratorias-Departamento Virolog√≠a-INEI	Instituto Nacional Enfermedades Infecciosas C.G.Malbran	Baumeister E. et al
Argentina/INEI104518/2021	EPI_ISL_2158719	2021-04-29	Servicio Virosis Respiratorias-Departamento Virolog√≠a-INEI	Instituto Nacional Enfermedades Infecciosas C.G.Malbran	Baumeister E. et al
Argentina/INEI104520/2021	EPI_ISL_2158720	2021-04-19	Servicio Virosis Respiratorias-Departamento Virolog√≠a-INEI	Instituto Nacional Enfermedades Infecciosas C.G.Malbran	Baumeister E. et al
Argentina/INEI104521/2021	EPI_ISL_2158721	2021-04-18	Servicio Virosis Respiratorias-Departamento Virolog√≠a-INEI	Instituto Nacional Enfermedades Infecciosas C.G.Malbran	Baumeister E. et al
Argentina/INEI104523/2021	EPI_ISL_2158723	2021-04-22	Servicio Virosis Respiratorias-Departamento Virolog√≠a-INEI	Instituto Nacional Enfermedades Infecciosas C.G.Malbran	Baumeister E. et al
Argentina/INEI104524/2021	EPI_ISL_2158724	2021-04-20	Servicio Virosis Respiratorias-Departamento Virolog√≠a-INEI	Instituto Nacional Enfermedades Infecciosas C.G.Malbran	Baumeister E. et al
Argentina/INEI104527/2021	EPI_ISL_2158725	2021-04-20	Servicio Virosis Respiratorias-Departamento Virolog√≠a-INEI	Instituto Nacional Enfermedades Infecciosas C.G.Malbran	Baumeister E. et al
Argentina/INEI104529/2021	EPI_ISL_2158727	2021-04-22	Servicio Virosis Respiratorias-Departamento Virolog√≠a-INEI	Instituto Nacional Enfermedades Infecciosas C.G.Malbran	Baumeister E. et al
Argentina/INEI104530/2021	EPI_ISL_2158728	2021-04-16	Servicio Virosis Respiratorias-Departamento Virolog√≠a-INEI	Instituto Nacional Enfermedades Infecciosas C.G.Malbran	Baumeister E. et al
Argentina/INEI104531/2021	EPI_ISL_2158729	2021-04-22	Servicio Virosis Respiratorias-Departamento Virolog√≠a-INEI	Instituto Nacional Enfermedades Infecciosas C.G.Malbran	Baumeister E. et al
Argentina/INEI104580/2021	EPI_ISL_2158743	2021-05-04	Servicio Virosis Respiratorias-Departamento Virolog√≠a-INEI	Instituto Nacional Enfermedades Infecciosas C.G.Malbran	Baumeister E. et al
Argentina/INEI104582/2021	EPI_ISL_2158744	2021-05-04	Servicio Virosis Respiratorias-Departamento Virolog√≠a-INEI	Instituto Nacional Enfermedades Infecciosas C.G.Malbran	Baumeister E. et al
Argentina/INEI104583/2021	EPI_ISL_2158745	2021-05-04	Servicio Virosis Respiratorias-Departamento Virolog√≠a-INEI	Instituto Nacional Enfermedades Infecciosas C.G.Malbran	Baumeister E. et al
Argentina/INEI104584/2021	EPI_ISL_2158746	2021-05-04	Servicio Virosis Respiratorias-Departamento Virolog√≠a-INEI	Instituto Nacional Enfermedades Infecciosas C.G.Malbran	Baumeister E. et al
Argentina/INEI104588/2021	EPI_ISL_2158747	2021-05-05	Servicio Virosis Respiratorias-Departamento Virolog√≠a-INEI	Instituto Nacional Enfermedades Infecciosas C.G.Malbran	Baumeister E. et al
Argentina/INEI104590/2021	EPI_ISL_2158749	2021-05-05	Servicio Virosis Respiratorias-Departamento Virolog√≠a-INEI	Instituto Nacional Enfermedades Infecciosas C.G.Malbran	Baumeister E. et al
Argentina/INEI104591/2021	EPI_ISL_2158750	2021-05-05	Servicio Virosis Respiratorias-Departamento Virolog√≠a-INEI	Instituto Nacional Enfermedades Infecciosas C.G.Malbran	Baumeister E. et al
Argentina/INEI104593/2021	EPI_ISL_2158751	2021-05-05	Servicio Virosis Respiratorias-Departamento Virolog√≠a-INEI	Instituto Nacional Enfermedades Infecciosas C.G.Malbran	Baumeister E. et al
Argentina/INEI104594/2021	EPI_ISL_2158752	2021-05-05	Servicio Virosis Respiratorias-Departamento Virolog√≠a-INEI	Instituto Nacional Enfermedades Infecciosas C.G.Malbran	Baumeister E. et al
Argentina/INEI104595/2021	EPI_ISL_2158753	2021-05-05	Servicio Virosis Respiratorias-Departamento Virolog√≠a-INEI	Instituto Nacional Enfermedades Infecciosas C.G.Malbran	Baumeister E. et al
Argentina/INEI104596/2021	EPI_ISL_2158754	2021-05-05	Servicio Virosis Respiratorias-Departamento Virolog√≠a-INEI	Instituto Nacional Enfermedades Infecciosas C.G.Malbran	Baumeister E. et al
Argentina/INEI104597/2021	EPI_ISL_2158755	2021-05-05	Servicio Virosis Respiratorias-Departamento Virolog√≠a-INEI	Instituto Nacional Enfermedades Infecciosas C.G.Malbran	Baumeister E. et al
Argentina/INEI104599/2021	EPI_ISL_2158756	2021-04-24	Servicio Virosis Respiratorias-Departamento Virolog√≠a-INEI	Instituto Nacional Enfermedades Infecciosas C.G.Malbran	Baumeister E. et al
Argentina/INEI104600/2021	EPI_ISL_2158757	2021-04-21	Servicio Virosis Respiratorias-Departamento Virolog√≠a-INEI	Instituto Nacional Enfermedades Infecciosas C.G.Malbran	Baumeister E. et al
Argentina/INEI104604/2021	EPI_ISL_2158758	2021-04-29	Servicio Virosis Respiratorias-Departamento Virolog√≠a-INEI	Instituto Nacional Enfermedades Infecciosas C.G.Malbran	Baumeister E. et al
Argentina/INEI104607/2021	EPI_ISL_2158759	2021-04-29	Servicio Virosis Respiratorias-Departamento Virolog√≠a-INEI	Instituto Nacional Enfermedades Infecciosas C.G.Malbran	Baumeister E. et al
Argentina/INEI104608/2021	EPI_ISL_2158760	2021-05-02	Servicio Virosis Respiratorias-Departamento Virolog√≠a-INEI	Instituto Nacional Enfermedades Infecciosas C.G.Malbran	Baumeister E. et al
Argentina/INEI104609/2021	EPI_ISL_2158761	2021-05-02	Servicio Virosis Respiratorias-Departamento Virolog√≠a-INEI	Instituto Nacional Enfermedades Infecciosas C.G.Malbran	Baumeister E. et al
Argentina/INEI104611/2021	EPI_ISL_2158762	2021-05-02	Servicio Virosis Respiratorias-Departamento Virolog√≠a-INEI	Instituto Nacional Enfermedades Infecciosas C.G.Malbran	Baumeister E. et al
Argentina/INEI104612/2021	EPI_ISL_2158763	2021-05-02	Servicio Virosis Respiratorias-Departamento Virolog√≠a-INEI	Instituto Nacional Enfermedades Infecciosas C.G.Malbran	Baumeister E. et al
Argentina/INEI104614/2021	EPI_ISL_2158764	2021-04-30	Servicio Virosis Respiratorias-Departamento Virolog√≠a-INEI	Instituto Nacional Enfermedades Infecciosas C.G.Malbran	Baumeister E. et al
Argentina/INEI104615/2021	EPI_ISL_2158765	2021-05-05	Servicio Virosis Respiratorias-Departamento Virolog√≠a-INEI	Instituto Nacional Enfermedades Infecciosas C.G.Malbran	Baumeister E. et al
Argentina/INEI104623/2021	EPI_ISL_2158766	2021-05-06	Servicio Virosis Respiratorias-Departamento Virolog√≠a-INEI	Instituto Nacional Enfermedades Infecciosas C.G.Malbran	Baumeister E. et al
Argentina/INEI104644/2021	EPI_ISL_2158769	2021-05-06	Servicio Virosis Respiratorias-Departamento Virolog√≠a-INEI	Instituto Nacional Enfermedades Infecciosas C.G.Malbran	Baumeister E. et al
Argentina/INEI104645/2021	EPI_ISL_2158770	2021-05-06	Servicio Virosis Respiratorias-Departamento Virolog√≠a-INEI	Instituto Nacional Enfermedades Infecciosas C.G.Malbran	Baumeister E. et al
Argentina/INEI104648/2021	EPI_ISL_2158772	2021-03-28	Servicio Virosis Respiratorias-Departamento Virolog√≠a-INEI	Instituto Nacional Enfermedades Infecciosas C.G.Malbran	Baumeister E. et al
Argentina/INEI104652/2021	EPI_ISL_2158775	2021-04-26	Servicio Virosis Respiratorias-Departamento Virolog√≠a-INEI	Instituto Nacional Enfermedades Infecciosas C.G.Malbran	Baumeister E. et al
Argentina/INEI104660/2021	EPI_ISL_2158778	2021-05-06	Servicio Virosis Respiratorias-Departamento Virolog√≠a-INEI	Instituto Nacional Enfermedades Infecciosas C.G.Malbran	Baumeister E. et al
Argentina/INEI104661/2021	EPI_ISL_2158779	2021-05-06	Servicio Virosis Respiratorias-Departamento Virolog√≠a-INEI	Instituto Nacional Enfermedades Infecciosas C.G.Malbran	Baumeister E. et al
Argentina/INEI104692/2021	EPI_ISL_2158786	2021-05-05	Servicio Virosis Respiratorias-Departamento Virolog√≠a-INEI	Instituto Nacional Enfermedades Infecciosas C.G.Malbran	Baumeister E. et al
Argentina/INEI104694/2021	EPI_ISL_2158787	2021-04-11	Servicio Virosis Respiratorias-Departamento Virolog√≠a-INEI	Instituto Nacional Enfermedades Infecciosas C.G.Malbran	Baumeister E. et al
Argentina/INEI104695/2021	EPI_ISL_2158788	2021-04-04	Servicio Virosis Respiratorias-Departamento Virolog√≠a-INEI	Instituto Nacional Enfermedades Infecciosas C.G.Malbran	Baumeister E. et al
Argentina/INEI104697/2021	EPI_ISL_2158790	2021-05-06	Servicio Virosis Respiratorias-Departamento Virolog√≠a-INEI	Instituto Nacional Enfermedades Infecciosas C.G.Malbran	Baumeister E. et al
Argentina/INEI104698/2021	EPI_ISL_2158791	2021-05-05	Servicio Virosis Respiratorias-Departamento Virolog√≠a-INEI	Instituto Nacional Enfermedades Infecciosas C.G.Malbran	Baumeister E. et al
Argentina/INEI104702/2021	EPI_ISL_2158794	2021-05-05	Servicio Virosis Respiratorias-Departamento Virolog√≠a-INEI	Instituto Nacional Enfermedades Infecciosas C.G.Malbran	Baumeister E. et al
Argentina/INEI104703/2021	EPI_ISL_2158795	2021-04-13	Servicio Virosis Respiratorias-Departamento Virolog√≠a-INEI	Instituto Nacional Enfermedades Infecciosas C.G.Malbran	Baumeister E. et al
Argentina/INEI104708/2021	EPI_ISL_2158798	2021-04-29	Servicio Virosis Respiratorias-Departamento Virolog√≠a-INEI	Instituto Nacional Enfermedades Infecciosas C.G.Malbran	Baumeister E. et al
Argentina/INEI104712/2021	EPI_ISL_2158802	2021-02-27	Servicio Virosis Respiratorias-Departamento Virolog√≠a-INEI	Instituto Nacional Enfermedades Infecciosas C.G.Malbran	Baumeister E. et al
Argentina/INEI104713/2021	EPI_ISL_2158803	2021-03-28	Servicio Virosis Respiratorias-Departamento Virolog√≠a-INEI	Instituto Nacional Enfermedades Infecciosas C.G.Malbran	Baumeister E. et al
Argentina/INEI104725/2021	EPI_ISL_2158814	2021-05-01	Servicio Virosis Respiratorias-Departamento Virolog√≠a-INEI	Instituto Nacional Enfermedades Infecciosas C.G.Malbran	Baumeister E. et al
Argentina/INEI104726/2021	EPI_ISL_2158815	2021-05-02	Servicio Virosis Respiratorias-Departamento Virolog√≠a-INEI	Instituto Nacional Enfermedades Infecciosas C.G.Malbran	Baumeister E. et al
Argentina/INEI104729/2021	EPI_ISL_2158817	2021-05-06	Servicio Virosis Respiratorias-Departamento Virolog√≠a-INEI	Instituto Nacional Enfermedades Infecciosas C.G.Malbran	Baumeister E. et al
Argentina/INEI104751/2021	EPI_ISL_2158819	2021-04-28	Servicio Virosis Respiratorias-Departamento Virolog√≠a-INEI	Instituto Nacional Enfermedades Infecciosas C.G.Malbran	Baumeister E. et al
Argentina/INEI104752/2021	EPI_ISL_2158820	2021-04-28	Servicio Virosis Respiratorias-Departamento Virolog√≠a-INEI	Instituto Nacional Enfermedades Infecciosas C.G.Malbran	Baumeister E. et al
Argentina/INEI104755/2021	EPI_ISL_2158821	2021-04-28	Servicio Virosis Respiratorias-Departamento Virolog√≠a-INEI	Instituto Nacional Enfermedades Infecciosas C.G.Malbran	Baumeister E. et al
Argentina/INEI104756/2021	EPI_ISL_2158822	2021-05-04	Servicio Virosis Respiratorias-Departamento Virolog√≠a-INEI	Instituto Nacional Enfermedades Infecciosas C.G.Malbran	Baumeister E. et al
Argentina/INEI104758/2021	EPI_ISL_2158823	2021-04-28	Servicio Virosis Respiratorias-Departamento Virolog√≠a-INEI	Instituto Nacional Enfermedades Infecciosas C.G.Malbran	Baumeister E. et al
Argentina/INEI104760/2021	EPI_ISL_2158824	2021-04-28	Servicio Virosis Respiratorias-Departamento Virolog√≠a-INEI	Instituto Nacional Enfermedades Infecciosas C.G.Malbran	Baumeister E. et al
Argentina/INEI104766/2021	EPI_ISL_2158825	2021-05-04	Servicio Virosis Respiratorias-Departamento Virolog√≠a-INEI	Instituto Nacional Enfermedades Infecciosas C.G.Malbran	Baumeister E. et al
Argentina/INEI104767/2021	EPI_ISL_2158826	2021-04-30	Servicio Virosis Respiratorias-Departamento Virolog√≠a-INEI	Instituto Nacional Enfermedades Infecciosas C.G.Malbran	Baumeister E. et al
Argentina/INEI104770/2021	EPI_ISL_2158829	2021-05-01	Servicio Virosis Respiratorias-Departamento Virolog√≠a-INEI	Instituto Nacional Enfermedades Infecciosas C.G.Malbran	Baumeister E. et al
Argentina/INEI104776/2021	EPI_ISL_2158830	2021-05-07	Servicio Virosis Respiratorias-Departamento Virolog√≠a-INEI	Instituto Nacional Enfermedades Infecciosas C.G.Malbran	Baumeister E. et al
Argentina/INEI104783/2021	EPI_ISL_2158832	2021-04-26	Servicio Virosis Respiratorias-Departamento Virolog√≠a-INEI	Instituto Nacional Enfermedades Infecciosas C.G.Malbran	Baumeister E. et al
Argentina/INEI104785/2021	EPI_ISL_2158833	2021-04-27	Servicio Virosis Respiratorias-Departamento Virolog√≠a-INEI	Instituto Nacional Enfermedades Infecciosas C.G.Malbran	Baumeister E. et al
Argentina/INEI104786/2021	EPI_ISL_2158834	2021-04-26	Servicio Virosis Respiratorias-Departamento Virolog√≠a-INEI	Instituto Nacional Enfermedades Infecciosas C.G.Malbran	Baumeister E. et al
Argentina/INEI104787/2021	EPI_ISL_2158835	2021-04-26	Servicio Virosis Respiratorias-Departamento Virolog√≠a-INEI	Instituto Nacional Enfermedades Infecciosas C.G.Malbran	Baumeister E. et al
Argentina/INEI104792/2021	EPI_ISL_2158836	2021-05-07	Servicio Virosis Respiratorias-Departamento Virolog√≠a-INEI	Instituto Nacional Enfermedades Infecciosas C.G.Malbran	Baumeister E. et al
Argentina/INEI104800/2021	EPI_ISL_2158838	2021-05-03	Servicio Virosis Respiratorias-Departamento Virolog√≠a-INEI	Instituto Nacional Enfermedades Infecciosas C.G.Malbran	Baumeister E. et al
Argentina/INEI104802/2021	EPI_ISL_2158839	2021-05-04	Servicio Virosis Respiratorias-Departamento Virolog√≠a-INEI	Instituto Nacional Enfermedades Infecciosas C.G.Malbran	Baumeister E. et al
Argentina/INEI104804/2021	EPI_ISL_2158840	2021-05-05	Servicio Virosis Respiratorias-Departamento Virolog√≠a-INEI	Instituto Nacional Enfermedades Infecciosas C.G.Malbran	Baumeister E. et al
Argentina/INEI104812/2021	EPI_ISL_2158843	2021-05-10	Servicio Virosis Respiratorias-Departamento Virolog√≠a-INEI	Instituto Nacional Enfermedades Infecciosas C.G.Malbran	Baumeister E. et al
Argentina/INEI104814/2021	EPI_ISL_2158844	2021-05-05	Servicio Virosis Respiratorias-Departamento Virolog√≠a-INEI	Instituto Nacional Enfermedades Infecciosas C.G.Malbran	Baumeister E. et al
Argentina/INEI104818/2021	EPI_ISL_2158846	2021-05-10	Servicio Virosis Respiratorias-Departamento Virolog√≠a-INEI	Instituto Nacional Enfermedades Infecciosas C.G.Malbran	Baumeister E. et al
Argentina/INEI104822/2021	EPI_ISL_2158850	2021-05-10	Servicio Virosis Respiratorias-Departamento Virolog√≠a-INEI	Instituto Nacional Enfermedades Infecciosas C.G.Malbran	Baumeister E. et al
Argentina/PAIS-A0007/2020	EPI_ISL_430799	2020-03-30	Laboratorio de Virolog√≠a del Hospital de Ni√±os Dr. Ricardo Gutierrez	√Årea de Secuenciaci√≥n del Laboratorio de Virolog√≠a del Hospital de Ni√±os Dr. Ricardo Gutierrez on behalf of 'Proyecto Argentino Interinstitucional de genomica de SARS-CoV-2' (PAIS Consortium)	Nabaes Jodar et al
Argentina/PAIS-A0009/2020	EPI_ISL_430801	2020-03-31	Laboratorio de Virolog√≠a del Hospital de Ni√±os Dr. Ricardo Gutierrez	√Årea de Secuenciaci√≥n del Laboratorio de Virolog√≠a del Hospital de Ni√±os Dr. Ricardo Gutierrez on behalf of 'Proyecto Argentino Interinstitucional de genomica de SARS-CoV-2' (PAIS Consortium)	Nabaes Jodar et al
Argentina/PAIS-A0017/2020	EPI_ISL_430808	2020-04-03	Departamento de Biolog√≠a y gen√©tica molecular, IACA Laboratorios.	√Årea de Secuenciaci√≥n del Laboratorio de Virolog√≠a del Hospital de Ni√±os Dr. Ricardo Gutierrez on behalf of 'Proyecto Argentino Interinstitucional de genomica de SARS-CoV-2' (PAIS Consortium)	Nabaes Jodar et al
Argentina/PAIS-A0222/2020	EPI_ISL_792303	2020-03-28	Unidad de Virolog√≠a, Centro de Educaci√≥n M√©dica en Investigaciones Cl√≠nicas CEMIC	√Årea de Secuenciaci√≥n del Laboratorio de Virolog√≠a del Hospital de Ni√±os Dr. Ricardo Gutierrez on behalf of 'Proyecto Argentino Interinstitucional de genomica de SARS-CoV-2' (PAIS Consortium)	Nabaes Jodar et al
Argentina/PAIS-A0329/2020	EPI_ISL_1396126	2020-07-24	Laboratorio de la Direcci√≥n de Epidemiolog√≠a	√Årea de Secuenciaci√≥n del Laboratorio de Virolog√≠a del Hospital de Ni√±os Dr. Ricardo Gutierrez on behalf of 'Proyecto Argentino Interinstitucional de genomica de SARS-CoV-2' (PAIS Consortium)	Rechimont et al
Argentina/PAIS-A0340/2020	EPI_ISL_1396145	2020-10-02	Laboratorio de la Direcci√≥n de Epidemiolog√≠a	√Årea de Secuenciaci√≥n del Laboratorio de Virolog√≠a del Hospital de Ni√±os Dr. Ricardo Gutierrez on behalf of 'Proyecto Argentino Interinstitucional de genomica de SARS-CoV-2' (PAIS Consortium)	Rechimont et al
Argentina/PAIS-A0362/2020	EPI_ISL_1396166	2020-08-05	Laboratorio de Virolog√≠a del Hospital de Ni√±os Dr. Ricardo Gutierrez	√Årea de Secuenciaci√≥n del Laboratorio de Virolog√≠a del Hospital de Ni√±os Dr. Ricardo Gutierrez on behalf of 'Proyecto Argentino Interinstitucional de genomica de SARS-CoV-2' (PAIS Consortium)	Alexay et al
Argentina/PAIS-A0389/2020	EPI_ISL_1396193	2020-11-04	Laboratorio de Virolog√≠a del Hospital de Ni√±os Dr. Ricardo Gutierrez	√Årea de Secuenciaci√≥n del Laboratorio de Virolog√≠a del Hospital de Ni√±os Dr. Ricardo Gutierrez on behalf of 'Proyecto Argentino Interinstitucional de genomica de SARS-CoV-2' (PAIS Consortium)	Alexay et al
Argentina/PAIS-A0405/2020	EPI_ISL_1396209	2020-12-17	Laboratorio de Virolog√≠a del Hospital de Ni√±os Dr. Ricardo Gutierrez	√Årea de Secuenciaci√≥n del Laboratorio de Virolog√≠a del Hospital de Ni√±os Dr. Ricardo Gutierrez on behalf of 'Proyecto Argentino Interinstitucional de genomica de SARS-CoV-2' (PAIS Consortium)	Alexay et al
Argentina/PAIS-A0441/2020	EPI_ISL_1396240	2020-07-13	Laboratorio de Virolog√≠a del Hospital de Ni√±os Dr. Ricardo Gutierrez	√Årea de Secuenciaci√≥n del Laboratorio de Virolog√≠a del Hospital de Ni√±os Dr. Ricardo Gutierrez on behalf of 'Proyecto Argentino Interinstitucional de genomica de SARS-CoV-2' (PAIS Consortium)	Alexay et al
Argentina/PAIS-A0448/2021	EPI_ISL_1395778	2021-01-13	Laboratorio de Virolog√≠a del Hospital de Ni√±os Dr. Ricardo Gutierrez	√Årea de Secuenciaci√≥n del Laboratorio de Virolog√≠a del Hospital de Ni√±os Dr. Ricardo Gutierrez on behalf of 'Proyecto Argentino Interinstitucional de genomica de SARS-CoV-2' (PAIS Consortium)	Alexay et al
Argentina/PAIS-A0450/2021	EPI_ISL_1395780	2021-01-24	Laboratorio de Virolog√≠a del Hospital de Ni√±os Dr. Ricardo Gutierrez	√Årea de Secuenciaci√≥n del Laboratorio de Virolog√≠a del Hospital de Ni√±os Dr. Ricardo Gutierrez on behalf of 'Proyecto Argentino Interinstitucional de genomica de SARS-CoV-2' (PAIS Consortium)	Alexay et al
Argentina/PAIS-A0451/2021	EPI_ISL_1395781	2021-02-10	Laboratorio de Virolog√≠a del Hospital de Ni√±os Dr. Ricardo Gutierrez	√Årea de Secuenciaci√≥n del Laboratorio de Virolog√≠a del Hospital de Ni√±os Dr. Ricardo Gutierrez on behalf of 'Proyecto Argentino Interinstitucional de genomica de SARS-CoV-2' (PAIS Consortium)	Alexay et al
Argentina/PAIS-A0459/2021	EPI_ISL_1395789	2021-02-18	Laboratorio del Hospital Interzonal General de Agudos ‚ÄúEvita‚Äù	√Årea de Secuenciaci√≥n del Laboratorio de Virolog√≠a del Hospital de Ni√±os Dr. Ricardo Gutierrez on behalf of 'Proyecto Argentino Interinstitucional de genomica de SARS-CoV-2' (PAIS Consortium)	Isabel Desimone et al
Argentina/PAIS-A0463/2021	EPI_ISL_1395790	2021-01-10	Laboratorio de salud p√∫blica, Facultad de Ciencias Exactas, UNLP	√Årea de Secuenciaci√≥n del Laboratorio de Virolog√≠a del Hospital de Ni√±os Dr. Ricardo Gutierrez on behalf of 'Proyecto Argentino Interinstitucional de genomica de SARS-CoV-2' (PAIS Consortium)	Rosana Isabel Toro et al
Argentina/PAIS-A0476/2021	EPI_ISL_1395795	2021-02-24	Laboratorio de Virolog√≠a del Hospital de Ni√±os Dr. Ricardo Gutierrez	√Årea de Secuenciaci√≥n del Laboratorio de Virolog√≠a del Hospital de Ni√±os Dr. Ricardo Gutierrez on behalf of 'Proyecto Argentino Interinstitucional de genomica de SARS-CoV-2' (PAIS Consortium)	Alexay et al
Argentina/PAIS-A0477/2021	EPI_ISL_1395796	2021-02-25	Laboratorio de Virolog√≠a del Hospital de Ni√±os Dr. Ricardo Gutierrez	√Årea de Secuenciaci√≥n del Laboratorio de Virolog√≠a del Hospital de Ni√±os Dr. Ricardo Gutierrez on behalf of 'Proyecto Argentino Interinstitucional de genomica de SARS-CoV-2' (PAIS Consortium)	Alexay et al
Argentina/PAIS-A0478/2021	EPI_ISL_1395797	2021-02-26	Laboratorio de Virolog√≠a del Hospital de Ni√±os Dr. Ricardo Gutierrez	√Årea de Secuenciaci√≥n del Laboratorio de Virolog√≠a del Hospital de Ni√±os Dr. Ricardo Gutierrez on behalf of 'Proyecto Argentino Interinstitucional de genomica de SARS-CoV-2' (PAIS Consortium)	Alexay et al
Argentina/PAIS-A0482/2021	EPI_ISL_1395798	2021-02-17	Laboratorio del Hospital Interzonal General de Agudos ‚ÄúEvita‚Äù	√Årea de Secuenciaci√≥n del Laboratorio de Virolog√≠a del Hospital de Ni√±os Dr. Ricardo Gutierrez on behalf of 'Proyecto Argentino Interinstitucional de genomica de SARS-CoV-2' (PAIS Consortium)	Isabel Desimone et al
Argentina/PAIS-A0484/2021	EPI_ISL_1395800	2021-02-19	Laboratorio del Hospital Interzonal General de Agudos ‚ÄúEvita‚Äù	√Årea de Secuenciaci√≥n del Laboratorio de Virolog√≠a del Hospital de Ni√±os Dr. Ricardo Gutierrez on behalf of 'Proyecto Argentino Interinstitucional de genomica de SARS-CoV-2' (PAIS Consortium)	Isabel Desimone et al
Argentina/PAIS-A0487/2021	EPI_ISL_1395802	2021-01-27	Instituto de Investigaciones Biom√©dicas en Retrovirus y SIDA (INBIRS)	√Årea de Secuenciaci√≥n del Laboratorio de Virolog√≠a del Hospital de Ni√±os Dr. Ricardo Gutierrez on behalf of 'Proyecto Argentino Interinstitucional de genomica de SARS-CoV-2' (PAIS Consortium)	Vanesa Seery et al
Argentina/PAIS-A0498/2021	EPI_ISL_2007527	2021-02-18	Laboratorio de Virolog√≠a del Hospital de Ni√±os Dr. Ricardo Gutierrez	√Årea de Secuenciaci√≥n del Laboratorio de Virolog√≠a del Hospital de Ni√±os Dr. Ricardo Gutierrez on behalf of 'Proyecto Argentino Interinstitucional de genomica de SARS-CoV-2' (PAIS Consortium)	Alexay et al
Argentina/PAIS-A0500/2021	EPI_ISL_2007487	2021-02-28	Laboratorio de Virolog√≠a del Hospital de Ni√±os Dr. Ricardo Gutierrez	√Årea de Secuenciaci√≥n del Laboratorio de Virolog√≠a del Hospital de Ni√±os Dr. Ricardo Gutierrez on behalf of 'Proyecto Argentino Interinstitucional de genomica de SARS-CoV-2' (PAIS Consortium)	Alexay et al
Argentina/PAIS-A0506/2021	EPI_ISL_2007551	2021-03-05	Laboratorio de Virolog√≠a del Hospital de Ni√±os Dr. Ricardo Gutierrez	√Årea de Secuenciaci√≥n del Laboratorio de Virolog√≠a del Hospital de Ni√±os Dr. Ricardo Gutierrez on behalf of 'Proyecto Argentino Interinstitucional de genomica de SARS-CoV-2' (PAIS Consortium)	Alexay et al
Argentina/PAIS-A0511/2021	EPI_ISL_2007473	2021-02-28	Centro de Investigaciones B√°sicas y Aplicadas, UNNOBA	√Årea de Secuenciaci√≥n del Laboratorio de Virolog√≠a del Hospital de Ni√±os Dr. Ricardo Gutierrez on behalf of 'Proyecto Argentino Interinstitucional de genomica de SARS-CoV-2' (PAIS Consortium)	Dra. Carolina Cristina et al
Argentina/PAIS-A0514/2021	EPI_ISL_2007546	2021-03-12	Laboratorio de Virolog√≠a del Hospital de Ni√±os Dr. Ricardo Gutierrez	√Årea de Secuenciaci√≥n del Laboratorio de Virolog√≠a del Hospital de Ni√±os Dr. Ricardo Gutierrez on behalf of 'Proyecto Argentino Interinstitucional de genomica de SARS-CoV-2' (PAIS Consortium)	Alexay et al
Argentina/PAIS-A0519/2021	EPI_ISL_2007486	2021-02-09	Hospital de Cl√≠nicas "Jos√© de San Mart√≠n"	√Årea de Secuenciaci√≥n del Laboratorio de Virolog√≠a del Hospital de Ni√±os Dr. Ricardo Gutierrez on behalf of 'Proyecto Argentino Interinstitucional de genomica de SARS-CoV-2' (PAIS Consortium)	Marcelo Rodr√≠guez Fermepin et al
Argentina/PAIS-A0523/2021	EPI_ISL_2007498	2021-03-15	Laboratorio de Virolog√≠a del Hospital de Ni√±os Dr. Ricardo Gutierrez	√Årea de Secuenciaci√≥n del Laboratorio de Virolog√≠a del Hospital de Ni√±os Dr. Ricardo Gutierrez on behalf of 'Proyecto Argentino Interinstitucional de genomica de SARS-CoV-2' (PAIS Consortium)	Alexay et al
Argentina/PAIS-A0528/2021	EPI_ISL_2007522	2021-03-17	Laboratorio de Virolog√≠a del Hospital de Ni√±os Dr. Ricardo Gutierrez	√Årea de Secuenciaci√≥n del Laboratorio de Virolog√≠a del Hospital de Ni√±os Dr. Ricardo Gutierrez on behalf of 'Proyecto Argentino Interinstitucional de genomica de SARS-CoV-2' (PAIS Consortium)	Alexay et al
Argentina/PAIS-A0529/2021	EPI_ISL_2007499	2021-03-18	Laboratorio de Virolog√≠a del Hospital de Ni√±os Dr. Ricardo Gutierrez	√Årea de Secuenciaci√≥n del Laboratorio de Virolog√≠a del Hospital de Ni√±os Dr. Ricardo Gutierrez on behalf of 'Proyecto Argentino Interinstitucional de genomica de SARS-CoV-2' (PAIS Consortium)	Alexay et al
Argentina/PAIS-A0531/2021	EPI_ISL_2007482	2021-03-19	Laboratorio de Virolog√≠a del Hospital de Ni√±os Dr. Ricardo Gutierrez	√Årea de Secuenciaci√≥n del Laboratorio de Virolog√≠a del Hospital de Ni√±os Dr. Ricardo Gutierrez on behalf of 'Proyecto Argentino Interinstitucional de genomica de SARS-CoV-2' (PAIS Consortium)	Alexay et al
Argentina/PAIS-A0533/2021	EPI_ISL_2007485	2021-03-20	Laboratorio de Virolog√≠a del Hospital de Ni√±os Dr. Ricardo Gutierrez	√Årea de Secuenciaci√≥n del Laboratorio de Virolog√≠a del Hospital de Ni√±os Dr. Ricardo Gutierrez on behalf of 'Proyecto Argentino Interinstitucional de genomica de SARS-CoV-2' (PAIS Consortium)	Alexay et al
Argentina/PAIS-A0537/2021	EPI_ISL_2007500	2021-03-23	Laboratorio de Virolog√≠a del Hospital de Ni√±os Dr. Ricardo Gutierrez	√Årea de Secuenciaci√≥n del Laboratorio de Virolog√≠a del Hospital de Ni√±os Dr. Ricardo Gutierrez on behalf of 'Proyecto Argentino Interinstitucional de genomica de SARS-CoV-2' (PAIS Consortium)	Alexay et al
Argentina/PAIS-A0549/2021	EPI_ISL_2007544	2021-03-25	Laboratorio de Virolog√≠a del Hospital de Ni√±os Dr. Ricardo Gutierrez	√Årea de Secuenciaci√≥n del Laboratorio de Virolog√≠a del Hospital de Ni√±os Dr. Ricardo Gutierrez on behalf of 'Proyecto Argentino Interinstitucional de genomica de SARS-CoV-2' (PAIS Consortium)	Alexay et al
Argentina/PAIS-A0563/2021	EPI_ISL_2007552	2021-02-23	Laboratorio de Virolog√≠a Molecular ‚Äì Hospital Blas L. Dubarry y Departamento de Ciencias B√°sicas ‚Äì Universidad Nacional de Luj√°n	√Årea de Secuenciaci√≥n del Laboratorio de Virolog√≠a del Hospital de Ni√±os Dr. Ricardo Gutierrez on behalf of 'Proyecto Argentino Interinstitucional de genomica de SARS-CoV-2' (PAIS Consortium)	Mar√≠a Bel√©n M√≥naco et al
Argentina/PAIS-A0565/2021	EPI_ISL_2007471	2021-03-02	Laboratorio de Virolog√≠a del Hospital de Ni√±os Dr. Ricardo Gutierrez	√Årea de Secuenciaci√≥n del Laboratorio de Virolog√≠a del Hospital de Ni√±os Dr. Ricardo Gutierrez on behalf of 'Proyecto Argentino Interinstitucional de genomica de SARS-CoV-2' (PAIS Consortium)	Alexay et al
Argentina/PAIS-A0630/2021	EPI_ISL_2007496	2021-03-27	Laboratorio de Virolog√≠a del Hospital de Ni√±os Dr. Ricardo Gutierrez	√Årea de Secuenciaci√≥n del Laboratorio de Virolog√≠a del Hospital de Ni√±os Dr. Ricardo Gutierrez on behalf of 'Proyecto Argentino Interinstitucional de genomica de SARS-CoV-2' (PAIS Consortium)	Alexay et al
Argentina/PAIS-B0017/2020	EPI_ISL_1396257	2020-06-19	Laboratorio de Virolog√≠a del Hospital de Ni√±os Dr. Ricardo Gutierrez	Bioc√≥dices SA. on behalf of 'Proyecto Argentino Interinstitucional de genomica de SARS-CoV-2' (PAIS Consortium)	Alexay et al
Argentina/PAIS-B0044/2020	EPI_ISL_1396284	2020-07-29	Laboratorio de Virolog√≠a del Hospital de Ni√±os Dr. Ricardo Gutierrez	Bioc√≥dices SA. on behalf of 'Proyecto Argentino Interinstitucional de genomica de SARS-CoV-2' (PAIS Consortium)	Alexay et al
Argentina/PAIS-C0004/2020	EPI_ISL_792405	2020-05-05	LABORATORIO DE CAMPA√ëA COVID 19 INTA	Instituto de Biotecnolog√≠a, IABIMO (CONICET), Instituto de Virolog√≠a, IVIT(CONICET), Instituto de Patobiolog√≠a, IPVET(CONICET), CICVyA, INTA on behalf of 'Proyecto Argentino Interinstitucional de genomica de SARS-CoV-2' (PAIS Consortium)	K√∂nig et al
Argentina/PAIS-C0022/2020	EPI_ISL_792423	2020-06-03	LABORATORIO DE CAMPA√ëA COVID 19 INTA	Instituto de Biotecnolog√≠a, IABIMO (CONICET), Instituto de Virolog√≠a, IVIT(CONICET), Instituto de Patobiolog√≠a, IPVET(CONICET), CICVyA, INTA on behalf of 'Proyecto Argentino Interinstitucional de genomica de SARS-CoV-2' (PAIS Consortium)	K√∂nig et al
Argentina/PAIS-C0038/2020	EPI_ISL_792439	2020-05-25	Laboratorio de Inmunolog√≠a del Hospital Perrando e Instituto de Medicina Regional de la UNNE	Instituto de Biotecnolog√≠a, IABIMO (CONICET), Instituto de Virolog√≠a, IVIT(CONICET), Instituto de Patobiolog√≠a, IPVET(CONICET), CICVyA, INTA on behalf of 'Proyecto Argentino Interinstitucional de genomica de SARS-CoV-2' (PAIS Consortium)	K√∂nig et al
Argentina/PAIS-D0004/2020	EPI_ISL_792446	2020-04-30	Laboratorio del Hospital Regional Ushuaia Gdor. Ernesto Campos	Hospital Regional Ushuaia - Centro Austral De Investigaciones Cient√≠ficas - Universidad Nacional De Tierra Del Fuego on behalf of 'Proyecto Argentino Interinstitucional de genomica de SARS-CoV-2' (PAIS Consortium)	Ceballos et al
Argentina/PAIS-D0009/2020	EPI_ISL_792451	2020-03-24	Laboratorio del Hospital Regional Ushuaia Gdor. Ernesto Campos	Hospital Regional Ushuaia - Centro Austral De Investigaciones Cient√≠ficas - Universidad Nacional De Tierra Del Fuego on behalf of 'Proyecto Argentino Interinstitucional de genomica de SARS-CoV-2' (PAIS Consortium)	Ceballos et al
Argentina/PAIS-D0028/2020	EPI_ISL_792470	2020-05-26	Laboratorio del Hospital Regional Ushuaia Gdor. Ernesto Campos	Hospital Regional Ushuaia - Centro Austral De Investigaciones Cient√≠ficas - Universidad Nacional De Tierra Del Fuego on behalf of 'Proyecto Argentino Interinstitucional de genomica de SARS-CoV-2' (PAIS Consortium)	Ceballos et al
Argentina/PAIS-D0047/2020	EPI_ISL_792489	2020-04-05	Laboratorio Central Mg. Luis Alfredo Pianciola	Hospital Regional Ushuaia - Centro Austral De Investigaciones Cient√≠ficas - Universidad Nacional De Tierra Del Fuego on behalf of 'Proyecto Argentino Interinstitucional de genomica de SARS-CoV-2' (PAIS Consortium)	Ceballos et al
Argentina/PAIS-D0055/2020	EPI_ISL_792497	2020-04-15	Laboratorio Central Mg. Luis Alfredo Pianciola	Hospital Regional Ushuaia - Centro Austral De Investigaciones Cient√≠ficas - Universidad Nacional De Tierra Del Fuego on behalf of 'Proyecto Argentino Interinstitucional de genomica de SARS-CoV-2' (PAIS Consortium)	Ceballos et al
Argentina/PAIS-D0062/2020	EPI_ISL_1396332	2020-07-03	Laboratorio del Hospital Regional Ushuaia Gdor. Ernesto Campos	Nodo de Secuenciaci√≥n Tierra del Fuego - Hospital Regional Ushuaia - Centro Austral De Investigaciones Cient√≠ficas - Universidad Nacional De Tierra Del Fuego on behalf of 'Proyecto Argentino Interinstitucional de genomica de SARS-CoV-2' (PAIS Consortium)	Carina Andrea De Roccis et al
Argentina/PAIS-D0068/2020	EPI_ISL_1396338	2020-07-24	Laboratorio del Hospital Regional Ushuaia Gdor. Ernesto Campos	Nodo de Secuenciaci√≥n Tierra del Fuego - Hospital Regional Ushuaia - Centro Austral De Investigaciones Cient√≠ficas - Universidad Nacional De Tierra Del Fuego on behalf of 'Proyecto Argentino Interinstitucional de genomica de SARS-CoV-2' (PAIS Consortium)	Carina Andrea De Roccis et al
Argentina/PAIS-D0071/2020	EPI_ISL_1396340	2020-08-01	Laboratorio del Hospital Regional Ushuaia Gdor. Ernesto Campos	Nodo de Secuenciaci√≥n Tierra del Fuego - Hospital Regional Ushuaia - Centro Austral De Investigaciones Cient√≠ficas - Universidad Nacional De Tierra Del Fuego on behalf of 'Proyecto Argentino Interinstitucional de genomica de SARS-CoV-2' (PAIS Consortium)	Carina Andrea De Roccis et al
Argentina/PAIS-D0074/2020	EPI_ISL_1396343	2020-08-31	Laboratorio del Hospital Regional Ushuaia Gdor. Ernesto Campos	Nodo de Secuenciaci√≥n Tierra del Fuego - Hospital Regional Ushuaia - Centro Austral De Investigaciones Cient√≠ficas - Universidad Nacional De Tierra Del Fuego on behalf of 'Proyecto Argentino Interinstitucional de genomica de SARS-CoV-2' (PAIS Consortium)	Carina Andrea De Roccis et al
Argentina/PAIS-D0078/2020	EPI_ISL_1396347	2020-09-03	Laboratorio del Hospital Regional Ushuaia Gdor. Ernesto Campos	Nodo de Secuenciaci√≥n Tierra del Fuego - Hospital Regional Ushuaia - Centro Austral De Investigaciones Cient√≠ficas - Universidad Nacional De Tierra Del Fuego on behalf of 'Proyecto Argentino Interinstitucional de genomica de SARS-CoV-2' (PAIS Consortium)	Carina Andrea De Roccis et al
Argentina/PAIS-D0081/2020	EPI_ISL_1396350	2020-10-11	Laboratorio del Hospital Regional Ushuaia Gdor. Ernesto Campos	Nodo de Secuenciaci√≥n Tierra del Fuego - Hospital Regional Ushuaia - Centro Austral De Investigaciones Cient√≠ficas - Universidad Nacional De Tierra Del Fuego on behalf of 'Proyecto Argentino Interinstitucional de genomica de SARS-CoV-2' (PAIS Consortium)	Carina Andrea De Roccis et al
Argentina/PAIS-D0086/2020	EPI_ISL_1396355	2020-11-02	Laboratorio del Hospital Regional Ushuaia Gdor. Ernesto Campos	Nodo de Secuenciaci√≥n Tierra del Fuego - Hospital Regional Ushuaia - Centro Austral De Investigaciones Cient√≠ficas - Universidad Nacional De Tierra Del Fuego on behalf of 'Proyecto Argentino Interinstitucional de genomica de SARS-CoV-2' (PAIS Consortium)	Carina Andrea De Roccis et al
Argentina/PAIS-D0088/2021	EPI_ISL_1396357	2021-02-11	Laboratorio del Hospital Regional Ushuaia Gdor. Ernesto Campos	Nodo de Secuenciaci√≥n Tierra del Fuego - Hospital Regional Ushuaia - Centro Austral De Investigaciones Cient√≠ficas - Universidad Nacional De Tierra Del Fuego on behalf of 'Proyecto Argentino Interinstitucional de genomica de SARS-CoV-2' (PAIS Consortium)	Carina Andrea De Roccis et al
Argentina/PAIS-D0089/2021	EPI_ISL_1396358	2021-02-13	Laboratorio del Hospital Regional Ushuaia Gdor. Ernesto Campos	Nodo de Secuenciaci√≥n Tierra del Fuego - Hospital Regional Ushuaia - Centro Austral De Investigaciones Cient√≠ficas - Universidad Nacional De Tierra Del Fuego on behalf of 'Proyecto Argentino Interinstitucional de genomica de SARS-CoV-2' (PAIS Consortium)	Carina Andrea De Roccis et al
Argentina/PAIS-D0090/2021	EPI_ISL_1396359	2021-02-13	Laboratorio del Hospital Regional Ushuaia Gdor. Ernesto Campos	Nodo de Secuenciaci√≥n Tierra del Fuego - Hospital Regional Ushuaia - Centro Austral De Investigaciones Cient√≠ficas - Universidad Nacional De Tierra Del Fuego on behalf of 'Proyecto Argentino Interinstitucional de genomica de SARS-CoV-2' (PAIS Consortium)	Carina Andrea De Roccis et al
Argentina/PAIS-D0091/2021	EPI_ISL_1396360	2021-01-29	Laboratorio del Hospital Regional Ushuaia Gdor. Ernesto Campos	Nodo de Secuenciaci√≥n Tierra del Fuego - Hospital Regional Ushuaia - Centro Austral De Investigaciones Cient√≠ficas - Universidad Nacional De Tierra Del Fuego on behalf of 'Proyecto Argentino Interinstitucional de genomica de SARS-CoV-2' (PAIS Consortium)	Carina Andrea De Roccis et al
Argentina/PAIS-D0092/2021	EPI_ISL_1396361	2021-01-31	Laboratorio del Hospital Regional Ushuaia Gdor. Ernesto Campos	Nodo de Secuenciaci√≥n Tierra del Fuego - Hospital Regional Ushuaia - Centro Austral De Investigaciones Cient√≠ficas - Universidad Nacional De Tierra Del Fuego on behalf of 'Proyecto Argentino Interinstitucional de genomica de SARS-CoV-2' (PAIS Consortium)	Carina Andrea De Roccis et al
Argentina/PAIS-D0093/2021	EPI_ISL_1396362	2021-02-02	Laboratorio del Hospital Regional Ushuaia Gdor. Ernesto Campos	Nodo de Secuenciaci√≥n Tierra del Fuego - Hospital Regional Ushuaia - Centro Austral De Investigaciones Cient√≠ficas - Universidad Nacional De Tierra Del Fuego on behalf of 'Proyecto Argentino Interinstitucional de genomica de SARS-CoV-2' (PAIS Consortium)	Carina Andrea De Roccis et al
Argentina/PAIS-D0094/2021	EPI_ISL_1396363	2021-02-02	Laboratorio del Hospital Regional Ushuaia Gdor. Ernesto Campos	Nodo de Secuenciaci√≥n Tierra del Fuego - Hospital Regional Ushuaia - Centro Austral De Investigaciones Cient√≠ficas - Universidad Nacional De Tierra Del Fuego on behalf of 'Proyecto Argentino Interinstitucional de genomica de SARS-CoV-2' (PAIS Consortium)	Carina Andrea De Roccis et al
Argentina/PAIS-D0100/2020	EPI_ISL_1396369	2020-11-01	Hospital Central Mendoza	Nodo de Secuenciaci√≥n Tierra del Fuego - Hospital Regional Ushuaia - Centro Austral De Investigaciones Cient√≠ficas - Universidad Nacional De Tierra Del Fuego on behalf of 'Proyecto Argentino Interinstitucional de genomica de SARS-CoV-2' (PAIS Consortium)	Mar√≠a Liliana Videla et al
Argentina/PAIS-D0105/2020	EPI_ISL_1396374	2020-06-29	Hospital Notti Mendoza	Nodo de Secuenciaci√≥n Tierra del Fuego - Hospital Regional Ushuaia - Centro Austral De Investigaciones Cient√≠ficas - Universidad Nacional De Tierra Del Fuego on behalf of 'Proyecto Argentino Interinstitucional de genomica de SARS-CoV-2' (PAIS Consortium)	Sandra Grucci et al
Argentina/PAIS-D0112/2020	EPI_ISL_1396381	2020-07-10	Hospital Notti Mendoza	Nodo de Secuenciaci√≥n Tierra del Fuego - Hospital Regional Ushuaia - Centro Austral De Investigaciones Cient√≠ficas - Universidad Nacional De Tierra Del Fuego on behalf of 'Proyecto Argentino Interinstitucional de genomica de SARS-CoV-2' (PAIS Consortium)	Sandra Grucci et al
Argentina/PAIS-E0015/2020	EPI_ISL_792512	2020-03-23	Laboratorio Central de la Ciudad de Santa Fe	Grupo de Gen√≥mica y Bioinform√°tica del Instituto de Investigaci√≥n de la Cadena L√°ctea CONICET-INTA on behalf of 'Proyecto Argentino Interinstitucional de genomica de SARS-CoV-2' (PAIS Consortium)	Eberhardt et al
Argentina/PAIS-E0028/2020	EPI_ISL_1395842	2020-07-01	Laboratorio Central de la Ciudad de Santa Fe	Grupo de Gen√≥mica y Bioinform√°tica del Instituto de Investigaci√≥n de la Cadena L√°ctea CONICET-INTA on behalf of 'Proyecto Argentino Interinstitucional de genomica de SARS-CoV-2' (PAIS Consortium)	Eberhardt et al
Argentina/PAIS-E0029/2020	EPI_ISL_792519	2020-06-27	Laboratorio Central de la Ciudad de Santa Fe	Grupo de Gen√≥mica y Bioinform√°tica del Instituto de Investigaci√≥n de la Cadena L√°ctea CONICET-INTA on behalf of 'Proyecto Argentino Interinstitucional de genomica de SARS-CoV-2' (PAIS Consortium)	Eberhardt et al
Argentina/PAIS-E0030/2020	EPI_ISL_1395851	2020-07-21	Laboratorio Central de la Ciudad de Santa Fe	Grupo de Gen√≥mica y Bioinform√°tica del Instituto de Investigaci√≥n de la Cadena L√°ctea CONICET-INTA on behalf of 'Proyecto Argentino Interinstitucional de genomica de SARS-CoV-2' (PAIS Consortium)	Eberhardt et al
Argentina/PAIS-E0031/2020	EPI_ISL_1395852	2020-07-30	Laboratorio Central de la Ciudad de Santa Fe	Grupo de Gen√≥mica y Bioinform√°tica del Instituto de Investigaci√≥n de la Cadena L√°ctea CONICET-INTA on behalf of 'Proyecto Argentino Interinstitucional de genomica de SARS-CoV-2' (PAIS Consortium)	Eberhardt et al
Argentina/PAIS-E0049/2020	EPI_ISL_1395858	2020-08-13	Laboratorio Central de la Ciudad de Santa Fe	Grupo de Gen√≥mica y Bioinform√°tica del Instituto de Investigaci√≥n de la Cadena L√°ctea CONICET-INTA on behalf of 'Proyecto Argentino Interinstitucional de genomica de SARS-CoV-2' (PAIS Consortium)	Eberhardt et al
Argentina/PAIS-E0066/2020	EPI_ISL_1395869	2020-08-24	Laboratorio Central de la Ciudad de Santa Fe	Grupo de Gen√≥mica y Bioinform√°tica del Instituto de Investigaci√≥n de la Cadena L√°ctea CONICET-INTA on behalf of 'Proyecto Argentino Interinstitucional de genomica de SARS-CoV-2' (PAIS Consortium)	Eberhardt et al
Argentina/PAIS-E0104/2020	EPI_ISL_1395818	2020-06-29	Inmunolog√≠a del Hospital Perrando e Instituto de Medicina Regional de la UNNE	Grupo de Gen√≥mica y Bioinform√°tica del Instituto de Investigaci√≥n de la Cadena L√°ctea CONICET-INTA on behalf of 'Proyecto Argentino Interinstitucional de genomica de SARS-CoV-2' (PAIS Consortium)	Mar√≠a Delia Foussal et al
Argentina/PAIS-E0111/2020	EPI_ISL_1395821	2020-08-11	Inmunolog√≠a del Hospital Perrando e Instituto de Medicina Regional de la UNNE	Grupo de Gen√≥mica y Bioinform√°tica del Instituto de Investigaci√≥n de la Cadena L√°ctea CONICET-INTA on behalf of 'Proyecto Argentino Interinstitucional de genomica de SARS-CoV-2' (PAIS Consortium)	Mar√≠a Delia Foussal et al
Argentina/PAIS-E0133/2020	EPI_ISL_1395947	2020-07-14	Laboratorio Central de Salud P√∫blica	Grupo de Gen√≥mica y Bioinform√°tica del Instituto de Investigaci√≥n de la Cadena L√°ctea CONICET-INTA on behalf of 'Proyecto Argentino Interinstitucional de genomica de SARS-CoV-2' (PAIS Consortium)	Natalia Andrea Ayala y Mar√≠a Ver√≥nica G√≥mez et al
Argentina/PAIS-E0136/2020	EPI_ISL_1395943	2020-07-29	Laboratorio Central de Salud P√∫blica	Grupo de Gen√≥mica y Bioinform√°tica del Instituto de Investigaci√≥n de la Cadena L√°ctea CONICET-INTA on behalf of 'Proyecto Argentino Interinstitucional de genomica de SARS-CoV-2' (PAIS Consortium)	Natalia Andrea Ayala y Mar√≠a Ver√≥nica G√≥mez et al
Argentina/PAIS-E0148/2020	EPI_ISL_1395932	2020-08-05	Laboratorio Central De Redes y Programas	Grupo de Gen√≥mica y Bioinform√°tica del Instituto de Investigaci√≥n de la Cadena L√°ctea CONICET-INTA on behalf of 'Proyecto Argentino Interinstitucional de genomica de SARS-CoV-2' (PAIS Consortium)	Natalia Ruiz Diaz et al
Argentina/PAIS-E0149/2020	EPI_ISL_1395933	2020-07-15	Laboratorio Central De Redes y Programas	Grupo de Gen√≥mica y Bioinform√°tica del Instituto de Investigaci√≥n de la Cadena L√°ctea CONICET-INTA on behalf of 'Proyecto Argentino Interinstitucional de genomica de SARS-CoV-2' (PAIS Consortium)	Natalia Ruiz Diaz et al
Argentina/PAIS-E0151/2020	EPI_ISL_1395935	2020-07-07	Laboratorio Central De Redes y Programas	Grupo de Gen√≥mica y Bioinform√°tica del Instituto de Investigaci√≥n de la Cadena L√°ctea CONICET-INTA on behalf of 'Proyecto Argentino Interinstitucional de genomica de SARS-CoV-2' (PAIS Consortium)	Natalia Ruiz Diaz et al
Argentina/PAIS-E0159/2020	EPI_ISL_1395828	2020-10-17	Inmunolog√≠a del Hospital Perrando e Instituto de Medicina Regional de la UNNE	Grupo de Gen√≥mica y Bioinform√°tica del Instituto de Investigaci√≥n de la Cadena L√°ctea CONICET-INTA on behalf of 'Proyecto Argentino Interinstitucional de genomica de SARS-CoV-2' (PAIS Consortium)	Mar√≠a Delia Foussal et al
Argentina/PAIS-E0160/2020	EPI_ISL_1395829	2020-10-27	Inmunolog√≠a del Hospital Perrando e Instituto de Medicina Regional de la UNNE	Grupo de Gen√≥mica y Bioinform√°tica del Instituto de Investigaci√≥n de la Cadena L√°ctea CONICET-INTA on behalf of 'Proyecto Argentino Interinstitucional de genomica de SARS-CoV-2' (PAIS Consortium)	Mar√≠a Delia Foussal et al
Argentina/PAIS-E0165/2021	EPI_ISL_1395830	2021-01-05	Inmunolog√≠a del Hospital Perrando e Instituto de Medicina Regional de la UNNE	Grupo de Gen√≥mica y Bioinform√°tica del Instituto de Investigaci√≥n de la Cadena L√°ctea CONICET-INTA on behalf of 'Proyecto Argentino Interinstitucional de genomica de SARS-CoV-2' (PAIS Consortium)	Mar√≠a Delia Foussal et al
Argentina/PAIS-E0168/2020	EPI_ISL_1395937	2020-10-14	Laboratorio Central de Salud P√∫blica	Grupo de Gen√≥mica y Bioinform√°tica del Instituto de Investigaci√≥n de la Cadena L√°ctea CONICET-INTA on behalf of 'Proyecto Argentino Interinstitucional de genomica de SARS-CoV-2' (PAIS Consortium)	Natalia Andrea Ayala y Mar√≠a Ver√≥nica G√≥mez et al
Argentina/PAIS-E0172/2020	EPI_ISL_1395942	2020-12-30	Laboratorio Central de Salud P√∫blica	Grupo de Gen√≥mica y Bioinform√°tica del Instituto de Investigaci√≥n de la Cadena L√°ctea CONICET-INTA on behalf of 'Proyecto Argentino Interinstitucional de genomica de SARS-CoV-2' (PAIS Consortium)	Natalia Andrea Ayala y Mar√≠a Ver√≥nica G√≥mez et al
Argentina/PAIS-E0174/2021	EPI_ISL_1395939	2021-01-26	Laboratorio Central de Salud P√∫blica	Grupo de Gen√≥mica y Bioinform√°tica del Instituto de Investigaci√≥n de la Cadena L√°ctea CONICET-INTA on behalf of 'Proyecto Argentino Interinstitucional de genomica de SARS-CoV-2' (PAIS Consortium)	Natalia Andrea Ayala y Mar√≠a Ver√≥nica G√≥mez et al
Argentina/PAIS-E0178/2020	EPI_ISL_1395866	2020-09-17	Laboratorio Central de la Ciudad de Santa Fe	Grupo de Gen√≥mica y Bioinform√°tica del Instituto de Investigaci√≥n de la Cadena L√°ctea CONICET-INTA on behalf of 'Proyecto Argentino Interinstitucional de genomica de SARS-CoV-2' (PAIS Consortium)	Eberhardt et al
Argentina/PAIS-E0184/2020	EPI_ISL_1395929	2020-11-15	Laboratorio Central de la Ciudad de Santa Fe	Grupo de Gen√≥mica y Bioinform√°tica del Instituto de Investigaci√≥n de la Cadena L√°ctea CONICET-INTA on behalf of 'Proyecto Argentino Interinstitucional de genomica de SARS-CoV-2' (PAIS Consortium)	Eberhardt et al
Argentina/PAIS-E0198/2021	EPI_ISL_2363527	2021-03-11	Laboratorio Central de la Ciudad de Santa Fe	Grupo de Gen√≥mica y Bioinform√°tica del Instituto de Investigaci√≥n de la Cadena L√°ctea CONICET-INTA on behalf of 'Proyecto Argentino Interinstitucional de genomica de SARS-CoV-2' (PAIS Consortium)	Eberhardt et al
Argentina/PAIS-E0199/2021	EPI_ISL_2363528	2021-03-15	Laboratorio Central de la Ciudad de Santa Fe	Grupo de Gen√≥mica y Bioinform√°tica del Instituto de Investigaci√≥n de la Cadena L√°ctea CONICET-INTA on behalf of 'Proyecto Argentino Interinstitucional de genomica de SARS-CoV-2' (PAIS Consortium)	Eberhardt et al
Argentina/PAIS-E0200/2021	EPI_ISL_2363529	2021-03-17	Laboratorio Central de la Ciudad de Santa Fe	Grupo de Gen√≥mica y Bioinform√°tica del Instituto de Investigaci√≥n de la Cadena L√°ctea CONICET-INTA on behalf of 'Proyecto Argentino Interinstitucional de genomica de SARS-CoV-2' (PAIS Consortium)	Eberhardt et al
Argentina/PAIS-E0210/2021	EPI_ISL_2363538	2021-03-27	Hospital Jaime Ferre - SAMCO Rafaela	Grupo de Gen√≥mica y Bioinform√°tica del Instituto de Investigaci√≥n de la Cadena L√°ctea CONICET-INTA on behalf of 'Proyecto Argentino Interinstitucional de genomica de SARS-CoV-2' (PAIS Consortium)	Eberhardt et al
Argentina/PAIS-E0213/2021	EPI_ISL_2363541	2021-03-14	Laboratorio Central de la Ciudad de Santa Fe	Grupo de Gen√≥mica y Bioinform√°tica del Instituto de Investigaci√≥n de la Cadena L√°ctea CONICET-INTA on behalf of 'Proyecto Argentino Interinstitucional de genomica de SARS-CoV-2' (PAIS Consortium)	Eberhardt et al
Argentina/PAIS-E0224/2021	EPI_ISL_2363552	2021-04-13	Laboratorio Central de la Ciudad de Santa Fe	Grupo de Gen√≥mica y Bioinform√°tica del Instituto de Investigaci√≥n de la Cadena L√°ctea CONICET-INTA on behalf of 'Proyecto Argentino Interinstitucional de genomica de SARS-CoV-2' (PAIS Consortium)	Eberhardt et al
Argentina/PAIS-E0229/2021	EPI_ISL_2363557	2021-04-15	Hospital Jaime Ferre - SAMCO Rafaela	Grupo de Gen√≥mica y Bioinform√°tica del Instituto de Investigaci√≥n de la Cadena L√°ctea CONICET-INTA on behalf of 'Proyecto Argentino Interinstitucional de genomica de SARS-CoV-2' (PAIS Consortium)	Eberhardt et al
Argentina/PAIS-E0230/2021	EPI_ISL_2363558	2021-04-17	Hospital Jaime Ferre - SAMCO Rafaela	Grupo de Gen√≥mica y Bioinform√°tica del Instituto de Investigaci√≥n de la Cadena L√°ctea CONICET-INTA on behalf of 'Proyecto Argentino Interinstitucional de genomica de SARS-CoV-2' (PAIS Consortium)	Eberhardt et al
Argentina/PAIS-E0240/2021	EPI_ISL_2363568	2021-04-08	Laboratorio Central de la Ciudad de Santa Fe	Grupo de Gen√≥mica y Bioinform√°tica del Instituto de Investigaci√≥n de la Cadena L√°ctea CONICET-INTA on behalf of 'Proyecto Argentino Interinstitucional de genomica de SARS-CoV-2' (PAIS Consortium)	Eberhardt et al
Argentina/PAIS-E0242/2021	EPI_ISL_2363570	2021-04-06	Laboratorio Central de la Ciudad de Santa Fe	Grupo de Gen√≥mica y Bioinform√°tica del Instituto de Investigaci√≥n de la Cadena L√°ctea CONICET-INTA on behalf of 'Proyecto Argentino Interinstitucional de genomica de SARS-CoV-2' (PAIS Consortium)	Eberhardt et al
Argentina/PAIS-E0244/2021	EPI_ISL_2363572	2021-04-09	Laboratorio Central de la Ciudad de Santa Fe	Grupo de Gen√≥mica y Bioinform√°tica del Instituto de Investigaci√≥n de la Cadena L√°ctea CONICET-INTA on behalf of 'Proyecto Argentino Interinstitucional de genomica de SARS-CoV-2' (PAIS Consortium)	Eberhardt et al
Argentina/PAIS-F0006/2020	EPI_ISL_964892	2020-05-25	Sistema Integrado de Emergencias de Neuqu√©n (SIEN)	Laboratorio Central Mg. Luis Alfredo Pianciola on behalf of 'Proyecto Argentino Interinstitucional de genomica de SARS-CoV-2' (PAIS Consortium)	Liliana Fonseca et al
Argentina/PAIS-F0007/2020	EPI_ISL_964893	2020-06-07	Laboratorio Central Mg. Luis Alfredo Pianciola on behalf of 'Proyecto Argentino Interinstitucional de genomica de SARS-CoV-2' (PAIS Consortium)	Laboratorio Central Mg. Luis Alfredo Pianciola on behalf of 'Proyecto Argentino Interinstitucional de genomica de SARS-CoV-2' (PAIS Consortium)	M Mazzeo et al
Argentina/PAIS-F0040/2020	EPI_ISL_981038	2020-05-16	Laboratorio Central Secci√≥n Virolog√≠a. Hospital Regional Artemides Zatti (Viedma, Rio Negro); Laboratorio MICROBIOM (General Roca, R√≠o Negro); Hospital Zonal Dr. Ram√≥n Carrillo (San Carlos De Bariloche, R√≠o Negro)	Laboratorio Central Mg. Luis Alfredo Pianciola on behalf of 'Proyecto Argentino Interinstitucional de genomica de SARS-CoV-2' (PAIS Consortium)	Liliana Fonseca et al
Argentina/PAIS-F0044/2020	EPI_ISL_981042	2020-08-17	Laboratorio Central Secci√≥n Virolog√≠a. Hospital Regional Artemides Zatti (Viedma, Rio Negro); Laboratorio MICROBIOM (General Roca, R√≠o Negro); Hospital Zonal Dr. Ram√≥n Carrillo (San Carlos De Bariloche, R√≠o Negro)	Laboratorio Central Mg. Luis Alfredo Pianciola on behalf of 'Proyecto Argentino Interinstitucional de genomica de SARS-CoV-2' (PAIS Consortium)	Liliana Fonseca et al
Argentina/PAIS-F0045/2020	EPI_ISL_981043	2020-07-18	Laboratorio Central Secci√≥n Virolog√≠a. Hospital Regional Artemides Zatti (Viedma, Rio Negro); Laboratorio MICROBIOM (General Roca, R√≠o Negro); Hospital Zonal Dr. Ram√≥n Carrillo (San Carlos De Bariloche, R√≠o Negro)	Laboratorio Central Mg. Luis Alfredo Pianciola on behalf of 'Proyecto Argentino Interinstitucional de genomica de SARS-CoV-2' (PAIS Consortium)	Liliana Fonseca et al
Argentina/PAIS-F0046/2020	EPI_ISL_981044	2020-07-21	Laboratorio Central Secci√≥n Virolog√≠a. Hospital Regional Artemides Zatti (Viedma, Rio Negro); Laboratorio MICROBIOM (General Roca, R√≠o Negro); Hospital Zonal Dr. Ram√≥n Carrillo (San Carlos De Bariloche, R√≠o Negro)	Laboratorio Central Mg. Luis Alfredo Pianciola on behalf of 'Proyecto Argentino Interinstitucional de genomica de SARS-CoV-2' (PAIS Consortium)	Liliana Fonseca et al
Argentina/PAIS-F0048/2020	EPI_ISL_981046	2020-06-19	Laboratorio Central Secci√≥n Virolog√≠a. Hospital Regional Artemides Zatti (Viedma, Rio Negro); Laboratorio MICROBIOM (General Roca, R√≠o Negro); Hospital Zonal Dr. Ram√≥n Carrillo (San Carlos De Bariloche, R√≠o Negro)	Laboratorio Central Mg. Luis Alfredo Pianciola on behalf of 'Proyecto Argentino Interinstitucional de genomica de SARS-CoV-2' (PAIS Consortium)	Liliana Fonseca et al
Argentina/PAIS-F0054/2020	EPI_ISL_981052	2020-08-12	Laboratorio Central Secci√≥n Virolog√≠a. Hospital Regional Artemides Zatti (Viedma, Rio Negro); Laboratorio MICROBIOM (General Roca, R√≠o Negro); Hospital Zonal Dr. Ram√≥n Carrillo (San Carlos De Bariloche, R√≠o Negro)	Laboratorio Central Mg. Luis Alfredo Pianciola on behalf of 'Proyecto Argentino Interinstitucional de genomica de SARS-CoV-2' (PAIS Consortium)	Liliana Fonseca et al
Argentina/PAIS-F0055/2020	EPI_ISL_981053	2020-08-15	Laboratorio Central Mg. Luis Alfredo Pianciola on behalf of 'Proyecto Argentino Interinstitucional de genomica de SARS-CoV-2' (PAIS Consortium)	Laboratorio Central Mg. Luis Alfredo Pianciola on behalf of 'Proyecto Argentino Interinstitucional de genomica de SARS-CoV-2' (PAIS Consortium)	M Mazzeo et al
Argentina/PAIS-G0003/2020	EPI_ISL_792527	2020-03-23	Laboratorio Central, Ministerio de Salud C√≥rdoba	Instituto de Patologia Vegetal (CIAP-INTA) on behalf of 'Proyecto Argentino Interinstitucional de genomica de SARS-CoV-2' (PAIS Consortium)	Fern√°ndez et al
Argentina/PAIS-G0011/2020	EPI_ISL_792535	2020-03-30	Laboratorio Central, Ministerio de Salud C√≥rdoba	Instituto de Patologia Vegetal (CIAP-INTA) on behalf of 'Proyecto Argentino Interinstitucional de genomica de SARS-CoV-2' (PAIS Consortium)	Fern√°ndez et al
Argentina/PAIS-G0015/2020	EPI_ISL_792539	2020-03-26	Laboratorio Central, Ministerio de Salud C√≥rdoba	Instituto de Patologia Vegetal (CIAP-INTA) on behalf of 'Proyecto Argentino Interinstitucional de genomica de SARS-CoV-2' (PAIS Consortium)	Fern√°ndez et al
Argentina/PAIS-G0018/2020	EPI_ISL_792542	2020-04-10	Laboratorio Central, Ministerio de Salud C√≥rdoba	Instituto de Patologia Vegetal (CIAP-INTA) on behalf of 'Proyecto Argentino Interinstitucional de genomica de SARS-CoV-2' (PAIS Consortium)	Fern√°ndez et al
Argentina/PAIS-G0024/2020	EPI_ISL_1396016	2020-10-13	Laboratorio Central, Ministerio de Salud Cordoba	Instituto de Patologia Vegetal (CIAP-INTA) on behalf of 'Proyecto Argentino Interinstitucional de genomica de SARS-CoV-2' (PAIS Consortium)	Fern√°ndez et al
Argentina/PAIS-G0041/2020	EPI_ISL_1396044	2020-11-17	Laboratorio Central, Ministerio de Salud Cordoba	Instituto de Patologia Vegetal (CIAP-INTA) on behalf of 'Proyecto Argentino Interinstitucional de genomica de SARS-CoV-2' (PAIS Consortium)	Fern√°ndez et al
Argentina/PAIS-G0054/2020	EPI_ISL_1396057	2020-12-14	Laboratorio Central, Ministerio de Salud Cordoba	Instituto de Patologia Vegetal (CIAP-INTA) on behalf of 'Proyecto Argentino Interinstitucional de genomica de SARS-CoV-2' (PAIS Consortium)	Fern√°ndez et al
Argentina/PAIS-G0065/2021	EPI_ISL_1395990	2021-01-04	Laboratorio Central, Ministerio de Salud Cordoba	Instituto de Patologia Vegetal (CIAP-INTA) on behalf of 'Proyecto Argentino Interinstitucional de genomica de SARS-CoV-2' (PAIS Consortium)	Fern√°ndez et al
Argentina/PAIS-G0069/2021	EPI_ISL_1396030	2021-01-06	Laboratorio Central, Ministerio de Salud Cordoba	Instituto de Patologia Vegetal (CIAP-INTA) on behalf of 'Proyecto Argentino Interinstitucional de genomica de SARS-CoV-2' (PAIS Consortium)	Fern√°ndez et al
Argentina/PAIS-G0073/2020	EPI_ISL_1396011	2020-06-18	Laboratorio Central, Ministerio de Salud Cordoba	Instituto de Patologia Vegetal (CIAP-INTA) on behalf of 'Proyecto Argentino Interinstitucional de genomica de SARS-CoV-2' (PAIS Consortium)	Fern√°ndez et al
Argentina/PAIS-G0074/2020	EPI_ISL_1396007	2020-06-21	Laboratorio Central, Ministerio de Salud Cordoba	Instituto de Patologia Vegetal (CIAP-INTA) on behalf of 'Proyecto Argentino Interinstitucional de genomica de SARS-CoV-2' (PAIS Consortium)	Fern√°ndez et al
Argentina/PAIS-G0075/2020	EPI_ISL_1396053	2020-06-30	Laboratorio Central, Ministerio de Salud Cordoba	Instituto de Patologia Vegetal (CIAP-INTA) on behalf of 'Proyecto Argentino Interinstitucional de genomica de SARS-CoV-2' (PAIS Consortium)	Fern√°ndez et al
Argentina/PAIS-G0081/2020	EPI_ISL_1396018	2020-07-23	Laboratorio Central, Ministerio de Salud Cordoba	Instituto de Patologia Vegetal (CIAP-INTA) on behalf of 'Proyecto Argentino Interinstitucional de genomica de SARS-CoV-2' (PAIS Consortium)	Fern√°ndez et al
Argentina/PAIS-G0086/2020	EPI_ISL_1395996	2020-08-02	Laboratorio Central, Ministerio de Salud Cordoba	Instituto de Patologia Vegetal (CIAP-INTA) on behalf of 'Proyecto Argentino Interinstitucional de genomica de SARS-CoV-2' (PAIS Consortium)	Fern√°ndez et al
Argentina/PAIS-G0097/2020	EPI_ISL_1396041	2020-09-04	Laboratorio Central, Ministerio de Salud Cordoba	Instituto de Patologia Vegetal (CIAP-INTA) on behalf of 'Proyecto Argentino Interinstitucional de genomica de SARS-CoV-2' (PAIS Consortium)	Fern√°ndez et al
Argentina/PAIS-G0108/2020	EPI_ISL_1396004	2020-09-19	Laboratorio Central, Ministerio de Salud Cordoba	Instituto de Patologia Vegetal (CIAP-INTA) on behalf of 'Proyecto Argentino Interinstitucional de genomica de SARS-CoV-2' (PAIS Consortium)	Fern√°ndez et al
Argentina/PAIS-G0119/2020	EPI_ISL_1396076	2020-03-31	Laboratorio de Salud P√∫blica	Instituto de Patologia Vegetal (CIAP-INTA) on behalf of 'Proyecto Argentino Interinstitucional de genomica de SARS-CoV-2' (PAIS Consortium)	Fern√°ndez et al
Argentina/PAIS-G0146/2020	EPI_ISL_1396069	2020-05-03	Laboratorio de Salud P√∫blica	Instituto de Patologia Vegetal (CIAP-INTA) on behalf of 'Proyecto Argentino Interinstitucional de genomica de SARS-CoV-2' (PAIS Consortium)	Fern√°ndez et al
Argentina/PAIS-G0159/2020	EPI_ISL_1396093	2020-09-01	Laboratorio de Virus Respiratorios y Neurovirosis. Hospital Se√±or del Milagro	Instituto de Patologia Vegetal (CIAP-INTA) on behalf of 'Proyecto Argentino Interinstitucional de genomica de SARS-CoV-2' (PAIS Consortium)	Fern√°ndez et al
Argentina/PAIS-G0161/2020	EPI_ISL_1396100	2020-08-06	Laboratorio de Virus Respiratorios y Neurovirosis. Hospital Se√±or del Milagro	Instituto de Patologia Vegetal (CIAP-INTA) on behalf of 'Proyecto Argentino Interinstitucional de genomica de SARS-CoV-2' (PAIS Consortium)	Fern√°ndez et al
Argentina/PAIS-G0167/2020	EPI_ISL_1396112	2020-09-02	Laboratorio de Virus Respiratorios y Neurovirosis. Hospital Se√±or del Milagro	Instituto de Patologia Vegetal (CIAP-INTA) on behalf of 'Proyecto Argentino Interinstitucional de genomica de SARS-CoV-2' (PAIS Consortium)	Fern√°ndez et al
Argentina/PAIS-G0182/2020	EPI_ISL_1395963	2020-07-30	Laboratorio Central de Salud P√∫blica de la Provincia de Jujuy	Instituto de Patologia Vegetal (CIAP-INTA) on behalf of 'Proyecto Argentino Interinstitucional de genomica de SARS-CoV-2' (PAIS Consortium)	Fern√°ndez et al
Argentina/PAIS-G0184/2020	EPI_ISL_1395960	2020-08-04	Laboratorio Central de Salud P√∫blica de la Provincia de Jujuy	Instituto de Patologia Vegetal (CIAP-INTA) on behalf of 'Proyecto Argentino Interinstitucional de genomica de SARS-CoV-2' (PAIS Consortium)	Fern√°ndez et al
Argentina/PAIS-G0185/2020	EPI_ISL_1395965	2020-07-21	Laboratorio Central de Salud P√∫blica de la Provincia de Jujuy	Instituto de Patologia Vegetal (CIAP-INTA) on behalf of 'Proyecto Argentino Interinstitucional de genomica de SARS-CoV-2' (PAIS Consortium)	Fern√°ndez et al
Argentina/PAIS-G0186/2020	EPI_ISL_1395966	2020-09-04	Laboratorio Central de Salud P√∫blica de la Provincia de Jujuy	Instituto de Patologia Vegetal (CIAP-INTA) on behalf of 'Proyecto Argentino Interinstitucional de genomica de SARS-CoV-2' (PAIS Consortium)	Fern√°ndez et al
Argentina/PAIS-G0190/2021	EPI_ISL_2007543	2021-04-05	Laboratorio Central, Ministerio de Salud C√≥rdoba	Instituto de Patologia Vegetal (CIAP-INTA) on behalf of 'Proyecto Argentino Interinstitucional de genomica de SARS-CoV-2' (PAIS Consortium)	Fern√°ndez et al
Argentina/PAIS-G0191/2021	EPI_ISL_2007555	2021-03-20	Laboratorio Central, Ministerio de Salud C√≥rdoba	Instituto de Patologia Vegetal (CIAP-INTA) on behalf of 'Proyecto Argentino Interinstitucional de genomica de SARS-CoV-2' (PAIS Consortium)	Fern√°ndez et al
Argentina/PAIS-G0192/2021	EPI_ISL_2007556	2021-03-30	Laboratorio Central, Ministerio de Salud C√≥rdoba	Instituto de Patologia Vegetal (CIAP-INTA) on behalf of 'Proyecto Argentino Interinstitucional de genomica de SARS-CoV-2' (PAIS Consortium)	Fern√°ndez et al
Argentina/PAIS-G0193/2021	EPI_ISL_2007557	2021-03-15	Laboratorio Central, Ministerio de Salud C√≥rdoba	Instituto de Patologia Vegetal (CIAP-INTA) on behalf of 'Proyecto Argentino Interinstitucional de genomica de SARS-CoV-2' (PAIS Consortium)	Fern√°ndez et al
Argentina/PAIS-G0195/2021	EPI_ISL_2007538	2021-03-22	Laboratorio Central, Ministerio de Salud C√≥rdoba	Instituto de Patologia Vegetal (CIAP-INTA) on behalf of 'Proyecto Argentino Interinstitucional de genomica de SARS-CoV-2' (PAIS Consortium)	Fern√°ndez et al
Argentina/PAIS-G0198/2021	EPI_ISL_2007494	2021-03-22	Laboratorio Central, Ministerio de Salud C√≥rdoba	Instituto de Patologia Vegetal (CIAP-INTA) on behalf of 'Proyecto Argentino Interinstitucional de genomica de SARS-CoV-2' (PAIS Consortium)	Fern√°ndez et al
Argentina/PAIS-G0200/2021	EPI_ISL_2007561	2021-04-06	Laboratorio Central, Ministerio de Salud C√≥rdoba	Instituto de Patologia Vegetal (CIAP-INTA) on behalf of 'Proyecto Argentino Interinstitucional de genomica de SARS-CoV-2' (PAIS Consortium)	Fern√°ndez et al
Argentina/PAIS-G0208/2021	EPI_ISL_2007563	2021-02-04	Laboratorio Central, Ministerio de Salud C√≥rdoba	Instituto de Patologia Vegetal (CIAP-INTA) on behalf of 'Proyecto Argentino Interinstitucional de genomica de SARS-CoV-2' (PAIS Consortium)	Fern√°ndez et al
Argentina/PAIS-G0210/2021	EPI_ISL_2007565	2021-02-04	Laboratorio Central, Ministerio de Salud C√≥rdoba	Instituto de Patologia Vegetal (CIAP-INTA) on behalf of 'Proyecto Argentino Interinstitucional de genomica de SARS-CoV-2' (PAIS Consortium)	Fern√°ndez et al
Argentina/PAIS-G0211/2021	EPI_ISL_2007566	2021-02-04	Laboratorio Central, Ministerio de Salud C√≥rdoba	Instituto de Patologia Vegetal (CIAP-INTA) on behalf of 'Proyecto Argentino Interinstitucional de genomica de SARS-CoV-2' (PAIS Consortium)	Fern√°ndez et al
Argentina/PAIS-G0212/2021	EPI_ISL_2007567	2021-02-17	Laboratorio Central, Ministerio de Salud C√≥rdoba	Instituto de Patologia Vegetal (CIAP-INTA) on behalf of 'Proyecto Argentino Interinstitucional de genomica de SARS-CoV-2' (PAIS Consortium)	Fern√°ndez et al
Argentina/PAIS-G0213/2021	EPI_ISL_2007503	2021-02-17	Laboratorio Central, Ministerio de Salud C√≥rdoba	Instituto de Patologia Vegetal (CIAP-INTA) on behalf of 'Proyecto Argentino Interinstitucional de genomica de SARS-CoV-2' (PAIS Consortium)	Fern√°ndez et al
Argentina/PAIS-G0215/2021	EPI_ISL_2007569	2021-02-17	Laboratorio Central, Ministerio de Salud C√≥rdoba	Instituto de Patologia Vegetal (CIAP-INTA) on behalf of 'Proyecto Argentino Interinstitucional de genomica de SARS-CoV-2' (PAIS Consortium)	Fern√°ndez et al
Argentina/PAIS-G0216/2021	EPI_ISL_2007570	2021-02-10	Laboratorio Central, Ministerio de Salud C√≥rdoba	Instituto de Patologia Vegetal (CIAP-INTA) on behalf of 'Proyecto Argentino Interinstitucional de genomica de SARS-CoV-2' (PAIS Consortium)	Fern√°ndez et al
Argentina/PAIS-G0217/2021	EPI_ISL_2007571	2021-02-10	Laboratorio Central, Ministerio de Salud C√≥rdoba	Instituto de Patologia Vegetal (CIAP-INTA) on behalf of 'Proyecto Argentino Interinstitucional de genomica de SARS-CoV-2' (PAIS Consortium)	Fern√°ndez et al
Argentina/PAIS-G0219/2021	EPI_ISL_2007572	2021-02-10	Laboratorio Central, Ministerio de Salud C√≥rdoba	Instituto de Patologia Vegetal (CIAP-INTA) on behalf of 'Proyecto Argentino Interinstitucional de genomica de SARS-CoV-2' (PAIS Consortium)	Fern√°ndez et al
Argentina/PAIS-G0221/2021	EPI_ISL_2007574	2021-03-15	Laboratorio Central, Ministerio de Salud C√≥rdoba	Instituto de Patologia Vegetal (CIAP-INTA) on behalf of 'Proyecto Argentino Interinstitucional de genomica de SARS-CoV-2' (PAIS Consortium)	Fern√°ndez et al
Argentina/PAIS-G0222/2021	EPI_ISL_2007575	2021-03-15	Laboratorio Central, Ministerio de Salud C√≥rdoba	Instituto de Patologia Vegetal (CIAP-INTA) on behalf of 'Proyecto Argentino Interinstitucional de genomica de SARS-CoV-2' (PAIS Consortium)	Fern√°ndez et al
Argentina/PAIS-G0223/2021	EPI_ISL_2007495	2021-03-15	Laboratorio Central, Ministerio de Salud C√≥rdoba	Instituto de Patologia Vegetal (CIAP-INTA) on behalf of 'Proyecto Argentino Interinstitucional de genomica de SARS-CoV-2' (PAIS Consortium)	Fern√°ndez et al
Argentina/PAIS-G0224/2021	EPI_ISL_2007541	2021-03-15	Laboratorio Central, Ministerio de Salud C√≥rdoba	Instituto de Patologia Vegetal (CIAP-INTA) on behalf of 'Proyecto Argentino Interinstitucional de genomica de SARS-CoV-2' (PAIS Consortium)	Fern√°ndez et al
Argentina/PAIS-G0225/2021	EPI_ISL_2007576	2021-03-15	Laboratorio Central, Ministerio de Salud C√≥rdoba	Instituto de Patologia Vegetal (CIAP-INTA) on behalf of 'Proyecto Argentino Interinstitucional de genomica de SARS-CoV-2' (PAIS Consortium)	Fern√°ndez et al
Argentina/PAIS-G0226/2021	EPI_ISL_2007577	2021-03-23	Laboratorio Central, Ministerio de Salud C√≥rdoba	Instituto de Patologia Vegetal (CIAP-INTA) on behalf of 'Proyecto Argentino Interinstitucional de genomica de SARS-CoV-2' (PAIS Consortium)	Fern√°ndez et al
Argentina/PAIS-G0234/2021	EPI_ISL_2037442	2021-03-04	Instituto de Virologia "Dr. J. M. Vanella", Facultad de Ciencias M√©dicas, Universidad Nacional de C√≥rdoba.	Centro de Investigaciones Agropecuarias (CIAP), Instituto Nacional de Tecnologia Agropecuaria (INTA) Cordoba, Argentina, on behalf of 'Proyecto Argentino Interinstitucional de Genomica de SARS-CoV-2 (PAIS Consortium)	Brenda Konigheim et al
Argentina/PAIS-G0246/2021	EPI_ISL_2271697	2021-05-12	Laboratorio Central, Ministerio de Salud Cordoba	Instituto de Patologia Vegetal (CIAP-INTA) on behalf of 'Proyecto Argentino Interinstitucional de genomica de SARS-CoV-2' (PAIS Consortium)	Fernandez et al
Argentina/PAIS-G0252/2021	EPI_ISL_2271703	2021-05-12	Laboratorio Central, Ministerio de Salud Cordoba	Instituto de Patologia Vegetal (CIAP-INTA) on behalf of 'Proyecto Argentino Interinstitucional de genomica de SARS-CoV-2' (PAIS Consortium)	Fernandez et al
Argentina/PAIS-G0253/2021	EPI_ISL_2271704	2021-05-12	Laboratorio Central, Ministerio de Salud Cordoba	Instituto de Patologia Vegetal (CIAP-INTA) on behalf of 'Proyecto Argentino Interinstitucional de genomica de SARS-CoV-2' (PAIS Consortium)	Fernandez et al
Argentina/PAIS-H0036/2020	EPI_ISL_1396460	2020-10-15	Centro de Tecnolog√≠a en Salud P√∫blica de la Universidad Nacional de Rosario	Laboratorio Mixto de Biotecnolog√≠a Acu√°tica (LMBA) on behalf of 'Proyecto Argentino Interinstitucional de genomica de SARS-CoV-2' (PAIS Consortium)	Joaqu√≠n Ezpeleta et al
Argentina/PAIS-H0039/2020	EPI_ISL_1396463	2020-09-21	Centro de Tecnolog√≠a en Salud P√∫blica de la Universidad Nacional de Rosario	Laboratorio Mixto de Biotecnolog√≠a Acu√°tica (LMBA) on behalf of 'Proyecto Argentino Interinstitucional de genomica de SARS-CoV-2' (PAIS Consortium)	Joaqu√≠n Ezpeleta et al
Argentina/PAIS-H0058/2020	EPI_ISL_1396477	2020-09-30	Centro de Tecnolog√≠a en Salud P√∫blica de la Universidad Nacional de Rosario	Laboratorio Mixto de Biotecnolog√≠a Acu√°tica (LMBA) on behalf of 'Proyecto Argentino Interinstitucional de genomica de SARS-CoV-2' (PAIS Consortium)	Joaqu√≠n Ezpeleta et al
Argentina/PAIS-H0075/2020	EPI_ISL_1396489	2020-09-29	Centro de Tecnolog√≠a en Salud P√∫blica de la Universidad Nacional de Rosario	Laboratorio Mixto de Biotecnolog√≠a Acu√°tica (LMBA) on behalf of 'Proyecto Argentino Interinstitucional de genomica de SARS-CoV-2' (PAIS Consortium)	Joaqu√≠n Ezpeleta et al
Argentina/PAIS-H0100/2020	EPI_ISL_1396510	2020-09-22	Centro de Tecnolog√≠a en Salud P√∫blica de la Universidad Nacional de Rosario	Laboratorio Mixto de Biotecnolog√≠a Acu√°tica (LMBA) on behalf of 'Proyecto Argentino Interinstitucional de genomica de SARS-CoV-2' (PAIS Consortium)	Joaqu√≠n Ezpeleta et al
Armenia/IMB3-3/2021	EPI_ISL_1718296	2021-03-18	National Center of Disease Control and Prevention of the Republic of Armenia	Institute of Molecular Biology NAS RA, Republic of Armenia, Department of Bioengineering, BioinformaticsInstitute and Molecular Biology IBMPh RAU, Republic of Armenia	Arsen Arakelyan et al
Armenia/IMB3-4/2021	EPI_ISL_1718297	2021-03-18	National Center of Disease Control and Prevention of the Republic of Armenia	Institute of Molecular Biology NAS RA, Republic of Armenia, Department of Bioengineering, BioinformaticsInstitute and Molecular Biology IBMPh RAU, Republic of Armenia	Arsen Arakelyan et al
Armenia/IMB3-5/2021	EPI_ISL_1718298	2021-03-18	National Center of Disease Control and Prevention of the Republic of Armenia	Institute of Molecular Biology NAS RA, Republic of Armenia, Department of Bioengineering, BioinformaticsInstitute and Molecular Biology IBMPh RAU, Republic of Armenia	Arsen Arakelyan et al
Armenia/IMB3-6/2021	EPI_ISL_1718299	2021-03-18	National Center of Disease Control and Prevention of the Republic of Armenia	Institute of Molecular Biology NAS RA, Republic of Armenia, Department of Bioengineering, BioinformaticsInstitute and Molecular Biology IBMPh RAU, Republic of Armenia	Arsen Arakelyan et al
Armenia/IMB3-7/2021	EPI_ISL_1718300	2021-03-18	National Center of Disease Control and Prevention of the Republic of Armenia	Institute of Molecular Biology NAS RA, Republic of Armenia, Department of Bioengineering, BioinformaticsInstitute and Molecular Biology IBMPh RAU, Republic of Armenia	Arsen Arakelyan et al
Armenia/IMB3-9/2021	EPI_ISL_1718302	2021-03-18	National Center of Disease Control and Prevention of the Republic of Armenia	Institute of Molecular Biology NAS RA, Republic of Armenia, Department of Bioengineering, BioinformaticsInstitute and Molecular Biology IBMPh RAU, Republic of Armenia	Arsen Arakelyan et al
Armenia/IMB3-10/2021	EPI_ISL_1718303	2021-03-18	National Center of Disease Control and Prevention of the Republic of Armenia	Institute of Molecular Biology NAS RA, Republic of Armenia, Department of Bioengineering, BioinformaticsInstitute and Molecular Biology IBMPh RAU, Republic of Armenia	Arsen Arakelyan et al
Armenia/UW-ARM37/2020	EPI_ISL_1854632	2020-09-01	National Center of Disease Control and Prevention of the Republic of Armenia	UW Virology Lab	Pavitra Roychoudhury et al
Armenia/UW-ARM42/2020	EPI_ISL_1854637	2020-09-01	National Center of Disease Control and Prevention of the Republic of Armenia	UW Virology Lab	Pavitra Roychoudhury et al
Armenia/UW-ARM49/2020	EPI_ISL_1854643	2020-09-09	National Center of Disease Control and Prevention of the Republic of Armenia	UW Virology Lab	Pavitra Roychoudhury et al
Aruba/AW-RIVM-10101/2020	EPI_ISL_547445	2020-03-13	Dutch COVID-19 response team	National Institute for Public Health and the Environment (RIVM)	Adam Meijer et al
Aruba/AW-RIVM-10113/2020	EPI_ISL_547446	2020-03-17	Dutch COVID-19 response team	National Institute for Public Health and the Environment (RIVM)	Adam Meijer et al
Aruba/AW-RIVM-10389/2020	EPI_ISL_636515	2020-08-05	Dutch COVID-19 response team	National Institute for Public Health and the Environment (RIVM)	Adam Meijer et al
Aruba/AW-RIVM-10390/2020	EPI_ISL_636516	2020-08-06	Dutch COVID-19 response team	National Institute for Public Health and the Environment (RIVM)	Adam Meijer et al
Aruba/AW-RIVM-10391/2020	EPI_ISL_636517	2020-08-07	Dutch COVID-19 response team	National Institute for Public Health and the Environment (RIVM)	Adam Meijer et al
Aruba/AW-RIVM-11548/2021	EPI_ISL_1014641	2021-01-28	Dutch COVID-19 response team	National Institute for Public Health and the Environment (RIVM)	Adam Meijer et al
Aruba/AW-RIVM-11725/2021	EPI_ISL_1014352	2021-02-01	Dutch COVID-19 response team	National Institute for Public Health and the Environment (RIVM)	Adam Meijer et al
Aruba/AW-RIVM-11744/2021	EPI_ISL_1014598	2021-02-01	Dutch COVID-19 response team	National Institute for Public Health and the Environment (RIVM)	Adam Meijer et al
Aruba/AW-RIVM-11760/2021	EPI_ISL_1013806	2021-02-01	Dutch COVID-19 response team	National Institute for Public Health and the Environment (RIVM)	Adam Meijer et al
Aruba/AW-RIVM-11762/2021	EPI_ISL_1013808	2021-02-01	Dutch COVID-19 response team	National Institute for Public Health and the Environment (RIVM)	Adam Meijer et al
Aruba/AW-RIVM-12805/2021	EPI_ISL_1035792	2021-02-08	Dutch COVID-19 response team	National Institute for Public Health and the Environment (RIVM)	Adam Meijer et al
Aruba/AW-RIVM-13172/2021	EPI_ISL_1035781	2021-02-10	Dutch COVID-19 response team	National Institute for Public Health and the Environment (RIVM)	Adam Meijer et al
Aruba/AW-RIVM-13652/2021	EPI_ISL_1090197	2021-02-12	Dutch COVID-19 response team	National Institute for Public Health and the Environment (RIVM)	Adam Meijer et al
Aruba/AW-RIVM-13749/2021	EPI_ISL_1089607	2021-02-12	Dutch COVID-19 response team	National Institute for Public Health and the Environment (RIVM)	Adam Meijer et al
Aruba/AW-RIVM-14445/2021	EPI_ISL_1165512	2021-02-19	Dutch COVID-19 response team	National Institute for Public Health and the Environment (RIVM)	Adam Meijer et al
Aruba/AW-RIVM-14882/2021	EPI_ISL_1165616	2021-02-16	Dutch COVID-19 response team	National Institute for Public Health and the Environment (RIVM)	Adam Meijer et al
Aruba/AW-RIVM-14892/2021	EPI_ISL_1165532	2021-02-16	Dutch COVID-19 response team	National Institute for Public Health and the Environment (RIVM)	Adam Meijer et al
Aruba/AW-RIVM-14910/2021	EPI_ISL_1165622	2021-02-14	Dutch COVID-19 response team	National Institute for Public Health and the Environment (RIVM)	Adam Meijer et al
Aruba/AW-RIVM-14924/2021	EPI_ISL_1165628	2021-02-16	Dutch COVID-19 response team	National Institute for Public Health and the Environment (RIVM)	Adam Meijer et al
Aruba/AW-RIVM-15873/2021	EPI_ISL_1232548	2021-02-23	Dutch COVID-19 response team	National Institute for Public Health and the Environment (RIVM)	Adam Meijer et al
Aruba/AW-RIVM-15918/2021	EPI_ISL_1232593	2021-02-23	Dutch COVID-19 response team	National Institute for Public Health and the Environment (RIVM)	Adam Meijer et al
Aruba/AW-RIVM-16074/2021	EPI_ISL_1232749	2021-02-26	Dutch COVID-19 response team	National Institute for Public Health and the Environment (RIVM)	Adam Meijer et al
Aruba/AW-RIVM-16745/2021	EPI_ISL_1289388	2021-03-01	Dutch COVID-19 response team	National Institute for Public Health and the Environment (RIVM)	Adam Meijer et al
Aruba/AW-RIVM-16746/2021	EPI_ISL_1289389	2021-03-01	Dutch COVID-19 response team	National Institute for Public Health and the Environment (RIVM)	Adam Meijer et al
Aruba/AW-RIVM-16813/2021	EPI_ISL_1289188	2021-03-01	Dutch COVID-19 response team	National Institute for Public Health and the Environment (RIVM)	Adam Meijer et al
Aruba/AW-RIVM-17600/2021	EPI_ISL_1371244	2021-03-05	Dutch COVID-19 response team	National Institute for Public Health and the Environment (RIVM)	Adam Meijer et al
Aruba/AW-RIVM-17602/2021	EPI_ISL_1371246	2021-03-06	Dutch COVID-19 response team	National Institute for Public Health and the Environment (RIVM)	Adam Meijer et al
Aruba/AW-RIVM-18297/2021	EPI_ISL_1370562	2021-03-10	Dutch COVID-19 response team	National Institute for Public Health and the Environment (RIVM)	Adam Meijer et al
Aruba/AW-RIVM-18318/2021	EPI_ISL_1370577	2021-03-10	Dutch COVID-19 response team	National Institute for Public Health and the Environment (RIVM)	Adam Meijer et al
Aruba/AW-RIVM-20123/2021	EPI_ISL_1457709	2021-03-09	Dutch COVID-19 response team	National Institute for Public Health and the Environment (RIVM)	Adam Meijer et al
Aruba/AW-RIVM-22236/2021	EPI_ISL_1521154	2021-03-18	Dutch COVID-19 response team	National Institute for Public Health and the Environment (RIVM)	Adam Meijer et al
Aruba/AW-RIVM-22237/2021	EPI_ISL_1521155	2021-03-21	Dutch COVID-19 response team	National Institute for Public Health and the Environment (RIVM)	Adam Meijer et al
Aruba/AW-RIVM-22245/2021	EPI_ISL_1521159	2021-03-16	Dutch COVID-19 response team	National Institute for Public Health and the Environment (RIVM)	Adam Meijer et al
Aruba/AW-RIVM-22248/2021	EPI_ISL_1521162	2021-03-21	Dutch COVID-19 response team	National Institute for Public Health and the Environment (RIVM)	Adam Meijer et al
Aruba/AW-RIVM-22249/2021	EPI_ISL_1522073	2021-03-22	Dutch COVID-19 response team	National Institute for Public Health and the Environment (RIVM)	Adam Meijer et al
Aruba/AW-RIVM-22266/2021	EPI_ISL_1521170	2021-03-16	Dutch COVID-19 response team	National Institute for Public Health and the Environment (RIVM)	Adam Meijer et al
Aruba/AW-RIVM-22273/2021	EPI_ISL_1521176	2021-03-23	Dutch COVID-19 response team	National Institute for Public Health and the Environment (RIVM)	Adam Meijer et al
Aruba/AW-RIVM-23255/2021	EPI_ISL_1596137	2021-03-30	Dutch COVID-19 response team	National Institute for Public Health and the Environment (RIVM)	Adam Meijer et al
Aruba/AW-RIVM-23268/2021	EPI_ISL_1596150	2021-03-30	Dutch COVID-19 response team	National Institute for Public Health and the Environment (RIVM)	Adam Meijer et al
Aruba/AW-RIVM-23303/2021	EPI_ISL_1596185	2021-03-30	Dutch COVID-19 response team	National Institute for Public Health and the Environment (RIVM)	Adam Meijer et al
Aruba/AW-RIVM-23310/2021	EPI_ISL_1596192	2021-03-29	Dutch COVID-19 response team	National Institute for Public Health and the Environment (RIVM)	Adam Meijer et al
Aruba/AW-RIVM-23326/2021	EPI_ISL_1596207	2021-03-30	Dutch COVID-19 response team	National Institute for Public Health and the Environment (RIVM)	Adam Meijer et al
Aruba/AW-RIVM-23353/2021	EPI_ISL_1596234	2021-03-29	Dutch COVID-19 response team	National Institute for Public Health and the Environment (RIVM)	Adam Meijer et al
Aruba/AW-RIVM-23378/2021	EPI_ISL_1596259	2021-03-29	Dutch COVID-19 response team	National Institute for Public Health and the Environment (RIVM)	Adam Meijer et al
Aruba/AW-RIVM-25454/2021	EPI_ISL_1704927	2021-04-06	Dutch COVID-19 response team	National Institute for Public Health and the Environment (RIVM)	Adam Meijer et al
Aruba/AW-RIVM-26379/2021	EPI_ISL_1705852	2021-04-10	Dutch COVID-19 response team	National Institute for Public Health and the Environment (RIVM)	Adam Meijer et al
Aruba/AW-RIVM-26392/2021	EPI_ISL_1705865	2021-04-09	Dutch COVID-19 response team	National Institute for Public Health and the Environment (RIVM)	Adam Meijer et al
Aruba/AW-RIVM-26444/2021	EPI_ISL_1705917	2021-04-11	Dutch COVID-19 response team	National Institute for Public Health and the Environment (RIVM)	Adam Meijer et al
Aruba/AW-RIVM-27709/2021	EPI_ISL_1792923	2021-04-16	Dutch COVID-19 response team	National Institute for Public Health and the Environment (RIVM)	Adam Meijer et al
Aruba/AW-RIVM-27733/2021	EPI_ISL_1792151	2021-04-18	Dutch COVID-19 response team	National Institute for Public Health and the Environment (RIVM)	Adam Meijer et al
Aruba/AW-RIVM-27787/2021	EPI_ISL_1792357	2021-04-18	Dutch COVID-19 response team	National Institute for Public Health and the Environment (RIVM)	Adam Meijer et al
Aruba/AW-RIVM-28049/2021	EPI_ISL_1961899	2021-04-20	Dutch COVID-19 response team	National Institute for Public Health and the Environment (RIVM)	Adam Meijer et al
Aruba/AW-RIVM-28058/2021	EPI_ISL_1961905	2021-04-20	Dutch COVID-19 response team	National Institute for Public Health and the Environment (RIVM)	Adam Meijer et al
Aruba/AW-RIVM-28065/2021	EPI_ISL_1962944	2021-04-19	Dutch COVID-19 response team	National Institute for Public Health and the Environment (RIVM)	Adam Meijer et al
Aruba/AW-RIVM-28093/2021	EPI_ISL_1961923	2021-04-20	Dutch COVID-19 response team	National Institute for Public Health and the Environment (RIVM)	Adam Meijer et al
Aruba/AW-RIVM-29740/2021	EPI_ISL_1962940	2021-04-22	Dutch COVID-19 response team	National Institute for Public Health and the Environment (RIVM)	Adam Meijer et al
Aruba/AW-RIVM-29742/2021	EPI_ISL_1962161	2021-04-22	Dutch COVID-19 response team	National Institute for Public Health and the Environment (RIVM)	Adam Meijer et al
Aruba/AW-RIVM-29753/2021	EPI_ISL_1962954	2021-04-22	Dutch COVID-19 response team	National Institute for Public Health and the Environment (RIVM)	Adam Meijer et al
Aruba/AW-RIVM-29788/2021	EPI_ISL_1962943	2021-04-24	Dutch COVID-19 response team	National Institute for Public Health and the Environment (RIVM)	Adam Meijer et al
Aruba/AW-RIVM-30228/2021	EPI_ISL_2093605	2021-04-21	Dutch COVID-19 response team	National Institute for Public Health and the Environment (RIVM)	Adam Meijer et al
Aruba/AW-RIVM-30271/2021	EPI_ISL_2093620	2021-04-25	Dutch COVID-19 response team	National Institute for Public Health and the Environment (RIVM)	Adam Meijer et al
Aruba/AW-RIVM-31171/2021	EPI_ISL_2093759	2021-05-02	Dutch COVID-19 response team	National Institute for Public Health and the Environment (RIVM)	Adam Meijer et al
Aruba/AW-RIVM-31194/2021	EPI_ISL_2094410	2021-05-01	Dutch COVID-19 response team	National Institute for Public Health and the Environment (RIVM)	Adam Meijer et al
Aruba/AW-RIVM-31219/2021	EPI_ISL_2093444	2021-05-02	Dutch COVID-19 response team	National Institute for Public Health and the Environment (RIVM)	Adam Meijer et al
Aruba/AW-RIVM-31227/2021	EPI_ISL_2093769	2021-04-30	Dutch COVID-19 response team	National Institute for Public Health and the Environment (RIVM)	Adam Meijer et al
Aruba/AW-RIVM-32128/2021	EPI_ISL_2218301	2021-05-04	Dutch COVID-19 response team	National Institute for Public Health and the Environment (RIVM)	Adam Meijer et al
Aruba/AW-RIVM-32168/2021	EPI_ISL_2218337	2021-05-03	Dutch COVID-19 response team	National Institute for Public Health and the Environment (RIVM)	Adam Meijer et al
Aruba/AW-RIVM-32910/2021	EPI_ISL_2218686	2021-05-05	Dutch COVID-19 response team	National Institute for Public Health and the Environment (RIVM)	Adam Meijer et al
Aruba/AW-RIVM-32980/2021	EPI_ISL_2218726	2021-05-06	Dutch COVID-19 response team	National Institute for Public Health and the Environment (RIVM)	Adam Meijer et al
Aruba/AW-RIVM-32993/2021	EPI_ISL_2218735	2021-05-07	Dutch COVID-19 response team	National Institute for Public Health and the Environment (RIVM)	Adam Meijer et al
Aruba/AW-RIVM-33036/2021	EPI_ISL_2220539	2021-05-07	Dutch COVID-19 response team	National Institute for Public Health and the Environment (RIVM)	Adam Meijer et al
Australia/ACT0012/2020	EPI_ISL_498479	2020-03-23	ACT Pathology	Schwessinger Lab	Ashley Jones et al
Australia/ACT0054/2020	EPI_ISL_498520	2020-04-03	ACT Pathology	Schwessinger Lab	Ashley Jones et al
Australia/ACT0060/2020	EPI_ISL_498524	2020-04-01	ACT Pathology	Schwessinger Lab	Ashley Jones et al
Australia/ACT0084/2020	EPI_ISL_498543	2020-06-15	ACT Pathology	Schwessinger Lab	Ashley Jones et al
Australia/ACT0094/2020	EPI_ISL_735503	2020-12-19	ACT Pathology	Schwessinger Lab	Robyn N Hall et al
Australia/ACT0095/2021	EPI_ISL_1170946	2021-03-03	ACT Pathology	Schwessinger Lab	Ashley Jones et al
Australia/ACT0096/2021	EPI_ISL_1170947	2021-03-03	ACT Pathology	Schwessinger Lab	Ashley Jones et al
Australia/ACT0097/2021	EPI_ISL_1208400	2021-03-06	ACT Pathology	Schwessinger Lab	Ashley Jones et al
Australia/ACT0098/2021	EPI_ISL_1208401	2021-03-08	ACT Pathology	Schwessinger Lab	Ashley Jones et al
Australia/ACT0099/2021	EPI_ISL_1208402	2021-03-09	ACT Pathology	Schwessinger Lab	Ashley Jones et al
Australia/ACT0100/2021	EPI_ISL_1807318	2021-04-27	ACT Pathology	Schwessinger Lab	Ashley Jones et al
Australia/NSW219/2020	EPI_ISL_427643	2020-02-28	Centre for Infectious Diseases and Microbiology Public Health	NSW Health Pathology - Institute of Clinical Pathology and Medical Research; Westmead Hospital; University of Sydney	Timms V et al
Australia/NSW529/2020	EPI_ISL_455068	2020-05-05	Childrens Hospital Westmead	NSW Health Pathology - Institute of Clinical Pathology and Medical Research; Westmead Hospital; University of Sydney	CIDM-PH et al.
Australia/NSW804/2020	EPI_ISL_526146	2020-04-03	South Eastern Area Laboratory Services (SEALS)	NSW Health Pathology - Institute of Clinical Pathology and Medical Research; Westmead Hospital; University of Sydney	CIDM-PH et al.
Australia/NSW816/2020	EPI_ISL_526158	2020-08-04	Sydney South West Pathology Service (SSWPS) - Liverpool Hospital - NSW Health Pathology	NSW Health Pathology - Institute of Clinical Pathology and Medical Research; Westmead Hospital; University of Sydney	CIDM-PH et al.
Australia/NSW852/2020	EPI_ISL_526194	2020-08-12	St Vincent's Pathology (SydPath)	NSW Health Pathology - Institute of Clinical Pathology and Medical Research; Westmead Hospital; University of Sydney	CIDM-PH et al.
Australia/NSW898/2020	EPI_ISL_544979	2020-08-27	St Vincent's Pathology (SydPath)	NSW Health Pathology - Institute of Clinical Pathology and Medical Research; Westmead Hospital; University of Sydney	CIDM-PH et al.
Australia/NSW1113/2020	EPI_ISL_593728	2020-09-02	South Eastern Area Laboratory Services (SEALS)	NSW Health Pathology - Institute of Clinical Pathology and Medical Research; Westmead Hospital; University of Sydney	CIDM-PH et al.
Australia/NSW1128/2020	EPI_ISL_699642	2020-09-12	South Eastern Area Laboratory Services (SEALS)	NSW Health Pathology - Institute of Clinical Pathology and Medical Research; Westmead Hospital; University of Sydney	CIDM-PH et al.
Australia/NSW1148/2020	EPI_ISL_629001	2020-09-17	South Eastern Area Laboratory Services (SEALS)	NSW Health Pathology - Institute of Clinical Pathology and Medical Research; Westmead Hospital; University of Sydney	CIDM-PH et al.
Australia/NSW1280/2020	EPI_ISL_745095	2020-12-17	Laverty Pathology	CIDM-PH, Westmead Hospital	CIDM-PH et al.
Australia/NSW1446/2020	EPI_ISL_812520	2020-12-21	South Eastern Area Laboratory Services (SEALS)	NSW Health Pathology - Institute of Clinical Pathology and Medical Research; Westmead Hospital; University of Sydney	CIDM-PH et al.
Australia/NSW1486/2021	EPI_ISL_872579	2021-01-08	Sydney South West Pathology Service (SSWPS) - Royal Prince Alfred Hospital - NSW Health Pathology	NSW Health Pathology - Institute of Clinical Pathology and Medical Research; Westmead Hospital; University of Sydney	CIDM-PH et al.
Australia/NSW1523/2021	EPI_ISL_1383243	2021-03-10	South Eastern Area Laboratory Services (SEALS)	NSW Health Pathology - Institute of Clinical Pathology and Medical Research; Westmead Hospital; University of Sydney	CIDM-PH et al.
Australia/NSW1527/2021	EPI_ISL_1383247	2021-03-12	South Eastern Area Laboratory Services (SEALS)	NSW Health Pathology - Institute of Clinical Pathology and Medical Research; Westmead Hospital; University of Sydney	CIDM-PH et al.
Australia/NSW1541/2021	EPI_ISL_1904455	2021-04-19	South Eastern Area Laboratory Services (SEALS)	NSW Health Pathology - Institute of Clinical Pathology and Medical Research; Westmead Hospital; University of Sydney	CIDM-PH et al.
Australia/NSW1548/2021	EPI_ISL_1904459	2021-04-25	South Eastern Area Laboratory Services (SEALS)	NSW Health Pathology - Institute of Clinical Pathology and Medical Research; Westmead Hospital; University of Sydney	CIDM-PH et al.
Australia/NSW1562/2021	EPI_ISL_1904469	2021-04-27	South Eastern Area Laboratory Services (SEALS)	NSW Health Pathology - Institute of Clinical Pathology and Medical Research; Westmead Hospital; University of Sydney	CIDM-PH et al.
Australia/NSW2546/2020	EPI_ISL_527047	2020-04-04	Area of Virology, Serology and Virology Division (SAViD), New South Wales Health Pathology Randwick	Area of Virology, Serology and Virology Division (SAViD), New South Wales Health Pathology Randwick	Rawlinson et al
Australia/NSW4379/2021	EPI_ISL_1293049	2021-03-16	Area of Virology, Serology and Virology Division (SAViD), New South Wales Health Pathology Randwick	Virology Research Laboratory; Area of Virology, Serology and Virology Division (SAViD), New South Wales Health Pathology Randwick	Foster et al
Australia/NSW4430/2021	EPI_ISL_1494721	2021-04-03	Area of Virology, Serology and Virology Division (SAViD), New South Wales Health Pathology Randwick	Virology Research Laboratory; Area of Virology, Serology and Virology Division (SAViD), New South Wales Health Pathology Randwick	Foster et al
Australia/NSW4434/2021	EPI_ISL_1543927	2021-04-04	Area of Virology, Serology and Virology Division (SAViD), New South Wales Health Pathology Randwick	Virology Research Laboratory; Area of Virology, Serology and Virology Division (SAViD), New South Wales Health Pathology Randwick	Foster et al
Australia/NSW4468/2021	EPI_ISL_1615595	2021-04-13	Area of Virology, Serology and Virology Division (SAViD), New South Wales Health Pathology Randwick	Virology Research Laboratory; Area of Virology, Serology and Virology Division (SAViD), New South Wales Health Pathology Randwick	Foster et al
Australia/NSW4484/2021	EPI_ISL_1633352	2021-04-16	Area of Virology, Serology and Virology Division (SAViD), New South Wales Health Pathology Randwick	Virology Research Laboratory; Area of Virology, Serology and Virology Division (SAViD), New South Wales Health Pathology Randwick	Foster et al
Australia/NSW4485/2021	EPI_ISL_1633353	2021-04-16	Area of Virology, Serology and Virology Division (SAViD), New South Wales Health Pathology Randwick	Virology Research Laboratory; Area of Virology, Serology and Virology Division (SAViD), New South Wales Health Pathology Randwick	Foster et al
Australia/NSW4490/2021	EPI_ISL_1672851	2021-04-19	Area of Virology, Serology and Virology Division (SAViD), New South Wales Health Pathology Randwick	Virology Research Laboratory; Area of Virology, Serology and Virology Division (SAViD), New South Wales Health Pathology Randwick	Foster et al
Australia/NSW-R0066/2021	EPI_ISL_1033027	2021-02-12	New South Wales Health Pathology Royal Prince Alfred Hospital	Microbiology RPAH	Foster et al
Australia/NSW-R0067/2021	EPI_ISL_1010713	2021-02-12	New South Wales Health Pathology Royal Prince Alfred Hospital	Microbiology RPAH	Foster et al
Australia/NSW-R0068/2021	EPI_ISL_1010714	2021-02-16	New South Wales Health Pathology Royal Prince Alfred Hospital	Microbiology RPAH	Foster et al
Australia/NSW-R0074/2021	EPI_ISL_1061034	2021-02-17	New South Wales Health Pathology Royal Prince Alfred Hospital	Microbiology RPAH	Foster et al
Australia/NSW-R0095/2021	EPI_ISL_1121984	2021-02-27	New South Wales Health Pathology Royal Prince Alfred Hospital	Microbiology RPAH	Foster et al
Australia/NSW-R0096/2021	EPI_ISL_1121985	2021-02-27	New South Wales Health Pathology Royal Prince Alfred Hospital	Microbiology RPAH	Foster et al
Australia/NSW-R0120/2021	EPI_ISL_1184097	2021-03-03	New South Wales Health Pathology Royal Prince Alfred Hospital	Microbiology RPAH	Foster et al
Australia/NSW-R0129/2021	EPI_ISL_1184094	2021-03-01	New South Wales Health Pathology Royal Prince Alfred Hospital	Microbiology RPAH	Foster et al
Australia/NSW-R0184/2021	EPI_ISL_1660402	2021-04-07	New South Wales Health Pathology Royal Prince Alfred Hospital	Microbiology RPAH	Foster et al
Australia/NSW-R0192/2021	EPI_ISL_1660409	2021-04-10	New South Wales Health Pathology Royal Prince Alfred Hospital	Microbiology RPAH	Foster et al
Australia/NSW-R0193/2021	EPI_ISL_1660410	2021-04-11	New South Wales Health Pathology Royal Prince Alfred Hospital	Microbiology RPAH	Foster et al
Australia/NSW-R0223/2021	EPI_ISL_1756029	2021-04-23	New South Wales Health Pathology Royal Prince Alfred Hospital	Microbiology RPAH	Foster et al
Australia/NSW-R0245/2021	EPI_ISL_2107446	2021-05-03	New South Wales Health Pathology Royal Prince Alfred Hospital	Microbiology RPAH	Foster et al
Australia/NSW-R0246/2021	EPI_ISL_2107453	2021-05-03	New South Wales Health Pathology Royal Prince Alfred Hospital	Microbiology RPAH	Foster et al
Australia/NSW-R0256/2021	EPI_ISL_2107455	2021-05-05	New South Wales Health Pathology Royal Prince Alfred Hospital	Microbiology RPAH	Foster et al
Australia/NSW-R0257/2021	EPI_ISL_2107456	2021-05-05	New South Wales Health Pathology Royal Prince Alfred Hospital	Microbiology RPAH	Foster et al
Australia/NSW-R0266/2021	EPI_ISL_2107531	2021-05-10	New South Wales Health Pathology Royal Prince Alfred Hospital	Microbiology RPAH	Foster et al
Australia/NT51/2020	EPI_ISL_521860	2020-07-02	Royal Darwin Hospital Pathology	MDU-PHL	Meumann et al
Australia/NT52/2020	EPI_ISL_521861	2020-07-08	Royal Darwin Hospital Pathology	MDU-PHL	Meumann et al
Australia/NT67/2020	EPI_ISL_779406	2020-11-11	Royal Darwin Hospital Pathology	MDU-PHL	Meumann et al
Australia/NT85/2020	EPI_ISL_779408	2020-12-17	Royal Darwin Hospital Pathology	MDU-PHL	Meumann et al
Australia/NT91/2021	EPI_ISL_779409	2021-01-02	Royal Darwin Hospital Pathology	MDU-PHL	Meumann et al
Australia/NT92/2021	EPI_ISL_779410	2021-01-03	Royal Darwin Hospital Pathology	MDU-PHL	Meumann et al
Australia/NT97/2020	EPI_ISL_779413	2020-12-31	Royal Darwin Hospital Pathology	MDU-PHL	Meumann et al
Australia/NT99/2021	EPI_ISL_812423	2021-01-04	Royal Darwin Hospital Pathology	MDU-PHL	Meumann et al
Australia/NT101/2021	EPI_ISL_854745	2021-01-07	Royal Darwin Hospital Pathology	MDU-PHL	Meumann et al
Australia/QLD02-2/2020	EPI_ISL_1827951	2020-07-20	Australian Infectious Disease Research Centre, School of Chemistry and Molecular Biosciences, The University of Queensland	Australian Infectious Disease Research Centre, School of Chemistry and Molecular Biosciences, The University of Queensland	Parry et al
Australia/QLD968/2020	EPI_ISL_530228	2020-04-01	Queensland Health Forensic and Scientific Services, Public Health Virology	Public Health Virology Laboratory, Forensic and Scientific Services, Queensland Health	Son Nguyen et al
Australia/QLD974/2020	EPI_ISL_530237	2020-04-05	Queensland Health Forensic and Scientific Services, Public Health Virology	Public Health Virology Laboratory, Forensic and Scientific Services, Queensland Health	Son Nguyen et al
Australia/QLD990/2020	EPI_ISL_530250	2020-07-10	Queensland Health Forensic and Scientific Services, Public Health Virology	Public Health Virology Laboratory, Forensic and Scientific Services, Queensland Health	Son Nguyen et al
Australia/QLD993/2020	EPI_ISL_530253	2020-07-22	Queensland Health Forensic and Scientific Services, Public Health Virology	Public Health Virology Laboratory, Forensic and Scientific Services, Queensland Health	Son Nguyen et al
Australia/QLD999/2020	EPI_ISL_530257	2020-07-30	Queensland Health Forensic and Scientific Services, Public Health Virology	Public Health Virology Laboratory, Forensic and Scientific Services, Queensland Health	Son Nguyen et al
Australia/QLD1013/2020	EPI_ISL_530273	2020-03-27	Queensland Health Forensic and Scientific Services, Public Health Virology	Public Health Virology Laboratory, Forensic and Scientific Services, Queensland Health	Son Nguyen et al
Australia/QLD1030/2020	EPI_ISL_530282	2020-08-30	Queensland Health Forensic and Scientific Services, Public Health Virology	Public Health Virology Laboratory, Forensic and Scientific Services, Queensland Health	Son Nguyen et al
Australia/QLD1031/2020	EPI_ISL_530283	2020-08-28	Queensland Health Forensic and Scientific Services, Public Health Virology	Public Health Virology Laboratory, Forensic and Scientific Services, Queensland Health	Son Nguyen et al
Australia/QLD1043/2020	EPI_ISL_576131	2020-08-31	Queensland Health Forensic and Scientific Services	Queensland Health Forensic and Scientific Services	Son Nguyen et al
Australia/QLD1048/2020	EPI_ISL_576136	2020-09-07	Queensland Health Forensic and Scientific Services	Queensland Health Forensic and Scientific Services	Son Nguyen et al
Australia/QLD1141/2020	EPI_ISL_593642	2020-08-28	Queensland Health Forensic and Scientific Services	Queensland Health Forensic and Scientific Services	Son Nguyen et al
Australia/QLD1231/2020	EPI_ISL_639819	2020-10-29	Queensland Health Forensic and Scientific Services	Queensland Health Forensic and Scientific Services	Son Nguyen et al
Australia/QLD1283/2020	EPI_ISL_693283	2020-11-10	Queensland Health Forensic and Scientific Services	Queensland Health Forensic and Scientific Services	Son Nguyen et al
Australia/QLD1284/2020	EPI_ISL_1300528	2020-11-10	Queensland Health Forensic and Scientific Services	Queensland Health Forensic and Scientific Services	Son Nguyen et al
Australia/QLD1293/2020	EPI_ISL_693290	2020-02-04	Queensland Health Forensic and Scientific Services	Queensland Health Forensic and Scientific Services	Son Nguyen et al
Australia/QLD1339/2020	EPI_ISL_849682	2020-06-09	Queensland Health Forensic and Scientific Services	Queensland Health Forensic and Scientific Services	Son Nguyen et al
Australia/QLD1340/2020	EPI_ISL_849683	2020-07-24	Queensland Health Forensic and Scientific Services	Queensland Health Forensic and Scientific Services	Son Nguyen et al
Australia/QLD1360/2020	EPI_ISL_849691	2020-06-22	Queensland Health Forensic and Scientific Services	Queensland Health Forensic and Scientific Services	Son Nguyen et al
Australia/QLD1361/2020	EPI_ISL_849692	2020-06-25	Queensland Health Forensic and Scientific Services	Queensland Health Forensic and Scientific Services	Son Nguyen et al
Australia/QLD1468/2020	EPI_ISL_849744	2020-12-06	Queensland Health Forensic and Scientific Services	Queensland Health Forensic and Scientific Services	Son Nguyen et al
Australia/QLD1472/2020	EPI_ISL_1300527	2020-12-14	Queensland Health Forensic and Scientific Services	Queensland Health Forensic and Scientific Services	Son Nguyen et al
Australia/QLD1542/2021	EPI_ISL_944748	2021-02-01	Queensland Health Forensic and Scientific Services	Queensland Health Forensic and Scientific Services	Son Nguyen et al
Australia/QLD1545/2021	EPI_ISL_962180	2021-02-05	Queensland Health Forensic and Scientific Services	Queensland Health Forensic and Scientific Services	Son Nguyen et al
Australia/QLD1548/2021	EPI_ISL_968212	2021-02-08	Queensland Health Forensic and Scientific Services	Queensland Health Forensic and Scientific Services	Son Nguyen et al
Australia/QLD1549/2021	EPI_ISL_968213	2021-02-10	Queensland Health Forensic and Scientific Services	Queensland Health Forensic and Scientific Services	Son Nguyen et al.
Australia/QLD1550/2021	EPI_ISL_985234	2021-02-12	Public Health Virology-Forensic and Scientific Services	Public Health Virology-Forensic and Scientific Services	Son Nguyen et al
Australia/QLD1551/2021	EPI_ISL_985235	2021-02-13	Public Health Virology-Forensic and Scientific Services	Public Health Virology-Forensic and Scientific Services	Son Nguyen et al
Australia/QLD1611/2021	EPI_ISL_1061309	2021-02-20	Public Health Virology-Forensic and Scientific Services	Public Health Virology-Forensic and Scientific Services	Son Nguyen et al
Australia/QLD1615/2021	EPI_ISL_1098645	2021-02-24	Public Health Virology-Forensic and Scientific Services	Public Health Virology-Forensic and Scientific Services	Son Nguyen et al
Australia/QLD1617/2021	EPI_ISL_1121040	2021-02-28	Public Health Virology-Forensic and Scientific Services	Public Health Virology-Forensic and Scientific Services	Son Nguyen et al
Australia/QLD1621/2021	EPI_ISL_1137503	2021-02-28	Public Health Virology-Forensic and Scientific Services	Public Health Virology-Forensic and Scientific Services	Son Nguyen et al
Australia/QLD1622/2021	EPI_ISL_1137504	2021-02-28	Public Health Virology-Forensic and Scientific Services	Public Health Virology-Forensic and Scientific Services	Son Nguyen et al
Australia/QLD1623/2021	EPI_ISL_1137505	2021-02-28	Public Health Virology-Forensic and Scientific Services	Public Health Virology-Forensic and Scientific Services	Son Nguyen et al
Australia/QLD1658/2021	EPI_ISL_1196413	2021-03-06	Queensland Health Forensic and Scientific Services	Queensland Health Forensic and Scientific Services	Son Nguyen et al
Australia/QLD1671/2021	EPI_ISL_1222765	2021-03-09	Queensland Health Forensic and Scientific Services	Queensland Health Forensic and Scientific Services	Son Nguyen et al
Australia/QLD1672/2021	EPI_ISL_1804614	2021-02-28	Public Health Virology-Forensic and Scientific Services	Public Health Virology-Forensic and Scientific Services	Alyssa T. Pyke et al.
Australia/QLD1676/2021	EPI_ISL_1241836	2021-03-11	Queensland Health Forensic and Scientific Services	Queensland Health Forensic and Scientific Services	Son Nguyen et al
Australia/QLD1713/2021	EPI_ISL_1273081	2021-03-15	Queensland Health Forensic and Scientific Services	Queensland Health Forensic and Scientific Services	Son Nguyen et al
Australia/QLD1725/2021	EPI_ISL_1306126	2021-03-17	Queensland Health Forensic and Scientific Services	Queensland Health Forensic and Scientific Services	Son Nguyen et al
Australia/QLD1750/2021	EPI_ISL_1340877	2021-03-22	Queensland Health Forensic and Scientific Services	Queensland Health Forensic and Scientific Services	Son Nguyen et al
Australia/QLD1751/2021	EPI_ISL_1340876	2021-03-22	Queensland Health Forensic and Scientific Services	Queensland Health Forensic and Scientific Services	Son Nguyen et al
Australia/QLD1815/2021	EPI_ISL_1483028	2021-04-02	Queensland Health Forensic and Scientific Services	Queensland Health Forensic and Scientific Services	Son Nguyen et al
Australia/QLD1825/2021	EPI_ISL_1516885	2021-04-05	Queensland Health Forensic and Scientific Services	Queensland Health Forensic and Scientific Services	Son Nguyen et al
Australia/QLD1830/2021	EPI_ISL_1516888	2021-04-06	Queensland Health Forensic and Scientific Services	Queensland Health Forensic and Scientific Services	Son Nguyen et al
Australia/QLD1837/2021	EPI_ISL_1563678	2021-04-10	Queensland Health Forensic and Scientific Services	Queensland Health Forensic and Scientific Services	Son Nguyen et al
Australia/QLD1838/2021	EPI_ISL_1563675	2021-04-11	Queensland Health Forensic and Scientific Services	Queensland Health Forensic and Scientific Services	Son Nguyen et al
Australia/QLD1842/2021	EPI_ISL_1633658	2021-04-15	Queensland Health Forensic and Scientific Services	Queensland Health Forensic and Scientific Services	Son Nguyen et al
Australia/QLD1844/2021	EPI_ISL_1633659	2021-04-16	Queensland Health Forensic and Scientific Services	Queensland Health Forensic and Scientific Services	Son Nguyen et al
Australia/QLD1845/2021	EPI_ISL_1754856	2021-04-19	Queensland Health Forensic and Scientific Services	Queensland Health Forensic and Scientific Services	Son Nguyen et al
Australia/QLD1850/2021	EPI_ISL_1754857	2021-04-21	Queensland Health Forensic and Scientific Services	Queensland Health Forensic and Scientific Services	Son Nguyen et al
Australia/QLD1851/2021	EPI_ISL_1754863	2021-04-23	Queensland Health Forensic and Scientific Services	Queensland Health Forensic and Scientific Services	Son Nguyen et al
Australia/QLD1852/2021	EPI_ISL_1754862	2021-04-23	Queensland Health Forensic and Scientific Services	Queensland Health Forensic and Scientific Services	Son Nguyen et al
Australia/QLD1856/2021	EPI_ISL_1754867	2021-04-25	Queensland Health Forensic and Scientific Services	Queensland Health Forensic and Scientific Services	Son Nguyen et al
Australia/QLD1866/2021	EPI_ISL_1910856	2021-04-27	Queensland Health Forensic and Scientific Services	Queensland Health Forensic and Scientific Services	Son Nguyen et al
Australia/QLD1871/2021	EPI_ISL_1910859	2021-05-01	Queensland Health Forensic and Scientific Services	Queensland Health Forensic and Scientific Services	Son Nguyen et al
Australia/QLD1872/2021	EPI_ISL_1910858	2021-05-01	Public Health Virology-Forensic and Scientific Services	Public Health Virology-Forensic and Scientific Services	Son Nguyen et al
Australia/QLD1875/2021	EPI_ISL_2001058	2021-05-07	Queensland Health Forensic and Scientific Services	Queensland Health Forensic and Scientific Services	Son Nguyen et al
Australia/QLD1876/2021	EPI_ISL_2001060	2021-05-07	Queensland Health Forensic and Scientific Services	Queensland Health Forensic and Scientific Services	Son Nguyen et al
Australia/QLD1877/2021	EPI_ISL_2001059	2021-05-07	Queensland Health Forensic and Scientific Services	Queensland Health Forensic and Scientific Services	Son Nguyen et al
Australia/QLD1879/2021	EPI_ISL_2137032	2021-05-10	Queensland Health Forensic and Scientific Services	Queensland Health Forensic and Scientific Services	Son Nguyen et al
Australia/QLD1884/2021	EPI_ISL_2137036	2021-05-15	Queensland Health Forensic and Scientific Services	Queensland Health Forensic and Scientific Services	Son Nguyen et al
Australia/QLD1887/2021	EPI_ISL_2137035	2021-05-16	Queensland Health Forensic and Scientific Services	Queensland Health Forensic and Scientific Services	Son Nguyen et al
Australia/QLDID926/2020	EPI_ISL_418804	2020-03-18	Pathology Queensland	Public Health Virology Laboratory	Bixing Huang et al
Australia/SA0022/2020	EPI_ISL_468011	2020-04-03	SA Pathology	SA Pathology	Lex Leong et al
Australia/SA0053/2020	EPI_ISL_451092	2020-03-26	SA Pathology	SA Pathology	Lex Leong et al
Australia/SA0097/2020	EPI_ISL_468039	2020-02-22	SA Pathology	SA Pathology	Lex Leong et al
Australia/SA0151/2020	EPI_ISL_492113	2020-04-19	SA Pathology	SA Pathology	Lex Leong et al
Australia/SA0212/2020	EPI_ISL_467989	2020-05-05	SA Pathology	SA Pathology	Lex Leong et al
Australia/SA0214/2020	EPI_ISL_468032	2020-01-30	SA Pathology	SA Pathology	Lex Leong et al
Australia/SA0305/2020	EPI_ISL_468037	2020-01-30	SA Pathology	SA Pathology	Lex Leong et al
Australia/SA0318/2020	EPI_ISL_483098	2020-03-26	SA Pathology	SA Pathology	Lex Leong et al
Australia/SA0483/2020	EPI_ISL_513913	2020-08-05	SA Pathology	SA Pathology	Lex Leong et al
Australia/SA0488/2020	EPI_ISL_516551	2020-08-15	SA Pathology	SA Pathology	Lex Leong et al
Australia/SA0499/2020	EPI_ISL_602580	2020-10-12	SA Pathology	SA Pathology	Lex Leong et al
Australia/SA0563/2020	EPI_ISL_654806	2020-11-16	SA Pathology	SA Pathology	Lex Leong et al
Australia/SA0592/2020	EPI_ISL_732960	2020-12-19	SA Pathology	SA Pathology	Lex Leong et al
Australia/SA0599/2020	EPI_ISL_755569	2020-12-29	SA Pathology	SA Pathology	Lex Leong et al
Australia/SA0624/2021	EPI_ISL_1029956	2021-02-10	SA Pathology	SA Pathology	Lex Leong et al
Australia/SA0636/2021	EPI_ISL_1704673	2021-03-11	SA Pathology	SA Pathology	Lex Leong et al
Australia/SA0637/2021	EPI_ISL_1704674	2021-03-11	SA Pathology	SA Pathology	Lex Leong et al
Australia/SA0638/2021	EPI_ISL_1704675	2021-03-11	SA Pathology	SA Pathology	Lex Leong et al
Australia/SA0640/2021	EPI_ISL_1704786	2021-03-13	SA Pathology	SA Pathology	Lex Leong et al
Australia/SA0643/2021	EPI_ISL_1704676	2021-03-13	SA Pathology	SA Pathology	Lex Leong et al
Australia/SA0644/2021	EPI_ISL_1704677	2021-03-13	SA Pathology	SA Pathology	Lex Leong et al
Australia/SA0646/2021	EPI_ISL_1701832	2021-03-14	SA Pathology	SA Pathology	Lex Leong et al
Australia/SA0647/2021	EPI_ISL_1704678	2021-03-15	SA Pathology	SA Pathology	Lex Leong et al
Australia/SA0648/2021	EPI_ISL_1704787	2021-03-18	SA Pathology	SA Pathology	Lex Leong et al
Australia/SA0649/2021	EPI_ISL_1704788	2021-03-18	SA Pathology	SA Pathology	Lex Leong et al
Australia/SA0650/2021	EPI_ISL_1704789	2021-03-22	SA Pathology	SA Pathology	Lex Leong et al
Australia/SA0651/2021	EPI_ISL_1704790	2021-03-22	SA Pathology	SA Pathology	Lex Leong et al
Australia/SA0652/2021	EPI_ISL_1704791	2021-03-25	SA Pathology	SA Pathology	Lex Leong et al
Australia/SA0653/2021	EPI_ISL_1704792	2021-03-25	SA Pathology	SA Pathology	Lex Leong et al
Australia/SA0655/2021	EPI_ISL_1704793	2021-03-27	SA Pathology	SA Pathology	Lex Leong et al
Australia/SA0657/2021	EPI_ISL_1704794	2021-03-27	SA Pathology	SA Pathology	Lex Leong et al
Australia/SA0662/2021	EPI_ISL_1704796	2021-04-10	SA Pathology	SA Pathology	Lex Leong et al
Australia/SA0664/2021	EPI_ISL_1704798	2021-04-11	SA Pathology	SA Pathology	Lex Leong et al
Australia/SA0668/2021	EPI_ISL_1704799	2021-04-12	SA Pathology	SA Pathology	Lex Leong et al
Australia/SA0670/2021	EPI_ISL_1704800	2021-04-13	SA Pathology	SA Pathology	Lex Leong et al
Australia/SA0671/2021	EPI_ISL_1704801	2021-04-14	SA Pathology	SA Pathology	Lex Leong et al
Australia/SA0675/2021	EPI_ISL_1704803	2021-04-17	SA Pathology	SA Pathology	Lex Leong et al
Australia/SA0676/2021	EPI_ISL_1704804	2021-04-17	SA Pathology	SA Pathology	Lex Leong et al
Australia/SA0677/2021	EPI_ISL_1704805	2021-04-17	SA Pathology	SA Pathology	Lex Leong et al
Australia/SA0678/2021	EPI_ISL_1704806	2021-04-17	SA Pathology	SA Pathology	Lex Leong et al
Australia/SA0679/2021	EPI_ISL_1704807	2021-04-17	SA Pathology	SA Pathology	Lex Leong et al
Australia/SA0681/2021	EPI_ISL_1706364	2021-04-19	SA Pathology	SA Pathology	Lex Leong et al
Australia/SA0683/2021	EPI_ISL_1706365	2021-04-20	SA Pathology	SA Pathology	Lex Leong et al
Australia/SA0684/2021	EPI_ISL_1706366	2021-04-20	SA Pathology	SA Pathology	Lex Leong et al
Australia/TAS13/2020	EPI_ISL_522595	2020-04-15	Royal Hobart Hospital Microbiology Department	MDU-PHL	Cooley L. et al
Australia/TAS30/2020	EPI_ISL_522707	2020-04-13	Royal Hobart Hospital Microbiology Department	MDU-PHL	Cooley L. et al
Australia/TAS83/2020	EPI_ISL_522754	2020-03-27	Royal Hobart Hospital Microbiology Department	MDU-PHL	Cooley L. et al
Australia/TAS127/2020	EPI_ISL_522592	2020-04-19	Royal Hobart Hospital Microbiology Department	MDU-PHL	Cooley L. et al
Australia/TAS166/2020	EPI_ISL_522621	2020-05-01	Royal Hobart Hospital Microbiology Department	MDU-PHL	Cooley L. et al
Australia/TAS230/2020	EPI_ISL_522659	2020-04-06	Royal Hobart Hospital Microbiology Department	MDU-PHL	Cooley L. et al
Australia/TAS259/2020	EPI_ISL_522686	2020-05-06	Royal Hobart Hospital Microbiology Department	MDU-PHL	Cooley L. et al
Australia/TAS260/2020	EPI_ISL_522688	2020-05-08	Royal Hobart Hospital Microbiology Department	MDU-PHL	Cooley L. et al
Australia/TAS278/2020	EPI_ISL_522705	2020-07-19	Royal Hobart Hospital Microbiology Department	MDU-PHL	Cooley L. et al
Australia/TAS00279/2020	EPI_ISL_577607	2020-08-09	Royal Hobart Hospital	Royal Hobart Hospital	Cooley L. et al
Australia/VIC03/2020	EPI_ISL_416411	2020-01-25	Victorian Infectious Diseases Reference Laboratory (VIDRL)	Victorian Infectious Diseases Reference Laboratory and Microbiological Diagnostic Unit Public Health Laboratory, Doherty Institute	Caly L. et al
Australia/VIC14/2020	EPI_ISL_419734	2020-02-02	Victorian Infectious Diseases Reference Laboratory (VIDRL)	Victorian Infectious Diseases Reference Laboratory and Microbiological Diagnostic Unit Public Health Laboratory, Doherty Institute	Caly L. et al
Australia/VIC231/2020	EPI_ISL_419926	2020-03-21	Victorian Infectious Diseases Reference Laboratory (VIDRL)	Victorian Infectious Diseases Reference Laboratory and Microbiological Diagnostic Unit Public Health Laboratory, Doherty Institute	Caly L. et al
Australia/VIC1749/2020	EPI_ISL_456642	2020-05-25	Victorian Infectious Diseases Reference Laboratory (VIDRL)	Microbiological Diagnostic Unit Public Health Laboratory and Victorian Infectious Diseases Reference Laboratory, Doherty Institute	Caly L. et al
Australia/VIC2231/2020	EPI_ISL_521968	2020-06-21	Victorian Infectious Diseases Reference Laboratory (VIDRL)	VIDRL and MDU-PHL	Caly L. et al
Australia/VIC3906/2020	EPI_ISL_520618	2020-06-29	Microbiological Diagnostic Unit - Public Health Laboratory (MDU-PHL)	MDU-PHL	Seemann T. et al
Australia/VIC10309/2020	EPI_ISL_1055267	2020-09-01	Microbiological Diagnostic Unit - Public Health Laboratory (MDU-PHL)	MDU-PHL	Seemann T. et al
Australia/VIC13908/2020	EPI_ISL_563878	2020-09-14	Microbiological Diagnostic Unit - Public Health Laboratory (MDU-PHL)	MDU-PHL	Seemann et al
Australia/VIC17996/2020	EPI_ISL_779609	2020-12-11	Victorian Infectious Diseases Reference Laboratory (VIDRL)	VIDRL and MDU-PHL	Caly L. et al
Australia/VIC18020/2020	EPI_ISL_779632	2020-12-30	Victorian Infectious Diseases Reference Laboratory (VIDRL)	VIDRL and MDU-PHL	Caly L. et al
Australia/VIC18154/2021	EPI_ISL_877580	2021-01-21	Microbiological Diagnostic Unit - Public Health Laboratory (MDU-PHL)	MDU-PHL	Seemann T. et al
Australia/VIC18206/2021	EPI_ISL_979358	2021-02-02	Microbiological Diagnostic Unit - Public Health Laboratory (MDU-PHL)	MDU-PHL	Seemann T. et al
Australia/VIC18209/2021	EPI_ISL_979359	2021-01-30	Microbiological Diagnostic Unit - Public Health Laboratory (MDU-PHL)	MDU-PHL	Seemann T. et al
Australia/VIC18210/2021	EPI_ISL_979360	2021-02-03	Microbiological Diagnostic Unit - Public Health Laboratory (MDU-PHL)	MDU-PHL	Seemann T. et al
Australia/VIC18214/2021	EPI_ISL_979362	2021-02-03	Victorian Infectious Diseases Reference Laboratory (VIDRL)	VIDRL and MDU-PHL	Caly L. et al
Australia/VIC18215/2021	EPI_ISL_979363	2021-02-03	Victorian Infectious Diseases Reference Laboratory (VIDRL)	VIDRL and MDU-PHL	Caly L. et al
Australia/VIC18219/2021	EPI_ISL_1033147	2021-02-09	Microbiological Diagnostic Unit - Public Health Laboratory (MDU-PHL)	MDU-PHL	Seemann T. et al
Australia/VIC18263/2021	EPI_ISL_1033151	2021-02-09	Microbiological Diagnostic Unit - Public Health Laboratory (MDU-PHL)	MDU-PHL	Seemann T. et al
Australia/VIC18265/2021	EPI_ISL_1033153	2021-02-11	Microbiological Diagnostic Unit - Public Health Laboratory (MDU-PHL)	MDU-PHL	Seemann T. et al
Australia/VIC18266/2021	EPI_ISL_1033154	2021-02-11	Victorian Infectious Diseases Reference Laboratory (VIDRL)	VIDRL and MDU-PHL	Caly L. et al
Australia/VIC18267/2021	EPI_ISL_1033155	2021-02-11	Victorian Infectious Diseases Reference Laboratory (VIDRL)	VIDRL and MDU-PHL	Caly L. et al
Australia/VIC18268/2021	EPI_ISL_1033156	2021-02-11	Microbiological Diagnostic Unit - Public Health Laboratory (MDU-PHL)	MDU-PHL	Seemann T. et al
Australia/VIC18287/2021	EPI_ISL_1249986	2021-02-19	Microbiological Diagnostic Unit - Public Health Laboratory (MDU-PHL)	MDU-PHL	Seemann T. et al
Australia/VIC18289/2021	EPI_ISL_1249988	2021-02-15	Microbiological Diagnostic Unit - Public Health Laboratory (MDU-PHL)	MDU-PHL	Seemann T. et al
Australia/VIC18290/2021	EPI_ISL_1249990	2021-02-19	Microbiological Diagnostic Unit - Public Health Laboratory (MDU-PHL)	MDU-PHL	Seemann T. et al
Australia/VIC18355/2021	EPI_ISL_1249999	2021-03-06	Microbiological Diagnostic Unit - Public Health Laboratory (MDU-PHL)	MDU-PHL	Seemann T. et al
Australia/VIC18357/2021	EPI_ISL_1250002	2021-03-07	Microbiological Diagnostic Unit - Public Health Laboratory (MDU-PHL)	MDU-PHL	Seemann T. et al
Australia/VIC18359/2021	EPI_ISL_1250005	2021-03-08	Microbiological Diagnostic Unit - Public Health Laboratory (MDU-PHL)	MDU-PHL	Seemann T. et al
Australia/VIC18383/2021	EPI_ISL_1913199	2021-04-10	Victorian Infectious Diseases Reference Laboratory (VIDRL)	VIDRL and MDU-PHL	Caly L. et al
Australia/VIC18384/2021	EPI_ISL_1913200	2021-04-10	Victorian Infectious Diseases Reference Laboratory (VIDRL)	VIDRL and MDU-PHL	Caly L. et al
Australia/VIC18432/2021	EPI_ISL_1913201	2021-04-13	Victorian Infectious Diseases Reference Laboratory (VIDRL)	VIDRL and MDU-PHL	Caly L. et al
Australia/VIC18433/2021	EPI_ISL_1913202	2021-04-13	Victorian Infectious Diseases Reference Laboratory (VIDRL)	VIDRL and MDU-PHL	Caly L. et al
Australia/VIC18435/2021	EPI_ISL_1913175	2021-04-13	Microbiological Diagnostic Unit - Public Health Laboratory (MDU-PHL)	MDU-PHL	Seemann T. et al
Australia/VIC18436/2021	EPI_ISL_1913204	2021-04-16	Victorian Infectious Diseases Reference Laboratory (VIDRL)	VIDRL and MDU-PHL	Caly L. et al
Australia/VIC18439/2021	EPI_ISL_1913205	2021-04-17	Victorian Infectious Diseases Reference Laboratory (VIDRL)	VIDRL and MDU-PHL	Caly L. et al
Australia/VIC18440/2021	EPI_ISL_1913206	2021-04-17	Victorian Infectious Diseases Reference Laboratory (VIDRL)	VIDRL and MDU-PHL	Caly L. et al
Australia/VIC18445/2021	EPI_ISL_1913108	2021-04-19	Microbiological Diagnostic Unit - Public Health Laboratory (MDU-PHL)	MDU-PHL	Seemann T. et al
Australia/VIC18447/2021	EPI_ISL_1913208	2021-04-19	Victorian Infectious Diseases Reference Laboratory (VIDRL)	VIDRL and MDU-PHL	Caly L. et al
Australia/VIC18453/2021	EPI_ISL_1913209	2021-04-18	Victorian Infectious Diseases Reference Laboratory (VIDRL)	VIDRL and MDU-PHL	Caly L. et al
Australia/VIC18455/2021	EPI_ISL_1913109	2021-04-20	Microbiological Diagnostic Unit - Public Health Laboratory (MDU-PHL)	MDU-PHL	Seemann T. et al
Australia/VIC18456/2021	EPI_ISL_1913110	2021-04-20	Microbiological Diagnostic Unit - Public Health Laboratory (MDU-PHL)	MDU-PHL	Seemann T. et al
Australia/VIC18481/2021	EPI_ISL_1913212	2021-04-27	Victorian Infectious Diseases Reference Laboratory (VIDRL)	VIDRL and MDU-PHL	Caly L. et al
Australia/VPRL008/2020	EPI_ISL_455600	2020-04-01	SA Pathology	VPRL	Beard et al
Australia/VPRL014/2020	EPI_ISL_455603	2020-01-30	SA Pathology	VPRL	Beard et al
Australia/WA11/2020	EPI_ISL_420456	2020-02-22	PathWest Laboratory Medicine WA	PathWest Laboratory Medicine WA	Chisha Sikazwe et al
Australia/WA15/2020	EPI_ISL_470833	2020-04-06	PathWest Laboratory Medicine WA	PathWest Laboratory Medicine WA	Chisha Sikazwe et al
Australia/WA34/2020	EPI_ISL_470851	2020-02-27	PathWest Laboratory Medicine WA	PathWest Laboratory Medicine WA	Chisha Sikazwe et al
Australia/WA51/2020	EPI_ISL_470868	2020-03-20	PathWest Laboratory Medicine WA	PathWest Laboratory Medicine WA	Chisha Sikazwe et al
Australia/WA62/2020	EPI_ISL_512715	2020-05-07	PathWest Laboratory Medicine WA	PathWest Laboratory Medicine WA Microbial Surveillance Unit	PathWest Laboratory Medicine WA Microbial Surveillance Unit et al
Australia/WA63/2020	EPI_ISL_512716	2020-05-12	PathWest Laboratory Medicine WA	PathWest Laboratory Medicine WA Microbial Surveillance Unit	PathWest Laboratory Medicine WA Microbial Surveillance Unit et al
Australia/WA163/2020	EPI_ISL_596726	2020-07-03	PathWest Laboratory Medicine WA	PathWest Laboratory Medicine WA Microbial Surveillance Unit	PathWest Laboratory Medicine WA Microbial Surveillance Unit et al
Australia/WA214/2020	EPI_ISL_596777	2020-05-23	PathWest Laboratory Medicine WA	PathWest Laboratory Medicine WA Microbial Surveillance Unit	PathWest Laboratory Medicine WA Microbial Surveillance Unit et al
Australia/WA276/2020	EPI_ISL_596819	2020-10-07	PathWest Laboratory Medicine WA	PathWest Laboratory Medicine WA Microbial Surveillance Unit	PathWest Laboratory Medicine WA Microbial Surveillance Unit et al
Australia/WA348/2020	EPI_ISL_605825	2020-10-21	PathWest Laboratory Medicine WA	PathWest Laboratory Medicine WA Microbial Surveillance Unit	PathWest Laboratory Medicine WA Microbial Surveillance Unit et al
Australia/WA369/2020	EPI_ISL_605846	2020-10-18	PathWest Laboratory Medicine WA	PathWest Laboratory Medicine WA Microbial Surveillance Unit	PathWest Laboratory Medicine WA Microbial Surveillance Unit et al
Australia/WA417/2020	EPI_ISL_672629	2020-07-15	PathWest Laboratory Medicine WA	PathWest Laboratory Medicine WA Microbial Surveillance Unit	PathWest Laboratory Medicine WA Microbial Surveillance Unit et al
Australia/WA434/2020	EPI_ISL_672646	2020-09-25	PathWest Laboratory Medicine WA	PathWest Laboratory Medicine WA Microbial Surveillance Unit	PathWest Laboratory Medicine WA Microbial Surveillance Unit et al
Australia/WA496/2020	EPI_ISL_708790	2020-11-24	PathWest Laboratory Medicine WA	PathWest Laboratory Medicine WA Microbial Surveillance Unit	PathWest Laboratory Medicine WA Microbial Surveillance Unit et al
Australia/WA512/2020	EPI_ISL_794685	2020-10-20	PathWest Laboratory Medicine WA	PathWest Laboratory Medicine WA Microbial Surveillance Unit	PathWest Laboratory Medicine WA Microbial Surveillance Unit et al
Australia/WA539/2020	EPI_ISL_794711	2020-11-09	PathWest Laboratory Medicine WA	PathWest Laboratory Medicine WA Microbial Surveillance Unit	PathWest Laboratory Medicine WA Microbial Surveillance Unit et al
Australia/WA557/2020	EPI_ISL_794729	2020-12-16	PathWest Laboratory Medicine WA	PathWest Laboratory Medicine WA Microbial Surveillance Unit	PathWest Laboratory Medicine WA Microbial Surveillance Unit et al
Australia/WA559/2020	EPI_ISL_794731	2020-12-17	PathWest Laboratory Medicine WA	PathWest Laboratory Medicine WA Microbial Surveillance Unit	PathWest Laboratory Medicine WA Microbial Surveillance Unit et al
Australia/WA596/2020	EPI_ISL_810801	2020-12-26	PathWest Laboratory Medicine WA	PathWest Laboratory Medicine WA Microbial Surveillance Unit	PathWest Laboratory Medicine WA Microbial Surveillance Unit et al
Australia/WA620/2021	EPI_ISL_1017678	2021-02-10	PathWest Laboratory Medicine WA	PathWest Laboratory Medicine WA Microbial Surveillance Unit	PathWest Laboratory Medicine WA Microbial Surveillance Unit et al
Australia/WA622/2021	EPI_ISL_1069391	2021-02-08	PathWest Laboratory Medicine WA	PathWest Laboratory Medicine WA Microbial Surveillance Unit	PathWest Laboratory Medicine WA Microbial Surveillance Unit et al
Australia/WA623/2021	EPI_ISL_1069392	2021-02-20	PathWest Laboratory Medicine WA	PathWest Laboratory Medicine WA Microbial Surveillance Unit	PathWest Laboratory Medicine WA Microbial Surveillance Unit et al
Australia/WA624/2021	EPI_ISL_1069393	2021-02-21	PathWest Laboratory Medicine WA	PathWest Laboratory Medicine WA Microbial Surveillance Unit	PathWest Laboratory Medicine WA Microbial Surveillance Unit et al
Australia/WA626/2021	EPI_ISL_1184507	2021-02-22	PathWest Laboratory Medicine WA	PathWest Laboratory Medicine WA Microbial Surveillance Unit	PathWest Laboratory Medicine WA Microbial Surveillance Unit et al
Australia/WA627/2021	EPI_ISL_1198801	2021-03-04	PathWest Laboratory Medicine WA	PathWest Laboratory Medicine WA Microbial Surveillance Unit	PathWest Laboratory Medicine WA Microbial Surveillance Unit et al
Australia/WA629/2021	EPI_ISL_1198803	2021-03-07	PathWest Laboratory Medicine WA	PathWest Laboratory Medicine WA Microbial Surveillance Unit	PathWest Laboratory Medicine WA Microbial Surveillance Unit et al
Australia/WA632/2021	EPI_ISL_1295931	2021-03-09	PathWest Laboratory Medicine WA	PathWest Laboratory Medicine WA Microbial Surveillance Unit	PathWest Laboratory Medicine WA Microbial Surveillance Unit et al
Australia/WA636/2021	EPI_ISL_1295935	2021-03-13	PathWest Laboratory Medicine WA	PathWest Laboratory Medicine WA Microbial Surveillance Unit	PathWest Laboratory Medicine WA Microbial Surveillance Unit et al
Australia/WA637/2021	EPI_ISL_1295936	2021-03-13	PathWest Laboratory Medicine WA	PathWest Laboratory Medicine WA Microbial Surveillance Unit	PathWest Laboratory Medicine WA Microbial Surveillance Unit et al
Australia/WA638/2021	EPI_ISL_1295937	2021-03-14	PathWest Laboratory Medicine WA	PathWest Laboratory Medicine WA Microbial Surveillance Unit	PathWest Laboratory Medicine WA Microbial Surveillance Unit et al
Australia/WA642/2021	EPI_ISL_1384812	2021-03-23	PathWest Laboratory Medicine WA	PathWest Laboratory Medicine WA Microbial Surveillance Unit	PathWest Laboratory Medicine WA Microbial Surveillance Unit et al
Australia/WA643/2021	EPI_ISL_1416321	2021-03-26	PathWest Laboratory Medicine WA	PathWest Laboratory Medicine WA Microbial Surveillance Unit	PathWest Laboratory Medicine WA Microbial Surveillance Unit et al
Australia/WA645/2021	EPI_ISL_1416323	2021-03-27	PathWest Laboratory Medicine WA	PathWest Laboratory Medicine WA Microbial Surveillance Unit	PathWest Laboratory Medicine WA Microbial Surveillance Unit et al
Australia/WA665/2021	EPI_ISL_1620807	2021-04-11	PathWest Laboratory Medicine WA	PathWest Laboratory Medicine WA Microbial Surveillance Unit	PathWest Laboratory Medicine WA Microbial Surveillance Unit et al
Australia/WA672/2021	EPI_ISL_1633680	2021-04-13	PathWest Laboratory Medicine WA	PathWest Laboratory Medicine WA Microbial Surveillance Unit	PathWest Laboratory Medicine WA Microbial Surveillance Unit et al
Australia/WA677/2021	EPI_ISL_1669116	2021-04-15	PathWest Laboratory Medicine WA	PathWest Laboratory Medicine WA Microbial Surveillance Unit	PathWest Laboratory Medicine WA Microbial Surveillance Unit et al
Australia/WA683/2021	EPI_ISL_1669122	2021-04-17	PathWest Laboratory Medicine WA	PathWest Laboratory Medicine WA Microbial Surveillance Unit	PathWest Laboratory Medicine WA Microbial Surveillance Unit et al
Australia/WA684/2021	EPI_ISL_1669123	2021-04-17	PathWest Laboratory Medicine WA	PathWest Laboratory Medicine WA Microbial Surveillance Unit	PathWest Laboratory Medicine WA Microbial Surveillance Unit et al
Australia/WA710/2021	EPI_ISL_1911192	2021-04-29	PathWest Laboratory Medicine WA	PathWest Laboratory Medicine WA Microbial Surveillance UNit	PathWest Laboratory Medicine WA Microbial Surveillance UNit et al
Australia/WA713/2021	EPI_ISL_1914666	2021-05-01	PathWest Laboratory Medicine WA	PathWest Laboratory Medicine WA Microbial Surveillance Unit	PathWest Laboratory Medicine WA Microbial Surveillance Unit et al
Australia/WA714/2021	EPI_ISL_1914667	2021-05-01	PathWest Laboratory Medicine WA	PathWest Laboratory Medicine WA Microbial Surveillance Unit	PathWest Laboratory Medicine WA Microbial Surveillance Unit et al
Australia/WA715/2021	EPI_ISL_1914668	2021-05-01	PathWest Laboratory Medicine WA	PathWest Laboratory Medicine WA Microbial Surveillance Unit	PathWest Laboratory Medicine WA Microbial Surveillance Unit et al
Australia/WA717/2021	EPI_ISL_1972908	2021-05-03	PathWest Laboratory Medicine WA	PathWest Laboratory Medicine WA Microbial Surveillance Unit	PathWest Laboratory Medicine WA Microbial Surveillance Unit et al
Australia/WA718/2021	EPI_ISL_1972909	2021-05-03	PathWest Laboratory Medicine WA	PathWest Laboratory Medicine WA Microbial Surveillance Unit	PathWest Laboratory Medicine WA Microbial Surveillance Unit et al
Australia/WA720/2021	EPI_ISL_1972911	2021-05-04	PathWest Laboratory Medicine WA	PathWest Laboratory Medicine WA Microbial Surveillance Unit	PathWest Laboratory Medicine WA Microbial Surveillance Unit et al
Australia/WA721/2021	EPI_ISL_1972912	2021-05-04	PathWest Laboratory Medicine WA	PathWest Laboratory Medicine WA Microbial Surveillance Unit	PathWest Laboratory Medicine WA Microbial Surveillance Unit et al
Australia/WA722/2021	EPI_ISL_2081529	2021-05-09	PathWest Laboratory Medicine WA	PathWest Laboratory Medicine WA Microbial Surveillance Unit	PathWest Laboratory Medicine WA Microbial Surveillance Unit et al
Australia/WA723/2021	EPI_ISL_2098723	2021-05-10	PathWest Laboratory Medicine WA	PathWest Laboratory Medicine WA Microbial Surveillance Unit	PathWest Laboratory Medicine WA Microbial Surveillance Unit et al
Australia/WA724/2021	EPI_ISL_2226229	2021-05-18	PathWest Laboratory Medicine WA	PathWest Laboratory Medicine WA Microbial Surveillance Unit	PathWest Laboratory Medicine WA Microbial Surveillance Unit et al
Austria/CeMM0142/2020	EPI_ISL_583563	2020-02-26	Center for Virology, Medical University of Vienna	Bergthaler laboratory, CeMM Research Center for Molecular Medicine of the Austrian Academy of Sciences	Alexandra Popa et al
Austria/CeMM0349/2020	EPI_ISL_475808	2020-04-06	Center for Virology, Medical University of Vienna	Bergthaler laboratory, CeMM Research Center for Molecular Medicine of the Austrian Academy of Sciences	Alexandra Popa et al
Austria/CeMM0746/2020	EPI_ISL_583683	2020-05-14	Austrian Agency for Health and Food Safety (AGES)	Bergthaler laboratory, CeMM Research Center for Molecular Medicine of the Austrian Academy of Sciences	Alexandra Popa et al
Austria/CeMM1228/2020	EPI_ISL_853819	2020-06-05	Department of Pathology, Landeskrankenhaus Graz II, Medical University Graz	Bergthaler laboratory, CeMM Research Center for Molecular Medicine of the Austrian Academy of Sciences	Lukas Endler et al
Austria/CeMM1333/2020	EPI_ISL_853839	2020-07-15	Center for Virology, Medical University of Vienna	Bergthaler laboratory, CeMM Research Center for Molecular Medicine of the Austrian Academy of Sciences	Lukas Endler et al
Austria/CeMM1341/2020	EPI_ISL_853892	2020-07-23	Center for Virology, Medical University of Vienna	Bergthaler laboratory, CeMM Research Center for Molecular Medicine of the Austrian Academy of Sciences	Lukas Endler et al
Austria/CeMM1516/2020	EPI_ISL_854254	2020-10-28	Austrian Agency for Health and Food Safety (AGES)	Bergthaler laboratory, CeMM Research Center for Molecular Medicine of the Austrian Academy of Sciences	Lukas Endler et al
Austria/CeMM1576/2020	EPI_ISL_854302	2020-11-10	Pharmgenetix GmbH	Bergthaler laboratory, CeMM Research Center for Molecular Medicine of the Austrian Academy of Sciences	Lukas Endler et al
Austria/CeMM2096/2021	EPI_ISL_1008387	2021-01-08	Department of Laboratory Medicine, Division of Clinical Virology, University of Medicine, Vienna	Bergthaler laboratory, CeMM Research Center for Molecular Medicine of the Austrian Academy of Sciences	Lukas Endler et al
Austria/CeMM2209/2020	EPI_ISL_934436	2020-12-19	Austrian Agency for Health and Food Safety (AGES)	Bergthaler laboratory, CeMM Research Center for Molecular Medicine of the Austrian Academy of Sciences	Lukas Endler et al
Austria/CeMM3719/2021	EPI_ISL_1008340	2021-02-01	Department of Laboratory Medicine, Division of Clinical Virology, University of Medicine, Vienna	Bergthaler laboratory, CeMM Research Center for Molecular Medicine of the Austrian Academy of Sciences	Lukas Endler et al
Austria/CeMM3949/2021	EPI_ISL_1495167	2021-02-01	Klinikum Wels-Grieskirchen	Bergthaler laboratory, CeMM Research Center for Molecular Medicine of the Austrian Academy of Sciences	Lukas Endler et al
Austria/CeMM3960/2021	EPI_ISL_1495176	2021-02-05	Klinikum Wels-Grieskirchen	Bergthaler laboratory, CeMM Research Center for Molecular Medicine of the Austrian Academy of Sciences	Lukas Endler et al
Austria/CeMM4109/2021	EPI_ISL_1118078	2021-02-10	Austrian Agency for Health and Food Safety (AGES)	Bergthaler laboratory, CeMM Research Center for Molecular Medicine of the Austrian Academy of Sciences	Lukas Endler et al
Austria/CeMM4111/2021	EPI_ISL_1117869	2021-02-10	Austrian Agency for Health and Food Safety (AGES)	Bergthaler laboratory, CeMM Research Center for Molecular Medicine of the Austrian Academy of Sciences	Lukas Endler et al
Austria/CeMM4123/2021	EPI_ISL_1118039	2021-02-04	Austrian Agency for Health and Food Safety (AGES)	Bergthaler laboratory, CeMM Research Center for Molecular Medicine of the Austrian Academy of Sciences	Lukas Endler et al
Austria/CeMM4131/2021	EPI_ISL_1118043	2021-02-07	Austrian Agency for Health and Food Safety (AGES)	Bergthaler laboratory, CeMM Research Center for Molecular Medicine of the Austrian Academy of Sciences	Lukas Endler et al
Austria/CeMM4140/2021	EPI_ISL_1117875	2021-02-08	Tauernklinikum - Standort Zell am See	Bergthaler laboratory, CeMM Research Center for Molecular Medicine of the Austrian Academy of Sciences	Lukas Endler et al
Austria/CeMM4151/2021	EPI_ISL_1180833	2021-02-13	Klinikum Wels-Grieskirchen	Bergthaler laboratory, CeMM Research Center for Molecular Medicine of the Austrian Academy of Sciences	Lukas Endler et al
Austria/CeMM4204/2020	EPI_ISL_1180881	2020-12-31	Department of Laboratory Medicine, Division of Clinical Virology, University of Medicine, Vienna	Bergthaler laboratory, CeMM Research Center for Molecular Medicine of the Austrian Academy of Sciences	Lukas Endler et al
Austria/CeMM4436/2021	EPI_ISL_1209292	2021-02-23	Department of Laboratory Medicine, Division of Clinical Virology, University of Medicine, Vienna	Bergthaler laboratory, CeMM Research Center for Molecular Medicine of the Austrian Academy of Sciences	Lukas Endler et al
Austria/CeMM4645/2021	EPI_ISL_1209365	2021-02-22	3. Medizinische Abteilung, Hanusch Krankenhaus	Bergthaler laboratory, CeMM Research Center for Molecular Medicine of the Austrian Academy of Sciences	Lukas Endler et al
Austria/CeMM4976/2020	EPI_ISL_1495308	2020-10-20	Department of Laboratory Medicine, Division of Clinical Virology, University of Medicine, Vienna	Bergthaler laboratory, CeMM Research Center for Molecular Medicine of the Austrian Academy of Sciences	Lukas Endler et al
Austria/CeMM4999/2021	EPI_ISL_1495329	2021-02-25	Department of Laboratory Medicine, Division of Clinical Virology, University of Medicine, Vienna	Bergthaler laboratory, CeMM Research Center for Molecular Medicine of the Austrian Academy of Sciences	Lukas Endler et al
Austria/CeMM5449/2020	EPI_ISL_1495473	2020-10-08	Department of Laboratory Medicine, Division of Clinical Virology, University of Medicine, Vienna	Bergthaler laboratory, CeMM Research Center for Molecular Medicine of the Austrian Academy of Sciences	Lukas Endler et al
Austria/CeMM5510/2021	EPI_ISL_1495533	2021-03-02	Klinikum Wels-Grieskirchen	Bergthaler laboratory, CeMM Research Center for Molecular Medicine of the Austrian Academy of Sciences	Lukas Endler et al
Austria/CeMM5520/2021	EPI_ISL_2232713	2021-03-06	Klinikum Wels-Grieskirchen	Bergthaler laboratory, CeMM Research Center for Molecular Medicine of the Austrian Academy of Sciences	Lukas Endler et al
Austria/CeMM5728/2021	EPI_ISL_1495675	2021-03-05	Austrian Agency for Health and Food Safety (AGES)	Bergthaler laboratory, CeMM Research Center for Molecular Medicine of the Austrian Academy of Sciences	Lukas Endler et al
Austria/CeMM5828/2021	EPI_ISL_1583364	2021-03-08	Austrian Agency for Health and Food Safety (AGES)	Bergthaler laboratory, CeMM Research Center for Molecular Medicine of the Austrian Academy of Sciences	Lukas Endler et al
Austria/CeMM6589/2021	EPI_ISL_1583464	2021-03-14	Austrian Agency for Health and Food Safety (AGES)	Bergthaler laboratory, CeMM Research Center for Molecular Medicine of the Austrian Academy of Sciences	Lukas Endler et al
Austria/CeMM6606/2021	EPI_ISL_1583481	2021-03-21	Austrian Agency for Health and Food Safety (AGES)	Bergthaler laboratory, CeMM Research Center for Molecular Medicine of the Austrian Academy of Sciences	Lukas Endler et al
Austria/CeMM6765/2021	EPI_ISL_1840869	2021-03-18	Austrian Agency for Health and Food Safety (AGES)	Bergthaler laboratory, CeMM Research Center for Molecular Medicine of the Austrian Academy of Sciences	Lukas Endler et al
Austria/CeMM6913/2021	EPI_ISL_2137075	2021-03-28	Austrian Agency for Health and Food Safety (AGES)	Bergthaler laboratory, CeMM Research Center for Molecular Medicine of the Austrian Academy of Sciences	Lukas Endler et al
Austria/CeMM7500/2021	EPI_ISL_1840894	2021-04-08	3. Medizinische Abteilung, Hanusch Krankenhaus	Bergthaler laboratory, CeMM Research Center for Molecular Medicine of the Austrian Academy of Sciences	Lukas Endler et al
Austria/CeMM7631/2021	EPI_ISL_1840911	2021-04-05	Austrian Agency for Health and Food Safety (AGES)	Bergthaler laboratory, CeMM Research Center for Molecular Medicine of the Austrian Academy of Sciences	Lukas Endler et al
Austria/CeMM7647/2021	EPI_ISL_1840923	2021-04-10	Austrian Agency for Health and Food Safety (AGES)	Bergthaler laboratory, CeMM Research Center for Molecular Medicine of the Austrian Academy of Sciences	Lukas Endler et al
Austria/CeMM7804/2020	EPI_ISL_2137108	2020-11-26	Department of Laboratory Medicine, Division of Clinical Virology, University of Medicine, Vienna	Bergthaler laboratory, CeMM Research Center for Molecular Medicine of the Austrian Academy of Sciences	Lukas Endler et al
Austria/CeMM8003/2021	EPI_ISL_1965556	2021-03-26	HG Pharma GmbH	Bergthaler laboratory, CeMM Research Center for Molecular Medicine of the Austrian Academy of Sciences	Lukas Endler et al
Austria/CeMM8261/2021	EPI_ISL_1967355	2021-04-17	Austrian Agency for Health and Food Safety (AGES)	Bergthaler laboratory, CeMM Research Center for Molecular Medicine of the Austrian Academy of Sciences	Lukas Endler et al
Austria/CeMM8395/2021	EPI_ISL_2137196	2021-04-27	Department of Laboratory Medicine, Division of Clinical Virology, University of Medicine, Vienna	Bergthaler laboratory, CeMM Research Center for Molecular Medicine of the Austrian Academy of Sciences	Lukas Endler et al
Austria/CeMM8779/2021	EPI_ISL_2232908	2021-04-28	Austrian Agency for Health and Food Safety (AGES)	Bergthaler laboratory, CeMM Research Center for Molecular Medicine of the Austrian Academy of Sciences	Lukas Endler et al
Austria/GernotWalder-03/2021	EPI_ISL_2106193	2021-04-16	Dr. Gernot Walder GmbH	Dr. Gernot Walder GmbH	Sissy T. Lamprecht-Sonnleitner et al
Austria/GernotWalder-07/2021	EPI_ISL_2106197	2021-05-09	Dr. Gernot Walder GmbH	Dr. Gernot Walder GmbH	Sissy T. Lamprecht-Sonnleitner et al
Austria/Graz-MUG11/2020	EPI_ISL_437300	2020-04-14	Diagnostic- and Research Institute of Pathology, Medical University of Graz	Diagnostic- and Research Institute of Pathology, Medical University of Graz	Karl Kashofer et al
Austria/Laakirchen-12/2021	EPI_ISL_1164613	2021-02-17	Salzkammergutklinikum V√∂cklabruck, Institut f√ºr Pathologie	Salzkammergutklinikum V√∂cklabruck, Institut f√ºr Pathologie	Regina Stitz et al
Austria/MUW_1328132/2020	EPI_ISL_913087	2020-10-21	Center for Virology	Center for Virology	Jeremy V. Camp et al
Azerbaijan/Aghayev-01/2021	EPI_ISL_882637	2021-01-02	Azerbaijan National Hematology Center Division of Medical Genetics	Azerbaijan National Hematology Center Division of Medical Genetics	Aghayev Agha Rza et al
Azerbaijan/Aghayev-06/2021	EPI_ISL_882642	2021-01-05	Azerbaijan National Hematology Center Division of Medical Genetics	Azerbaijan National Hematology Center Division of Medical Genetics	Aghayev Agha Rza et al
Azerbaijan/Aghayev-09/2021	EPI_ISL_2161030	2021-02-01	National Hematology and Transfusiology Center	National Hematology and Transfusiology Center	Aghayev AR et al
Azerbaijan/Aghayev-10/2021	EPI_ISL_2161031	2021-02-01	National Hematology and Transfusiology Center	National Hematology and Transfusiology Center	Aghayev AR et al
Azerbaijan/Aghayev-11/2021	EPI_ISL_2161032	2021-02-07	National Hematology and Transfusiology Center	National Hematology and Transfusiology Center	Aghayev AR et al
Azerbaijan/Aghayev-12/2021	EPI_ISL_2161167	2021-03-01	National Hematology and Transfusiology Center	National Hematology and Transfusiology Center	Aghayev AR et al
Bahamas/10930/2021	EPI_ISL_1415418	2021-01-20	Reference Laboratory of the Ministry of Health	Laboratory of Respiratory Viruses and Measles, Oswaldo Cruz Institute, FIOCRUZ	Paola Resende et al
Bahamas/33821/2020	EPI_ISL_1415415	2020-03-31	Reference Laboratory of the Ministry of Health	Laboratory of Respiratory Viruses and Measles, Oswaldo Cruz Institute, FIOCRUZ	Paola Resende et al
Bahamas/33826/2020	EPI_ISL_1415412	2020-07-28	Reference Laboratory of the Ministry of Health	Laboratory of Respiratory Viruses and Measles, Oswaldo Cruz Institute, FIOCRUZ	Paola Resende et al
Bahamas/33843/2020	EPI_ISL_1415404	2020-11-04	Reference Laboratory of the Ministry of Health	Laboratory of Respiratory Viruses and Measles, Oswaldo Cruz Institute, FIOCRUZ	Paola Resende et al
Bahamas/33844/2020	EPI_ISL_1415403	2020-11-04	Reference Laboratory of the Ministry of Health	Laboratory of Respiratory Viruses and Measles, Oswaldo Cruz Institute, FIOCRUZ	Paola Resende et al
Bahamas/33845/2020	EPI_ISL_1415402	2020-11-01	Reference Laboratory of the Ministry of Health	Laboratory of Respiratory Viruses and Measles, Oswaldo Cruz Institute, FIOCRUZ	Paola Resende et al
Bahrain/02/2020	EPI_ISL_486887	2020-06-23	National Influenza Center, Bahrain	National Influenza Center, Bahrain	Zaed et al
Bahrain/140008296/2020	EPI_ISL_510528	2020-06-23	Communicable Disease Laboratory, Public Health Directorate	Communicable Disease Laboratory, Public Health Directorate	Al Wasti et al
Bahrain/340286642_S20_L001/2020	EPI_ISL_632261	2020-07-05	Communicable Disease Laboratory, Public Health Directorate	Communicable Disease Laboratory, Public Health Directorate	AlWasti et al
Bahrain/340685804/2020	EPI_ISL_682300	2020-09-14	Communicable Disease Laboratory, Public Health Directorate	Communicable Disease Laboratory, Public Health Directorate	Alwasti et al
Bahrain/341013928_S4_L001/2020	EPI_ISL_678263	2020-11-21	Communicable Disease Laboratory, Public Health Directorate	Communicable Disease Laboratory, Public Health Directorate	Alwasti et al
Bahrain/341016882_S17_L001/2020	EPI_ISL_681315	2020-11-12	Communicable Disease Laboratory, Public Health Directorate	Communicable Disease Laboratory, Public Health Directorate	Alwasti et al
Bahrain/341051813_S12_L001/2020	EPI_ISL_678268	2020-11-22	Communicable Disease Laboratory, Public Health Directorate	Communicable Disease Laboratory, Public Health Directorate	Alwasti et al
Bahrain/341709279/2021	EPI_ISL_1660463	2021-03-19	Communicable Disease Laboratory, Public Health Directorate	Communicable Disease Laboratory, Public Health Directorate	Alwasti et al
Bahrain/341726177/2021	EPI_ISL_1660467	2021-03-21	Communicable Disease Laboratory, Public Health Directorate	Communicable Disease Laboratory, Public Health Directorate	Alwasti et al
Bahrain/600104049/2021	EPI_ISL_1660437	2021-03-17	Communicable Disease Laboratory, Public Health Directorate	Communicable Disease Laboratory, Public Health Directorate	Alwasti et al
Bahrain/840056464/2021	EPI_ISL_1660427	2021-04-10	Communicable Disease Laboratory, Public Health Directorate	Communicable Disease Laboratory, Public Health Directorate	Alwasti et al
Bahrain/840056620/2021	EPI_ISL_1660428	2021-04-10	Communicable Disease Laboratory, Public Health Directorate	Communicable Disease Laboratory, Public Health Directorate	Alwasti et al
Bahrain/840056882/2021	EPI_ISL_1660431	2021-04-10	Communicable Disease Laboratory, Public Health Directorate	Communicable Disease Laboratory, Public Health Directorate	Alwasti et al
Bahrain/840056921/2021	EPI_ISL_1660432	2021-04-10	Communicable Disease Laboratory, Public Health Directorate	Communicable Disease Laboratory, Public Health Directorate	Alwasti et al
Bahrain/840057001/2021	EPI_ISL_1660433	2021-04-10	Communicable Disease Laboratory, Public Health Directorate	Communicable Disease Laboratory, Public Health Directorate	Alwasti et al
Bahrain/920268866/2020	EPI_ISL_510531	2020-06-23	Communicable Disease Laboratory, Public Health Directorate	Communicable Disease Laboratory, Public Health Directorate	Shehab et al
Bahrain/920858679/2021	EPI_ISL_1660451	2021-04-10	Communicable Disease Laboratory, Public Health Directorate	Communicable Disease Laboratory, Public Health Directorate	Alwasti et al
Bahrain/920858752/2021	EPI_ISL_1660452	2021-04-10	Communicable Disease Laboratory, Public Health Directorate	Communicable Disease Laboratory, Public Health Directorate	Alwasti et al
Bahrain/920859623/2021	EPI_ISL_1660454	2021-04-10	Communicable Disease Laboratory, Public Health Directorate	Communicable Disease Laboratory, Public Health Directorate	Alwasti et al
Bahrain/920860256/2021	EPI_ISL_1660457	2021-04-10	Communicable Disease Laboratory, Public Health Directorate	Communicable Disease Laboratory, Public Health Directorate	Alwasti et al
Bahrain/970312498/2021	EPI_ISL_1660459	2021-04-08	Communicable Disease Laboratory, Public Health Directorate	Communicable Disease Laboratory, Public Health Directorate	Alwasti et al
Bahrain/BAH-04/2020	EPI_ISL_483545	2020-03-13	Kingdom of Bahrein Ministry of Health	Erasmus Medical Center	Bas Oude Munnink et al
Bahrain/BAH-18/2020	EPI_ISL_483559	2020-04-08	Kingdom of Bahrein Ministry of Health	Erasmus Medical Center	Bas Oude Munnink et al
Bahrain/Hu-1/2020	EPI_ISL_485401	2020-06-23	Communicable Disease Laboratory, Public Health Directorate	Communicable Disease Laboratory, Public Health Directorate	Zaed et al
Bangladesh/203/2020	EPI_ISL_600434	2020-04-09	Institute of Epidemiology Disease Control And Research	Institute for Developing Science and Health Initiatives	Lauren Cowley et al
Bangladesh/BARJ-CVASU-CTG-503/2020	EPI_ISL_450341	2020-05-13	Bangladesh Institute of Tropical & Infectious Diseases, COVID-19 Testing Laboratory	Basic and Applied Research on Jute Project	Md. Sabbir Hossain et al
Bangladesh/BCSIR-DNAS-22/2021	EPI_ISL_1673302	2021-02-16	DNA Solution Ltd.	Genomic Research Lab, BCSIR	Md. Saddam Hossain et al
Bangladesh/BCSIR-DNAS-23/2021	EPI_ISL_1673334	2021-02-07	DNA Solution Ltd.	Genomic Research Lab, BCSIR	Md. Murshed Hasan Sarkar et al
Bangladesh/BCSIR-DNAS-25/2021	EPI_ISL_1673343	2021-02-17	DNA Solution Ltd.	Genomic Research Lab, BCSIR	Md. Murshed Hasan Sarkar et al
Bangladesh/BCSIR-JU-16/2021	EPI_ISL_1721825	2021-04-03	GRMDCR & JU	Genomic Research Lab, BCSIR	Barna Goswami et al
Bangladesh/BCSIR-NILMRC-095/2020	EPI_ISL_469297	2020-05-23	National Institute of Laboratory Medicine and Referral Center	Genomic Research Lab, BCSIR	Barna Goswami et al
Bangladesh/BCSIR-NILMRC-100/2020	EPI_ISL_469299	2020-05-23	National Institute of Laboratory Medicine and Referral Center	Genomic Research Lab, BCSIR	Iffat Jahan et al
Bangladesh/BCSIR-NILMRC-107/2020	EPI_ISL_475166	2020-06-07	National Institute of Laboratory Medicine and Referral Center	Genomic Research Lab, BCSIR	Tanjina Akhter Banu et al
Bangladesh/BCSIR-NILMRC-114/2020	EPI_ISL_475238	2020-06-07	National Institute of Laboratory Medicine and Referral Center	Genomic Research Lab, BCSIR	Abu Sayeed Mohammad Mahmud et al
Bangladesh/BCSIR-NILMRC-196/2020	EPI_ISL_483636	2020-06-20	National Institute of Laboratory Medicine and Referral Center	Genomic Research Lab, BCSIR	Tanjina Akhter Banu et al
Bangladesh/BCSIR-NILMRC-218/2020	EPI_ISL_483705	2020-06-24	National Institute of Laboratory Medicine and Referral Center	Genomic Research Lab, BCSIR	Abu Sayeed Mohammad Mahmud et al
Bangladesh/BCSIR-NILMRC-223/2020	EPI_ISL_487363	2020-07-06	National Institute of Laboratory Medicine and Referral Center	Genomic Research Lab, BCSIR	Tanjina Akhter Banu et al
Bangladesh/BCSIR-NILMRC-261/2020	EPI_ISL_503958	2020-07-07	National Institute of Laboratory Medicine and Referral Center	Genomic Research Lab, BCSIR	Md. Ahasan Habib et al
Bangladesh/BCSIR-NILMRC-290/2020	EPI_ISL_498549	2020-07-14	National Institute of Laboratory Medicine and Referral Center	Genomic Research Lab, BCSIR	Asish Kumar Ghosh et al
Bangladesh/BCSIR-NILMRC-323/2020	EPI_ISL_498791	2020-06-03	National Institute of Laboratory Medicine and Referral Center	Genomic Research Lab, BCSIR	Md. Saddam Hossain et al
Bangladesh/BCSIR-NILMRC-333/2020	EPI_ISL_498796	2020-06-04	National Institute of Laboratory Medicine and Referral Center	Genomic Research Lab, BCSIR	Md. Murshed Hasan Sarkar et al
Bangladesh/BCSIR-NILMRC-439/2021	EPI_ISL_982236	2021-01-23	National Institute of Laboratory Medicine and Referral Center	Genomic Research Lab, BCSIR	Barna Goswami et al
Bangladesh/BCSIR-NILMRC-513/2021	EPI_ISL_1036737	2021-01-03	National Institute of Laboratory Medicine and Referral Center	Genomic Research Lab, BCSIR	Barna Goswami et al
Bangladesh/BCSIR-NILMRC-692/2021	EPI_ISL_1534617	2021-03-14	National Institute of Laboratory Medicine and Referral Center	Genomic Research Lab, BCSIR	Tasnim Nafisa et al
Bangladesh/BCSIR-NILMRC-732/2021	EPI_ISL_1520105	2021-03-16	National Institute of Laboratory Medicine and Referral Center	Genomic Research Lab, BCSIR	Md. Maruf Ahmed Molla et al
Bangladesh/BCSIR-NILMRC_225/2020	EPI_ISL_803865	2020-06-07	National Institute of Laboratory Medicine and Referral Center	Genomic Research Lab, BCSIR	Md. Ahashan Habib et al
Bangladesh/BCSIR-SUST-01/2021	EPI_ISL_1538415	2021-01-12	Department of Genetic Engineering and Biotechnology, Shahjalal University of Science and Technology	Genomic Research Lab, BCSIR	Md. Murshed Hasan Sarkar et al
Bangladesh/BCSIR-SUST-13/2021	EPI_ISL_1547365	2021-02-01	Department of Genetic Engineering and Biotechnology, Shahjalal University of Science and Technology	Genomic Research Lab, BCSIR	Iffat Jahan et al
Bangladesh/BCSIR-SUST-19/2021	EPI_ISL_1548059	2021-02-18	Department of Genetic Engineering and Biotechnology, Shahjalal University of Science and Technology	Genomic Research Lab, BCSIR	Md. Murshed Hasan Sarkar et al
Bangladesh/BCSIR-SUST-26/2021	EPI_ISL_1790209	2021-02-03	Department of Genetic Engineering and Biotechnology, Shahjalal University of Science and Technology	Genomic Research Lab, BCSIR	Md. Murshed Hasan Sarkar et al
Bangladesh/BCSIR-SUST-28/2021	EPI_ISL_1790213	2021-02-13	Department of Genetic Engineering and Biotechnology, Shahjalal University of Science and Technology	Genomic Research Lab, BCSIR	Tanjina Akhter Banu et al
Bangladesh/BCSIR-SUST-34/2021	EPI_ISL_1805696	2021-02-02	Department of Genetic Engineering and Biotechnology, Shahjalal University of Science and Technology	Genomic Research Lab, BCSIR	Md. Murshed Hasan Sarkar et al
Bangladesh/BCSIR-SUST-56/2021	EPI_ISL_1563634	2021-01-17	Department of Genetic Engineering and Biotechnology, Shahjalal University of Science and Technology	Genomic Research Lab, BCSIR	Md. Murshed Hasan Sarkar et al
Bangladesh/CHRF-0004/2020	EPI_ISL_468072	2020-04-17	Child Health Research Foundation	Child Health Research Foundation	Senjuti Saha et al
Bangladesh/CHRF-0011/2020	EPI_ISL_492028	2020-03-30	Child Health Research Foundation	Child Health Research Foundation	Senjuti Saha et al
Bangladesh/CHRF-0030/2020	EPI_ISL_477139	2020-06-11	Child Health Research Foundation	Child Health Research Foundation	Senjuti Saha et al
Bangladesh/CHRF-0049/2020	EPI_ISL_625463	2020-05-31	Child Health Research Foundation	Child Health Research Foundation	Senjuti Saha et al
Bangladesh/CHRF-0064/2020	EPI_ISL_625477	2020-07-18	Child Health Research Foundation	Child Health Research Foundation	Senjuti Saha et al
Bangladesh/CHRF-0086/2020	EPI_ISL_700346	2020-09-17	Child Health Research Foundation	Child Health Research Foundation	Senjuti Saha et al
Bangladesh/CHRF-0115/2020	EPI_ISL_906113	2020-12-10	Child Health Research Foundation	Child Health Research Foundation	Senjuti Saha et al
Bangladesh/CHRF-0123/2021	EPI_ISL_906086	2021-01-07	Child Health Research Foundation	Child Health Research Foundation	Senjuti Saha et al
Bangladesh/CHRF-0141/2021	EPI_ISL_1360417	2021-01-09	Child Health Research Foundation	Child Health Research Foundation	CHRF Bangladesh Genomics Team et al
Bangladesh/CHRF-0153/2021	EPI_ISL_1360428	2021-02-27	Child Health Research Foundation	Child Health Research Foundation	CHRF Bangladesh Genomics Team et al
Bangladesh/CHRF-0165/2020	EPI_ISL_1360442	2020-12-23	Shimantik Pathology and Diagnostic Center	Child Health Research Foundation	CHRF Bangladesh Genomics Team et al
Bangladesh/CHRF-0167/2020	EPI_ISL_1360444	2020-12-19	Shimantik Pathology and Diagnostic Center	Child Health Research Foundation	CHRF Bangladesh Genomics Team et al
Bangladesh/CHRF-0175/2021	EPI_ISL_1360448	2021-03-09	Child Health Research Foundation	Child Health Research Foundation	CHRF Bangladesh Genomics Team et al
Bangladesh/CHRF-0177/2021	EPI_ISL_1360449	2021-03-11	Child Health Research Foundation	Child Health Research Foundation	CHRF Bangladesh Genomics Team et al
Bangladesh/CHRF-0187/2021	EPI_ISL_1469969	2021-03-14	Child Health Research Foundation	Child Health Research Foundation	CHRF Bangladesh Genomics Team et al
Bangladesh/CHRF-0191/2021	EPI_ISL_1469973	2021-03-21	Child Health Research Foundation	Child Health Research Foundation	CHRF Bangladesh Genomics Team et al
Bangladesh/CHRF-0194/2021	EPI_ISL_1469976	2021-03-25	Child Health Research Foundation	Child Health Research Foundation	CHRF Bangladesh Genomics Team et al
Bangladesh/CHRF-0196/2021	EPI_ISL_1469978	2021-03-20	Child Health Research Foundation	Child Health Research Foundation	CHRF Bangladesh Genomics Team et al
Bangladesh/CHRF-0205/2020	EPI_ISL_1469987	2020-11-01	Shimantik Pathology and Diagnostic Center	Child Health Research Foundation	CHRF Bangladesh Genomics Team et al
Bangladesh/CHRF-0209/2021	EPI_ISL_1634448	2021-03-27	Child Health Research Foundation	Child Health Research Foundation	CHRF Bangladesh Genomics Team et al
Bangladesh/CHRF-0210/2021	EPI_ISL_1634449	2021-03-27	Child Health Research Foundation	Child Health Research Foundation	CHRF Bangladesh Genomics Team et al
Bangladesh/CHRF-0211/2021	EPI_ISL_1634450	2021-03-27	Child Health Research Foundation	Child Health Research Foundation	CHRF Bangladesh Genomics Team et al
Bangladesh/CHRF-0213/2021	EPI_ISL_1634452	2021-03-29	Child Health Research Foundation	Child Health Research Foundation	CHRF Bangladesh Genomics Team et al
Bangladesh/CHRF-0219/2021	EPI_ISL_1634458	2021-03-31	Child Health Research Foundation	Child Health Research Foundation	CHRF Bangladesh Genomics Team et al
Bangladesh/CHRF-0227/2021	EPI_ISL_1752691	2021-02-27	Child Health Research Foundation	Child Health Research Foundation	CHRF Bangladesh Genomics Team et al
Bangladesh/CHRF-0228/2021	EPI_ISL_1752692	2021-02-16	Child Health Research Foundation	Child Health Research Foundation	CHRF Bangladesh Genomics Team et al
Bangladesh/CHRF-0247/2021	EPI_ISL_1752704	2021-04-04	Child Health Research Foundation	Child Health Research Foundation	CHRF Bangladesh Genomics Team et al
Bangladesh/CHRF-0249/2021	EPI_ISL_1752705	2021-04-06	Child Health Research Foundation	Child Health Research Foundation	CHRF Bangladesh Genomics Team et al
Bangladesh/CHRF-0270_Pr/2021	EPI_ISL_2178949	2021-04-19	Praava Health	Child Health Research Foundation	CHRF Bangladesh Genomics Team et al
Bangladesh/CU-CTG-03/2020	EPI_ISL_1123264	2020-11-28	Rangamati General Hospital RT-PCR lab	Central Biological Research Laboratory and Department of Biochemistry and Molecular Biology	Mohammad Omar Faruque et al
Bangladesh/CU-CTG-75/2020	EPI_ISL_1123295	2020-08-23	Abdul Malek Ukil Medical College, Noakhali	Central Biological Research Laboratory and Department of Biochemistry and Molecular Biology	Md. Imranul Hoq et al
Bangladesh/DNAS_DRCIM_CPH_isl_510_BGD/2020	EPI_ISL_774883	2020-04-29	Designated Reference Institute for Chemical Measurements (DRICM)	DNA SOLUTION LTD.	Md. Imran Khan et al
Bangladesh/DNAS_DRCIM_isl_S-3/2020	EPI_ISL_774959	2020-06-27	Designated Reference Institute for Chemical Measurements (DRICM)	DNA SOLUTION LTD.	Md. Imran Khan et al
Bangladesh/DNAS_DRICM_isl_HH-08/2020	EPI_ISL_774989	2020-07-11	Designated Reference Institute for Chemical Measurements (DRICM)	DNA SOLUTION LTD.	Md. Imran Khan et al
Bangladesh/DNAS-isl-2/2020	EPI_ISL_605919	2020-05-18	NGS Lab, DNA SOLUTION LTD.	NGS Lab, DNA SOLUTION LTD.	Khan et al
Bangladesh/G-38/2020	EPI_ISL_600562	2020-03-26	Institute of Epidemiology Disease Control And Research	Institute for Developing Science and Health Initiatives	Lauren Cowley et al
Bangladesh/GRMDRC-8/2020	EPI_ISL_775217	2020-09-05	Gonoshasthya-RNA Molecular Research Center	Gonoshasthya-RNA Molecular Research Center	Nihad Adnan et al
Bangladesh/icddrb-047217/2021	EPI_ISL_1793784	2021-03-13	Virology Laboratory, International Centre for Diarrhoeal Disease Research, Bangladesh (ICDDR,B)	Virology Laboratory, International Centre for Diarrhoeal Disease Research, Bangladesh (ICDDR,B)	Mohammad Enayet Hossain et al
Bangladesh/icddrb-063107/2021	EPI_ISL_2233379	2021-05-08	Virology Laboratory, International Centre for Diarrhoeal Disease Research, Bangladesh (ICDDR,B)	Virology Laboratory, International Centre for Diarrhoeal Disease Research, Bangladesh (ICDDR,B)	Mohammad Enayet Hossain et al
Bangladesh/icddrb-063529/2021	EPI_ISL_2233381	2021-05-09	Virology Laboratory, International Centre for Diarrhoeal Disease Research, Bangladesh (ICDDR,B)	Virology Laboratory, International Centre for Diarrhoeal Disease Research, Bangladesh (ICDDR,B)	Mohammad Enayet Hossain et al
Bangladesh/icddrb-1210408004/2021	EPI_ISL_2233361	2021-04-03	Virology Laboratory, International Centre for Diarrhoeal Disease Research, Bangladesh (ICDDR,B)	Virology Laboratory, International Centre for Diarrhoeal Disease Research, Bangladesh (ICDDR,B)	Mohammad Enayet Hossain et al
Bangladesh/icddrb-1210409012/2021	EPI_ISL_2233362	2021-04-08	Virology Laboratory, International Centre for Diarrhoeal Disease Research, Bangladesh (ICDDR,B)	Virology Laboratory, International Centre for Diarrhoeal Disease Research, Bangladesh (ICDDR,B)	Mohammad Enayet Hossain et al
Bangladesh/icddrb-1210410005/2021	EPI_ISL_2233363	2021-04-07	Virology Laboratory, International Centre for Diarrhoeal Disease Research, Bangladesh (ICDDR,B)	Virology Laboratory, International Centre for Diarrhoeal Disease Research, Bangladesh (ICDDR,B)	Mohammad Enayet Hossain et al
Bangladesh/icddrb-1210411005/2021	EPI_ISL_2235494	2021-04-08	Virology Laboratory, International Centre for Diarrhoeal Disease Research, Bangladesh (ICDDR,B)	Virology Laboratory, International Centre for Diarrhoeal Disease Research, Bangladesh (ICDDR,B)	Mohammad Enayet Hossain et al
Bangladesh/ideSHi-048/2020	EPI_ISL_1599183	2020-12-22	Institute of Epidemiology, Disease Control and Research (IEDCR)	Institute for Developing Science and Health Initiatives (ideSHi)	Hassan Afrad et al
Bangladesh/ideSHi-055/2020	EPI_ISL_1498148	2020-12-27	Institute of Epidemiology, Disease Control and Research (IEDCR)	Institute for Developing Science and Health Initiatives (ideSHi)	Hassan Afrad et al
Bangladesh/ideSHi-057/2021	EPI_ISL_1498126	2021-03-15	Institute for Developing Science and Health Initiatives (ideSHi)	Institute for Developing Science and Health Initiatives (ideSHi)	Hassan Afrad et al
Bangladesh/ideSHi-B-302502004/2021	EPI_ISL_1582396	2021-02-25	Institute of Epidemiology, Disease Control and Research (IEDCR)	Institute for Developing Science and Health Initiatives (ideSHi)	Hassan Afrad et al
Bangladesh/ideSHi-IR-71/2021	EPI_ISL_1587433	2021-04-04	Institute for Developing Science and Health Initiatives (ideSHi)	Institute for Developing Science and Health Initiatives (ideSHi)	Hassan Afrad et al
Bangladesh/ideSHi-IR-73/2021	EPI_ISL_1587436	2021-04-05	Institute for Developing Science and Health Initiatives (ideSHi)	Institute for Developing Science and Health Initiatives (ideSHi)	Hassan Afrad et al
Bangladesh/ideSHi-IR-87/2021	EPI_ISL_1587435	2021-04-05	Institute for Developing Science and Health Initiatives (ideSHi)	Institute for Developing Science and Health Initiatives (ideSHi)	Hassan Afrad et al
Bangladesh/ideSHi-IR-256/2021	EPI_ISL_1657087	2021-04-15	Institute for Developing Science and Health Initiatives (ideSHi)	Institute for Developing Science and Health Initiatives (ideSHi)	Hassan Afrad et al
Bangladesh/ideSHi-T-1784/2021	EPI_ISL_1498145	2021-03-11	Institute for Developing Science and Health Initiatives (ideSHi)	Institute for Developing Science and Health Initiatives (ideSHi)	Hassan Afrad et al
Bangladesh/ideSHi-T-3089/2021	EPI_ISL_1498150	2021-03-28	Institute for Developing Science and Health Initiatives (ideSHi)	Institute for Developing Science and Health Initiatives (ideSHi)	Hassan Afrad et al
Bangladesh/ideSHi-TR-325/2021	EPI_ISL_1915110	2021-04-04	Institute for Developing Science and Health Initiatives (ideSHi)	Institute for Developing Science and Health Initiatives (ideSHi)	Hassan Afrad et al
Bangladesh/ideSHi-TR-341/2021	EPI_ISL_1593854	2021-04-04	Institute for Developing Science and Health Initiatives (ideSHi)	Institute for Developing Science and Health Initiatives (ideSHi)	Hassan Afrad et al
Bangladesh/ideSHi-TR-687/2021	EPI_ISL_1915114	2021-04-06	Institute for Developing Science and Health Initiatives (ideSHi)	Institute for Developing Science and Health Initiatives (ideSHi)	Hassan Afrad et al
Bangladesh/ideSHi-TR-1310/2021	EPI_ISL_1587443	2021-04-11	Institute for Developing Science and Health Initiatives (ideSHi)	Institute for Developing Science and Health Initiatives (ideSHi)	Hassan Afrad et al
Bangladesh/ideSHi-TR-1381/2021	EPI_ISL_1587444	2021-04-11	Institute for Developing Science and Health Initiatives (ideSHi)	Institute for Developing Science and Health Initiatives (ideSHi)	Hassan Afrad et al
Bangladesh/ideSHi-TR-1967/2021	EPI_ISL_1915119	2021-04-24	Institute for Developing Science and Health Initiatives (ideSHi)	Institute for Developing Science and Health Initiatives (ideSHi)	Hassan Afrad et al
Bangladesh/ideSHi-TR-2434/2021	EPI_ISL_1915120	2021-05-01	Institute for Developing Science and Health Initiatives (ideSHi)	Institute for Developing Science and Health Initiatives (ideSHi)	Hassan Afrad et al
Bangladesh/ideSHi-TR-2688/2021	EPI_ISL_2233085	2021-05-05	Institute for Developing Science and Health Initiatives (ideSHi)	Institute for Developing Science and Health Initiatives (ideSHi)	Hassan Afrad et al
Bangladesh/ideSHi-TR-2903/2021	EPI_ISL_2179667	2021-05-08	Institute for Developing Science and Health Initiatives (ideSHi)	Institute for Developing Science and Health Initiatives (ideSHi)	Hassan Afrad et al
Bangladesh/ideSHi-TR-3146/2021	EPI_ISL_2179666	2021-05-13	Institute for Developing Science and Health Initiatives (ideSHi)	Institute for Developing Science and Health Initiatives (ideSHi)	Hassan Afrad et al
Bangladesh/IEDCR-DJ-002/2021	EPI_ISL_2105565	2021-04-29	Institute of Epidemiology, Disease Control and Research (IEDCR)	ideSHi-IEDCR-icddr,b	Hassan Afrad et al
Bangladesh/IEDCR-JS003/2021	EPI_ISL_1938475	2021-04-28	Institute of Epidemiology, Disease Control and Research (IEDCR)	Institute for Developing Science and Health Initiatives (ideSHi)	Hassan Afrad et al
Bangladesh/IEDCR-OIS-0001/2021	EPI_ISL_2304471	2021-05-02	Institute of Epidemiology, Disease Control and Research (IEDCR)	IEDCR-ideSHi-icddr,b	Hassan Afrad et al
Bangladesh/IEDCR-OIS-0034/2021	EPI_ISL_2284889	2021-05-22	Institute of Epidemiology, Disease Control and Research (IEDCR)	IEDCR-ideSHi-icddr,b	Hassan Afrad et al
Bangladesh/IEDCR-OIS-0036/2021	EPI_ISL_2284890	2021-05-22	Institute of Epidemiology, Disease Control and Research (IEDCR)	IEDCR-ideSHi-icddr,b	Hassan Afrad et al
Bangladesh/IEDCR-OIS-0070/2021	EPI_ISL_2284893	2021-05-18	Institute of Epidemiology, Disease Control and Research (IEDCR)	IEDCR-ideSHi-icddr,b	Hassan Afrad et al
Bangladesh/IEDCR-OIS-0079/2021	EPI_ISL_2284894	2021-05-13	Institute of Epidemiology, Disease Control and Research (IEDCR)	IEDCR-ideSHi-icddr,b	Hassan Afrad et al
Bangladesh/IEDCR-OIS-0087/2021	EPI_ISL_2304470	2021-05-10	Institute of Epidemiology, Disease Control and Research (IEDCR)	IEDCR-ideSHi-icddr,b	Hassan Afrad et al
Bangladesh/IEDCR-V-39/2021	EPI_ISL_2304467	2021-05-16	Institute of Epidemiology, Disease Control and Research (IEDCR)	IEDCR-ideSHi-icddr,b	Hassan Afrad et al
Bangladesh/IEDCR-V-41/2021	EPI_ISL_2304469	2021-05-10	Institute of Epidemiology, Disease Control and Research (IEDCR)	IEDCR-ideSHi-icddr,b	Hassan Afrad et al
Bangladesh/JS004/2021	EPI_ISL_1938476	2021-04-28	Institute of Epidemiology, Disease Control and Research (IEDCR)	Institute for Developing Science and Health Initiatives (ideSHi)	Hassan Afrad et al
Bangladesh/JUST-GC91.124/2020	EPI_ISL_605783	2020-08-08	Genome Center	Genome Center	Md. Shazid Hasan et al
Bangladesh/JUST-GC281.142_W7/2021	EPI_ISL_2348658	2021-04-01	Genome Center	Genome Center	Md. Shazid Hasan et al
Bangladesh/JUST-GC283-055_W8/2021	EPI_ISL_2348660	2021-04-03	Genome Center	Genome Center	A. S. M. Rubayet Ul Alam et al
Bangladesh/JUST-GC289-105_W10/2021	EPI_ISL_2348662	2021-04-10	Genome Center	Genome Center	Ovinu Kibria Islam et al
Bangladesh/JUST-GC311-04/2021	EPI_ISL_2036272	2021-05-06	Genome Centre	Genome Centre	Shovon Lal Sarkar et al
Bangladesh/JUST-GCInd-06/2021	EPI_ISL_1942249	2021-04-27	Genome Centre	Genome Centre	Md. Shazid Hasan et al
Bangladesh/NGRI-R2-O7/2020	EPI_ISL_1626494	2020-08-11	NSTU COVID-19 Diagnostic Center	NSU Genome Research Institute (NGRI)	Maqsud Hossain et al
Bangladesh/NGRI-R3-3/2020	EPI_ISL_1626504	2020-07-19	NSTU COVID-19 Diagnostic Center	NSU Genome Research Institute (NGRI)	Maqsud Hossain et al
Bangladesh/PRTC-CVASU-BCSIR-0401-30/2021	EPI_ISL_1825679	2021-04-01	COVID-19 Detection Lab, Chattogram Veterinary and Animal Sciences University	Genomic Research Lab, Bangladesh Council of Scientific and Industrial Research	Goutam Buddha Das et al
Bangladesh/PRTC-CVASU-BCSIR-0405-98/2021	EPI_ISL_1825682	2021-04-05	COVID-19 Detection Lab, Chattogram Veterinary and Animal Sciences University	Genomic Research Lab, Bangladesh Council of Scientific and Industrial Research	Goutam Buddha Das et al
Bangladesh/SUST-GEB-Sunamganj-2/2020	EPI_ISL_753700	2020-12-02	Specialized Lab for COVID-19 Detection, Department of Genetic Engineering and Biotechnology	Specialized Lab for COVID-19 Detection, Department of Genetic Engineering and Biotechnology	Hammadul Hoque et al
Beijing/220/2020	EPI_ISL_1117378	2020-12-14	Beijing Center for Disease Prevention and Control	Beijing Center for Disease Prevention and Control	Yang Pan et al
Beijing/BJ390/2020	EPI_ISL_430730	2020-01-31	Chinese PLA Institute for Disease Control and Prevention	Chinese PLA Institute for Disease Control and Prevention	Peng Li et al
Beijing/BJ556/2020	EPI_ISL_430733	2020-02-04	Chinese PLA Institute for Disease Control and Prevention	Chinese PLA Institute for Disease Control and Prevention	Peng Li et al
Beijing/DT-WH03/2020	EPI_ISL_452362	2020-02-01	Laboratory of Infectious Diseases Center of Beijing Ditan Hospital	Laboratory of Infectious Diseases Center of Beijing Ditan Hospital	Siyuan Yang et al
Beijing/Wuhan_IME-BJ04/2020	EPI_ISL_424358	2020-01-28	Beijing Institute of Microbiology and Epidemiology	Beijing Institute of Microbiology and Epidemiology	Fan et al
Belarus/ChVir21846/2020	EPI_ISL_860808	2020-11-04	WHO/Minsk	Charit√© Universit√§tsmedizin Berlin, Institut f√ºr Virologie	Victor M Corman et al
Belarus/ChVir21859/2020	EPI_ISL_860810	2020-11-04	WHO/Minsk	Charit√© Universit√§tsmedizin Berlin, Institut f√ºr Virologie	Victor M Corman et al
Belarus/ChVir21882/2020	EPI_ISL_860814	2020-10-30	WHO/Minsk	Charit√© Universit√§tsmedizin Berlin, Institut f√ºr Virologie	Victor M Corman et al
Belarus/ChVir21895/2020	EPI_ISL_860818	2020-10-26	WHO/Minsk	Charit√© Universit√§tsmedizin Berlin, Institut f√ºr Virologie	Victor M Corman et al
Belarus/ChVir21897/2020	EPI_ISL_860799	2020-10-26	WHO/Minsk	Charit√© Universit√§tsmedizin Berlin, Institut f√ºr Virologie	Victor M Corman et al
Belarus/Gomel/2021	EPI_ISL_1222766	2021-02-26	Central Scientific Research Department, Gomel State Medical University,	Laboratory of Genomics and Bioinformatics of the Forest Research Institute of the NAS of Belarus	Stoma et al
Belarus/HM-RRCEM-Sars_Cov2_sp_1/2021	EPI_ISL_1138899	2021-01-18	Laboratory for HIV and opportunistic infections diagnosis The Republican Research and Practical Center for Epidemiology and Microbiology (RRPCEM)	Laboratory for HIV and opportunistic infections diagnosis The Republican Research and Practical Center for Epidemiology and Microbiology (RRPCEM)	Elena Gasich et al
Belarus/HO-RRCEM-MOZ11874S/2020	EPI_ISL_933533	2020-12-08	Laboratory for HIV and opportunistic infections diagnosis The Republican Research and Practical Center for Epidemiology and Microbiology (RRPCEM)	Laboratory for HIV and opportunistic infections diagnosis The Republican Research and Practical Center for Epidemiology and Microbiology (RRPCEM)	Elena Gasich et al
Belarus/MI-RII-MH11337S/2020	EPI_ISL_754229	2020-04-24	The Republican Research and Practical Center for Epidemiology and Microbiology (RRPCEM)	WHO National Influenza Centre Russian Federation	Elena Gasich et al
Belarus/MI-RII-MH11351S/2020	EPI_ISL_754230	2020-07-06	The Republican Research and Practical Center for Epidemiology and Microbiology (RRPCEM)	WHO National Influenza Centre Russian Federation	Elena Gasich et al
Belarus/MI-RII-MH11353S/2020	EPI_ISL_754231	2020-07-28	The Republican Research and Practical Center for Epidemiology and Microbiology (RRPCEM)	WHO National Influenza Centre Russian Federation	Elena Gasich et al
Belarus/MI-RII-MH11355S/2020	EPI_ISL_754233	2020-11-23	The Republican Research and Practical Center for Epidemiology and Microbiology (RRPCEM)	WHO National Influenza Centre Russian Federation	Elena Gasich et al
Belarus/MN-RRCEM-Sars_Cov_2_sp_7/2021	EPI_ISL_1138983	2021-01-26	Laboratory for HIV and opportunistic infections diagnosis The Republican Research and Practical Center for Epidemiology and Microbiology (RRPCEM)	Laboratory for HIV and opportunistic infections diagnosis The Republican Research and Practical Center for Epidemiology and Microbiology (RRPCEM)	Elena Gasich et al
Belarus/RRPCEM_VIS_874/2021	EPI_ISL_2032231	2021-03-22	Laboratory for HIV and opportunistic infections diagnosis The Republican Research and Practical Center for Epidemiology and Microbiology (RRPCEM)	Laboratory for HIV and opportunistic infections diagnosis The Republican Research and Practical Center for Epidemiology and Microbiology (RRPCEM)	Elena Gasich et al
Belarus/RRPCEM-VIS_50/2021	EPI_ISL_2080973	2021-02-23	Laboratory for HIV and opportunistic infections diagnosis The Republican Research and Practical Center for Epidemiology and Microbiology (RRPCEM)	Laboratory for HIV and opportunistic infections diagnosis The Republican Research and Practical Center for Epidemiology and Microbiology (RRPCEM)	Elena Gasich et al
Belarus/RRPCEM-VIS_1300/2021	EPI_ISL_1653933	2021-03-25	Laboratory for HIV and opportunistic infections diagnosis The Republican Research and Practical Center for Epidemiology and Microbiology (RRPCEM)	Laboratory for HIV and opportunistic infections diagnosis The Republican Research and Practical Center for Epidemiology and Microbiology (RRPCEM)	Elena Gasich et al
Belgium/AM-0328342/2020	EPI_ISL_462196	2020-03-28	KU Leuven, Rega Institute, Clinical and Epidemiological Virology	KU Leuven, Rega Institute, Clinical and Epidemiological Virology	Tony Wawina-Bokalanga et al
Belgium/AZDelta16258-2105R/2021	EPI_ISL_978859	2021-02-06	AZDelta	AZDelta	Geert Martens et al
Belgium/AZDelta-11172-2118R/2021	EPI_ISL_2135666	2021-05-12	AZDelta	AZ Delta Medical Laboratories in Roeselare, Belgium	Geert Martens et al
Belgium/AZDelta-16774-2118M/2021	EPI_ISL_2135875	2021-05-14	AZDelta	AZ Delta Medical Laboratories in Roeselare, Belgium	Geert Martens et al
Belgium/AZDelta-21006-2117R/2021	EPI_ISL_2036185	2021-05-02	AZDelta	AZ Delta Medical Laboratories in Roeselare, Belgium	Geert Martens et al
Belgium/AZKLINA121-038016/2021	EPI_ISL_1103573	2021-02-18	AZ Klina	AZ Klina	Dr. C. Vael et al
Belgium/AZKLINA121-064432/2021	EPI_ISL_1403623	2021-03-22	AZ Klina	AZ Klina	Carl Vael - Lynsey Berckmans et al
Belgium/BA-02291/2020	EPI_ISL_415159	2020-02-29	KU Leuven, Clinical and Epidemiological Virology	KU Leuven, Clinical and Epidemiological Virology	Bert Vanmechelen et al
Belgium/CHUNamur13158269/2021	EPI_ISL_1192384	2021-02-06	Plateforme de testing namuroise	Plateforme de testing Namuroise	C√©line Maschietto et al
Belgium/CHUNamur13357740/2021	EPI_ISL_2151129	2021-05-06	Plateforme de testing Namuroise	Plateforme de testing Namuroise	Lesly Nyinkeu Kemamen et al
Belgium/CHUNamur1320624501/2021	EPI_ISL_1220084	2021-03-04	Plateforme de testing Namuroise	Plateforme de testing Namuroise	et al
Belgium/GHB-03021/2020	EPI_ISL_407976	2020-02-03	KU Leuven, Clinical and Epidemiological Virology	KU Leuven, Clinical and Epidemiological Virology	Bert Vanmechelen et al
Belgium/ITM_C2183/2020	EPI_ISL_487435	2020-05-13	Queen Astrid Military Hospital	Institute of Tropical Medicine	Philippe Selhorst et al
Belgium/Jessa_11-2103-004763/2021	EPI_ISL_949074	2021-01-20	Jessa	Jessa	Jessa_cmdLab et al
Belgium/Jessa_11-2106-006421/2021	EPI_ISL_1041969	2021-02-12	Jessa	Jessa	Cruys et al. on behalf of the Jessa_cmdLab et al
Belgium/Jessa_55-2103-000078/2021	EPI_ISL_948994	2021-01-18	Jessa	Jessa	Jessa_cmdLab et al
Belgium/Jessa_55-2105-000321/2021	EPI_ISL_953448	2021-02-01	Jessa	Jessa	Jessa_cmdLab et al
Belgium/Jessa_55-2106-000021/2021	EPI_ISL_995528	2021-02-08	Jessa	Jessa	Jessa_cmdLab et al
Belgium/Jessa_55-2115-000093/2021	EPI_ISL_1753722	2021-04-12	Jessa	Jessa	Cruys et al. on behalf of the Jessa_cmdLab et al
Belgium/rega-1724/2020	EPI_ISL_890336	2020-12-29	KU Leuven, Rega Institute, Clinical and Epidemiological Virology	KU Leuven, Rega Institute, Clinical and Epidemiological Virology	Tony Wawina-Bokalanga et al
Belgium/rega-1948/2021	EPI_ISL_896449	2021-01-15	KU Leuven, Rega Institute, Clinical and Epidemiological Virology	KU Leuven, Rega Institute, Clinical and Epidemiological Virology	Tony Wawina-Bokalanga et al
Belgium/rega-3065/2021	EPI_ISL_1057079	2021-02-08	KU Leuven, Rega Institute, Clinical and Epidemiological Virology	KU Leuven, Rega Institute, Clinical and Epidemiological Virology	Tony Wawina-Bokalanga et al
Belgium/rega-3408/2021	EPI_ISL_1093276	2021-02-15	KU Leuven, Rega Institute, Clinical and Epidemiological Virology	KU Leuven, Rega Institute, Clinical and Epidemiological Virology	Tony Wawina-Bokalanga et al
Belgium/rega-4442/2021	EPI_ISL_1380871	2021-02-16	KU Leuven, Rega Institute, Clinical and Epidemiological Virology	KU Leuven, Rega Institute, Clinical and Epidemiological Virology	Tony Wawina-Bokalanga et al
Belgium/rega-4807/2021	EPI_ISL_1382453	2021-03-10	KU Leuven, Rega Institute, Clinical and Epidemiological Virology	KU Leuven, Rega Institute, Clinical and Epidemiological Virology	Tony Wawina-Bokalanga et al
Belgium/rega-5016/2021	EPI_ISL_1382216	2021-03-16	KU Leuven, Rega Institute, Clinical and Epidemiological Virology	KU Leuven, Rega Institute, Clinical and Epidemiological Virology	Tony Wawina-Bokalanga et al
Belgium/rega-5025/2021	EPI_ISL_1382740	2021-02-28	KU Leuven, Rega Institute, Clinical and Epidemiological Virology	KU Leuven, Rega Institute, Clinical and Epidemiological Virology	Tony Wawina-Bokalanga et al
Belgium/rega-5321/2021	EPI_ISL_1382150	2021-03-19	KU Leuven, Rega Institute, Clinical and Epidemiological Virology	KU Leuven, Rega Institute, Clinical and Epidemiological Virology	Tony Wawina-Bokalanga et al
Belgium/rega-0502900/2020	EPI_ISL_734699	2020-05-02	UZ Leuven, National Reference Laboratory for Coronaviruses, Laboratory Medicine, Leuven, Belgium	KU Leuven, Rega Institute, Clinical and Epidemiological Virology	Tony Wawina-Bokalanga et al
Belgium/rega-0616831/2020	EPI_ISL_734758	2020-06-16	UZ Leuven, National Reference Laboratory for Coronaviruses, Laboratory Medicine, Leuven, Belgium	KU Leuven, Rega Institute, Clinical and Epidemiological Virology	Tony Wawina-Bokalanga et al
Belgium/rega-0731777/2020	EPI_ISL_734828	2020-07-31	UZ Leuven, National Reference Laboratory for Coronaviruses, Laboratory Medicine, Leuven, Belgium	KU Leuven, Rega Institute, Clinical and Epidemiological Virology	Tony Wawina-Bokalanga et al
Belgium/UGent-3136/2021	EPI_ISL_1369119	2021-02-01	Lab voor klinische biologie	Lab voor klinische biologie	Marija Janevska et al
Belgium/UGent-3805/2021	EPI_ISL_1443435	2021-03-10	Lab voor klinische biologie	Lab voor klinische biologie	Marija Janevska et al
Belgium/UGent-4152/2021	EPI_ISL_1688430	2021-03-11	Lab voor klinische biologie	Lab voor klinische biologie	Marija Janevska et al
Belgium/UGent-4777/2021	EPI_ISL_1689716	2021-03-29	Lab voor klinische biologie	Lab voor klinische biologie	Marija Janevska et al
Belgium/UGent-5163/2021	EPI_ISL_1827219	2021-04-06	Lab voor klinische biologie	Lab voor klinische biologie	Marija Janevska et al
Belgium/UGent-5326/2021	EPI_ISL_1827329	2021-04-12	Lab voor klinische biologie	Lab voor klinische biologie	Marija Janevska et al
Belgium/UGent-6413/2021	EPI_ISL_2192537	2021-05-06	Lab voor klinische biologie	Lab voor klinische biologie	Marija Janevska et al
Belgium/ULG-10181/2020	EPI_ISL_455969	2020-05-10	Department of Clinical Microbiology	GIGA Medical Genomics	Keith Durkin et al
Belgium/ULG-10240/2020	EPI_ISL_498146	2020-06-30	Department of Clinical Microbiology	GIGA Medical Genomics	Keith Durkin et al
Belgium/ULG-10294/2020	EPI_ISL_540461	2020-07-23	University of Li√®ge COVID-19 testing center	GIGA Medical Genomics	Keith Durkin et al
Belgium/ULG-10321/2020	EPI_ISL_540488	2020-07-29	Department of Clinical Microbiology	GIGA Medical Genomics	Keith Durkin et al
Belgium/ULG-10340/2020	EPI_ISL_540507	2020-08-04	Department of Clinical Microbiology	GIGA Medical Genomics	Keith Durkin et al
Belgium/ULG-10397/2020	EPI_ISL_540564	2020-08-10	Department of Clinical Microbiology	GIGA Medical Genomics	Keith Durkin et al
Belgium/ULG-10448/2020	EPI_ISL_581589	2020-08-26	Department of Clinical Microbiology	GIGA Medical Genomics	Keith Durkin et al
Belgium/ULG-10462/2020	EPI_ISL_581633	2020-08-31	Department of Clinical Microbiology	GIGA Medical Genomics	Keith Durkin et al
Belgium/ULG-10938/2020	EPI_ISL_678477	2020-11-24	Department of Clinical Microbiology	GIGA Medical Genomics	Keith Durkin et al
Belgium/ULG-12162/2021	EPI_ISL_1040461	2021-01-31	Vivalia - Clinique Saint-Joseph	GIGA Medical Genomics	Keith Durkin et al
Belgium/ULG-12603/2021	EPI_ISL_1121178	2021-02-23	University of Li√®ge COVID-19 testing center	GIGA Medical Genomics	Keith Durkin et al
Belgium/ULG-13562/2021	EPI_ISL_1492871	2021-03-24	SYNLAB	GIGA Medical Genomics	Keith Durkin et al
Belgium/ULG-14178/2021	EPI_ISL_1672056	2021-04-01	SYNLAB	GIGA Medical Genomics	Keith Durkin et al
Belgium/ULG-14305/2021	EPI_ISL_1672071	2021-04-07	Department of Clinical Microbiology	GIGA Medical Genomics	Keith Durkin et al
Belgium/UMONS-J692890801/2021	EPI_ISL_2179655	2021-05-12	National Platform bis UMONS/Jolimont	National Platform bis UMONS/Jolimont	Fran√ßois Dufrasne et al
Belgium/UZA-UA-CV2053010050/2021	EPI_ISL_1697343	2021-04-18	Platform BIS UZA/UAntwerpen	Labo Klinische Biologie, UZA	Jasmine Coppens et al
Belgium/UZA-UA-CV2066875895/2021	EPI_ISL_1379912	2021-03-09	Platform BIS UZA/UAntwerpen	UZA, Clinical Biology	Marie Le Mercier et al
Belgium/UZA-UA-CV2086576292/2021	EPI_ISL_1443721	2021-03-20	Platform BIS UZA/UAntwerpen	Labo Klinische Biologie, UZA	Marie Le Mercier et al
Belize/BZ-CML-TCMC-BZ005-0820/2020	EPI_ISL_1822762	2020-08-28	Central Medical Laboratory	Texas Children's Microbiome Center	Ruth Ann Luna et al
Belize/BZ-CML-TCMC-BZ018-1120/2020	EPI_ISL_1822745	2020-11-05	Central Medical Laboratory	Texas Children's Microbiome Center	Ruth Ann Luna et al
Belize/BZ-CML-TCMC-BZ026-1220/2020	EPI_ISL_1822743	2020-12-22	Central Medical Laboratory	Texas Children's Microbiome Center	Ruth Ann Luna et al
Belize/BZ-CML-TCMC-BZ032-1220/2020	EPI_ISL_1822780	2020-12-27	Central Medical Laboratory	Texas Children's Microbiome Center	Ruth Ann Luna et al
Belize/BZ-CML-TCMC-BZ039-0121/2021	EPI_ISL_1822782	2021-01-03	Central Medical Laboratory	Texas Children's Microbiome Center	Ruth Ann Luna et al
Belize/BZ-CML-TCMC-BZ042-0121/2021	EPI_ISL_1822783	2021-01-05	Central Medical Laboratory	Texas Children's Microbiome Center	Ruth Ann Luna et al
Belize/CDC-6840/2020	EPI_ISL_509711	2020-03-20	Belize Ministry of Health	Pathogen Discovery, Respiratory Viruses Branch, Division of Viral Diseases, Centers for Disease Control and Prevention	Jing Zhang et al
Benin/2012/2020	EPI_ISL_476831	2020-04-15	Laboratoire des Fi√®vres H√©morragiques Virales du Benin	Charit√©-Universit√§tsmedizin Berlin	Yadouleton et al
Bolivia/21719/2021	EPI_ISL_2274030	2021-03-24	Centro Nacional de Enfermidades Tropicales (CENETROP)	Laboratory of Respiratory Viruses and Measles, Oswaldo Cruz Institute, FIOCRUZ	Paola Resende et al
Bolivia/21720/2021	EPI_ISL_2274031	2021-03-24	Centro Nacional de Enfermidades Tropicales (CENETROP)	Laboratory of Respiratory Viruses and Measles, Oswaldo Cruz Institute, FIOCRUZ	Paola Resende et al
Bolivia/21721/2021	EPI_ISL_2274032	2021-03-24	Centro Nacional de Enfermidades Tropicales (CENETROP)	Laboratory of Respiratory Viruses and Measles, Oswaldo Cruz Institute, FIOCRUZ	Paola Resende et al
Bolivia/21738/2021	EPI_ISL_2274036	2021-03-27	Centro Nacional de Enfermidades Tropicales (CENETROP)	Laboratory of Respiratory Viruses and Measles, Oswaldo Cruz Institute, FIOCRUZ	Paola Resende et al
Bolivia/21740/2021	EPI_ISL_2274038	2021-03-19	Centro Nacional de Enfermidades Tropicales (CENETROP)	Laboratory of Respiratory Viruses and Measles, Oswaldo Cruz Institute, FIOCRUZ	Paola Resende et al
Bolivia/21742/2021	EPI_ISL_2274039	2021-03-23	Centro Nacional de Enfermidades Tropicales (CENETROP)	Laboratory of Respiratory Viruses and Measles, Oswaldo Cruz Institute, FIOCRUZ	Paola Resende et al
Bolivia/21744/2021	EPI_ISL_2274040	2021-03-28	Centro Nacional de Enfermidades Tropicales (CENETROP)	Laboratory of Respiratory Viruses and Measles, Oswaldo Cruz Institute, FIOCRUZ	Paola Resende et al
Bolivia/26933/2020	EPI_ISL_837556	2020-07-15	Centro Nacional de Enfermedades Tropicales (CENETROP)	Laboratory of Respiratory Viruses and Measles, Oswaldo Cruz Institute, FIOCRUZ	Paola Resende et al
Bolivia/26934/2020	EPI_ISL_837557	2020-08-12	Centro Nacional de Enfermedades Tropicales (CENETROP)	Laboratory of Respiratory Viruses and Measles, Oswaldo Cruz Institute, FIOCRUZ	Paola Resende et al
Bolivia/26936/2020	EPI_ISL_837558	2020-07-03	Centro Nacional de Enfermedades Tropicales (CENETROP)	Laboratory of Respiratory Viruses and Measles, Oswaldo Cruz Institute, FIOCRUZ	Paola Resende et al
Bolivia/26937/2020	EPI_ISL_837554	2020-08-03	Centro Nacional de Enfermedades Tropicales (CENETROP)	Laboratory of Respiratory Viruses and Measles, Oswaldo Cruz Institute, FIOCRUZ	Paola Resende et al
Bolivia/26939/2020	EPI_ISL_837560	2020-07-03	Centro Nacional de Enfermedades Tropicales (CENETROP)	Laboratory of Respiratory Viruses and Measles, Oswaldo Cruz Institute, FIOCRUZ	Paola Resende et al
Bolivia/26941/2020	EPI_ISL_837562	2020-08-12	Centro Nacional de Enfermedades Tropicales (CENETROP)	Laboratory of Respiratory Viruses and Measles, Oswaldo Cruz Institute, FIOCRUZ	Paola Resende et al
Bolivia/26945/2020	EPI_ISL_837553	2020-05-12	Centro Nacional de Enfermedades Tropicales (CENETROP)	Laboratory of Respiratory Viruses and Measles, Oswaldo Cruz Institute, FIOCRUZ	Paola Resende et al
Bolivia/26948/2020	EPI_ISL_837568	2020-05-15	Centro Nacional de Enfermedades Tropicales (CENETROP)	Laboratory of Respiratory Viruses and Measles, Oswaldo Cruz Institute, FIOCRUZ	Paola Resende et al
Bolivia/26952/2020	EPI_ISL_837571	2020-04-27	Centro Nacional de Enfermedades Tropicales (CENETROP)	Laboratory of Respiratory Viruses and Measles, Oswaldo Cruz Institute, FIOCRUZ	Paola Resende et al
Bolivia/26953/2020	EPI_ISL_837550	2020-05-03	Centro Nacional de Enfermedades Tropicales (CENETROP)	Laboratory of Respiratory Viruses and Measles, Oswaldo Cruz Institute, FIOCRUZ	Paola Resende et al
Bolivia/26954/2020	EPI_ISL_837572	2020-03-11	Centro Nacional de Enfermedades Tropicales (CENETROP)	Laboratory of Respiratory Viruses and Measles, Oswaldo Cruz Institute, FIOCRUZ	Paola Resende et al
Bolivia/26958/2020	EPI_ISL_837576	2020-03-31	Centro Nacional de Enfermedades Tropicales (CENETROP)	Laboratory of Respiratory Viruses and Measles, Oswaldo Cruz Institute, FIOCRUZ	Paola Resende et al
Bolivia/26959/2020	EPI_ISL_837577	2020-04-28	Centro Nacional de Enfermedades Tropicales (CENETROP)	Laboratory of Respiratory Viruses and Measles, Oswaldo Cruz Institute, FIOCRUZ	Paola Resende et al
Bolivia/LPZ-1/2021	EPI_ISL_1250842	2021-01-28	Clin & Gen Lab	Molecular Genetics Laboratory, Instituto de Investigaciones Qu√≠micas, Universidad Mayor de San Andr√©s	Oscar M. Rollano-Pe√±aloza et al
Bolivia/LPZ-2/2021	EPI_ISL_1278275	2021-01-28	Clin & Gen Lab	Molecular Genetics Laboratory, Instituto de Investigaciones Qu√≠micas, Universidad Mayor de San Andr√©s	Oscar M. Rollano-Pe√±aloza et al
Bolivia/LPZ-3/2021	EPI_ISL_1278276	2021-01-28	Clin & Gen Lab	Molecular Genetics Laboratory, Instituto de Investigaciones Qu√≠micas, Universidad Mayor de San Andr√©s	Oscar M. Rollano-Pe√±aloza et al
Bolivia/LPZ-4/2021	EPI_ISL_1363787	2021-01-28	Clin & Gen Lab	Microbiologia Molecular, Instituto SELADIS, Universidad Mayor de San Andr√©s	Oscar M. Rollano-Pe√±aloza et al
Bolivia/Potosi-1/2021	EPI_ISL_1278281	2021-02-05	Laboratorio de Biologia Molecular, SEDES-Potosi	Molecular Genetics Laboratory, Instituto de Investigaciones Qu√≠micas, Universidad Mayor de San Andr√©s	Oscar M. Rollano-Pe√±aloza et al
Bolivia/Potosi-2/2021	EPI_ISL_1278282	2021-02-05	Laboratorio de Biologia Molecular, SEDES-Potosi	Molecular Genetics Laboratory, Instituto de Investigaciones Qu√≠micas, Universidad Mayor de San Andr√©s	Oscar M. Rollano-Pe√±aloza et al
Bolivia/Potosi-3/2021	EPI_ISL_1278283	2021-02-05	Laboratorio de Biologia Molecular, SEDES-Potosi	Molecular Genetics Laboratory, Instituto de Investigaciones Qu√≠micas, Universidad Mayor de San Andr√©s	Oscar M. Rollano-Pe√±aloza et al
Bolivia/Potosi-4/2021	EPI_ISL_1278284	2021-02-05	Laboratorio de Biologia Molecular, SEDES-Potosi	Molecular Genetics Laboratory, Instituto de Investigaciones Qu√≠micas, Universidad Mayor de San Andr√©s	Oscar M. Rollano-Pe√±aloza et al
Bolivia/Sucre-1/2021	EPI_ISL_1278277	2021-02-18	Laboratorio de Biologia Molecular, Hospital San Pedro Claver	Molecular Genetics Laboratory, Instituto de Investigaciones Qu√≠micas, Universidad Mayor de San Andr√©s	Oscar M. Rollano-Pe√±aloza et al
Bolivia/Sucre-2/2021	EPI_ISL_1278278	2021-02-18	Laboratorio de Biologia Molecular, Hospital San Pedro Claver	Molecular Genetics Laboratory, Instituto de Investigaciones Qu√≠micas, Universidad Mayor de San Andr√©s	Oscar M. Rollano-Pe√±aloza et al
Bonaire/BQ-RIVM-15585/2021	EPI_ISL_1232260	2021-02-10	Dutch COVID-19 response team	National Institute for Public Health and the Environment (RIVM)	Adam Meijer et al
Bonaire/BQ-RIVM-15597/2021	EPI_ISL_1232272	2021-02-09	Dutch COVID-19 response team	National Institute for Public Health and the Environment (RIVM)	Adam Meijer et al
Bonaire/BQ-RIVM-15631/2021	EPI_ISL_1232306	2021-02-13	Dutch COVID-19 response team	National Institute for Public Health and the Environment (RIVM)	Adam Meijer et al
Bonaire/BQ-RIVM-15642/2021	EPI_ISL_1232317	2021-02-13	Dutch COVID-19 response team	National Institute for Public Health and the Environment (RIVM)	Adam Meijer et al
Bonaire/BQ-RIVM-15654/2021	EPI_ISL_1232329	2021-02-11	Dutch COVID-19 response team	National Institute for Public Health and the Environment (RIVM)	Adam Meijer et al
Bonaire/BQ-RIVM-15655/2021	EPI_ISL_1232330	2021-02-17	Dutch COVID-19 response team	National Institute for Public Health and the Environment (RIVM)	Adam Meijer et al
Bonaire/BQ-RIVM-15865/2021	EPI_ISL_1232540	2021-02-19	Dutch COVID-19 response team	National Institute for Public Health and the Environment (RIVM)	Adam Meijer et al
Bonaire/BQ-RIVM-15901/2021	EPI_ISL_1232576	2021-02-18	Dutch COVID-19 response team	National Institute for Public Health and the Environment (RIVM)	Adam Meijer et al
Bonaire/BQ-RIVM-15957/2021	EPI_ISL_1232632	2021-02-24	Dutch COVID-19 response team	National Institute for Public Health and the Environment (RIVM)	Adam Meijer et al
Bonaire/BQ-RIVM-16201/2021	EPI_ISL_1232876	2021-02-19	Dutch COVID-19 response team	National Institute for Public Health and the Environment (RIVM)	Adam Meijer et al
Bonaire/BQ-RIVM-16919/2021	EPI_ISL_1288122	2021-03-03	Dutch COVID-19 response team	National Institute for Public Health and the Environment (RIVM)	Adam Meijer et al
Bonaire/BQ-RIVM-16926/2021	EPI_ISL_1288125	2021-03-03	Dutch COVID-19 response team	National Institute for Public Health and the Environment (RIVM)	Adam Meijer et al
Bonaire/BQ-RIVM-16943/2021	EPI_ISL_1288129	2021-02-28	Dutch COVID-19 response team	National Institute for Public Health and the Environment (RIVM)	Adam Meijer et al
Bonaire/BQ-RIVM-16952/2021	EPI_ISL_1288132	2021-03-02	Dutch COVID-19 response team	National Institute for Public Health and the Environment (RIVM)	Adam Meijer et al
Bonaire/BQ-RIVM-16957/2021	EPI_ISL_1289399	2021-02-26	Dutch COVID-19 response team	National Institute for Public Health and the Environment (RIVM)	Adam Meijer et al
Bonaire/BQ-RIVM-16971/2021	EPI_ISL_1288138	2021-03-02	Dutch COVID-19 response team	National Institute for Public Health and the Environment (RIVM)	Adam Meijer et al
Bonaire/BQ-RIVM-16972/2021	EPI_ISL_1288139	2021-02-27	Dutch COVID-19 response team	National Institute for Public Health and the Environment (RIVM)	Adam Meijer et al
Bonaire/BQ-RIVM-21007/2021	EPI_ISL_1457445	2021-03-07	Dutch COVID-19 response team	National Institute for Public Health and the Environment (RIVM)	Adam Meijer et al
Bonaire/BQ-RIVM-21009/2021	EPI_ISL_1457447	2021-03-14	Dutch COVID-19 response team	National Institute for Public Health and the Environment (RIVM)	Adam Meijer et al
Bonaire/BQ-RIVM-21017/2021	EPI_ISL_1457450	2021-03-14	Dutch COVID-19 response team	National Institute for Public Health and the Environment (RIVM)	Adam Meijer et al
Bonaire/BQ-RIVM-21030/2021	EPI_ISL_1457455	2021-03-07	Dutch COVID-19 response team	National Institute for Public Health and the Environment (RIVM)	Adam Meijer et al
Bonaire/BQ-RIVM-21052/2021	EPI_ISL_1457751	2021-03-07	Dutch COVID-19 response team	National Institute for Public Health and the Environment (RIVM)	Adam Meijer et al
Bonaire/BQ-RIVM-21060/2021	EPI_ISL_1457472	2021-03-07	Dutch COVID-19 response team	National Institute for Public Health and the Environment (RIVM)	Adam Meijer et al
Bonaire/BQ-RIVM-22547/2021	EPI_ISL_1521840	2021-03-19	Dutch COVID-19 response team	National Institute for Public Health and the Environment (RIVM)	Adam Meijer et al
Bonaire/BQ-RIVM-22570/2021	EPI_ISL_1521853	2021-03-29	Dutch COVID-19 response team	National Institute for Public Health and the Environment (RIVM)	Adam Meijer et al
Bonaire/BQ-RIVM-22590/2021	EPI_ISL_1521861	2021-03-21	Dutch COVID-19 response team	National Institute for Public Health and the Environment (RIVM)	Adam Meijer et al
Bonaire/BQ-RIVM-23542/2021	EPI_ISL_1596423	2021-03-25	Dutch COVID-19 response team	National Institute for Public Health and the Environment (RIVM)	Adam Meijer et al
Bonaire/BQ-RIVM-23554/2021	EPI_ISL_1596435	2021-03-25	Dutch COVID-19 response team	National Institute for Public Health and the Environment (RIVM)	Adam Meijer et al
Bonaire/BQ-RIVM-23568/2021	EPI_ISL_1596449	2021-03-29	Dutch COVID-19 response team	National Institute for Public Health and the Environment (RIVM)	Adam Meijer et al
Bonaire/BQ-RIVM-23602/2021	EPI_ISL_1596483	2021-03-30	Dutch COVID-19 response team	National Institute for Public Health and the Environment (RIVM)	Adam Meijer et al
Bonaire/BQ-RIVM-25769/2021	EPI_ISL_1705242	2021-04-06	Dutch COVID-19 response team	National Institute for Public Health and the Environment (RIVM)	Adam Meijer et al
Bonaire/BQ-RIVM-25778/2021	EPI_ISL_1705251	2021-04-06	Dutch COVID-19 response team	National Institute for Public Health and the Environment (RIVM)	Adam Meijer et al
Bonaire/BQ-RIVM-25803/2021	EPI_ISL_1705276	2021-03-31	Dutch COVID-19 response team	National Institute for Public Health and the Environment (RIVM)	Adam Meijer et al
Bonaire/BQ-RIVM-25812/2021	EPI_ISL_1705285	2021-04-02	Dutch COVID-19 response team	National Institute for Public Health and the Environment (RIVM)	Adam Meijer et al
Bonaire/BQ-RIVM-25820/2021	EPI_ISL_1705293	2021-04-02	Dutch COVID-19 response team	National Institute for Public Health and the Environment (RIVM)	Adam Meijer et al
Bonaire/BQ-RIVM-25828/2021	EPI_ISL_1705301	2021-04-05	Dutch COVID-19 response team	National Institute for Public Health and the Environment (RIVM)	Adam Meijer et al
Bonaire/BQ-RIVM-27378/2021	EPI_ISL_1792862	2021-04-07	Dutch COVID-19 response team	National Institute for Public Health and the Environment (RIVM)	Adam Meijer et al
Bonaire/BQ-RIVM-27386/2021	EPI_ISL_1792360	2021-04-08	Dutch COVID-19 response team	National Institute for Public Health and the Environment (RIVM)	Adam Meijer et al
Bonaire/BQ-RIVM-27410/2021	EPI_ISL_1792864	2021-04-12	Dutch COVID-19 response team	National Institute for Public Health and the Environment (RIVM)	Adam Meijer et al
Bonaire/BQ-RIVM-27422/2021	EPI_ISL_1792865	2021-04-14	Dutch COVID-19 response team	National Institute for Public Health and the Environment (RIVM)	Adam Meijer et al
BosniaandHerzegovina/04-Sarajevo/2020	EPI_ISL_467300	2020-04-08	General Hospital "Abdulah Nakas"	Alea Genetic Center	Rijad Konjhodzic et al
BosniaandHerzegovina/AGCOB820/2021	EPI_ISL_1731081	2021-02-08	General Hospital "Abdulah Nakas" Sarajevo	Alea Genetic Centre	Dino Pecar et al
BosniaandHerzegovina/AGCOB4239/2021	EPI_ISL_2029122	2021-05-05	General Hospital "Abdulah Nakas"	Alea Genetic Centre	Rijad Konjhodzic et al
BosniaandHerzegovina/AGCP570/2021	EPI_ISL_1653935	2021-02-21	Alea Genetic Center	Alea Genetic Center	Rijad Konjhodzic et al
BosniaandHerzegovina/ChVir7343/2020	EPI_ISL_462451	2020-03-19	Clinical Center, University of Sarajevo	Charite Universitatsmedizin Berlin, Institute of Virology	Victor M Corman et al
BosniaandHerzegovina/ChVir7346/2020	EPI_ISL_462453	2020-03-20	Clinical Center, University of Sarajevo	Charite Universitatsmedizin Berlin, Institute of Virology	Victor M Corman et al
BosniaandHerzegovina/ChVir7375/2020	EPI_ISL_462474	2020-03-29	Clinical Center, University of Sarajevo	Charite Universitatsmedizin Berlin, Institute of Virology	Victor M Corman et al
BosniaandHerzegovina/ChVir7382/2020	EPI_ISL_462472	2020-04-01	Clinical Center, University of Sarajevo	Charite Universitatsmedizin Berlin, Institute of Virology	Victor M Corman et al
BosniaandHerzegovina/ChVir7402/2020	EPI_ISL_462470	2020-04-22	Clinical Center, University of Sarajevo	Charite Universitatsmedizin Berlin, Institute of Virology	Victor M Corman et al
BosniaandHerzegovina/EL281/2021	EPI_ISL_2029260	2021-05-04	Ekstralab Tuzla	Alea Genetic Centre	Dino Pecar et al
BosniaandHerzegovina/KCUS1Z-2287/2021	EPI_ISL_1300655	2021-03-04	Cantonal Hospital Zenica; Department of Microbiological Diagnostics	Clinical Center, University of Sarajevo; Unit for Clinical Microbiology	Irma Salimoviƒá-Be≈°iƒá et al
BosniaandHerzegovina/KCUS3T/2021	EPI_ISL_1300652	2021-03-03	Institute of Public Health of Central Bosnia Canton, Travnik	Clinical Center, University of Sarajevo; Unit for Clinical Microbiology	Irma Salimoviƒá-Be≈°iƒá et al
BosniaandHerzegovina/KCUS21066/2021	EPI_ISL_1300659	2021-02-24	Clinical Center, University of Sarajevo; Unit for Clinical Microbiology	Clinical Center, University of Sarajevo; Unit for Clinical Microbiology	Irma Salimoviƒá-Be≈°iƒá et al
BosniaandHerzegovina/KCUS21214/2021	EPI_ISL_1300645	2021-02-24	Clinical Center, University of Sarajevo; Unit for Clinical Microbiology	Clinical Center, University of Sarajevo; Unit for Clinical Microbiology	Irma Salimoviƒá-Be≈°iƒá et al
BosniaandHerzegovina/KCUS21606/2021	EPI_ISL_1300658	2021-02-25	Clinical Center, University of Sarajevo; Unit for Clinical Microbiology	Clinical Center, University of Sarajevo; Unit for Clinical Microbiology	Irma Salimoviƒá-Be≈°iƒá et al
BosniaandHerzegovina/KCUS25235/2021	EPI_ISL_1300650	2021-03-03	Clinical Center, University of Sarajevo; Unit for Clinical Microbiology	Clinical Center, University of Sarajevo; Unit for Clinical Microbiology	Irma Salimoviƒá-Be≈°iƒá et al
BosniaandHerzegovina/KCUS27676/2021	EPI_ISL_1300657	2021-03-07	Clinical Center, University of Sarajevo; Unit for Clinical Microbiology	Clinical Center, University of Sarajevo; Unit for Clinical Microbiology	Irma Salimoviƒá-Be≈°iƒá et al
BosniaandHerzegovina/KCUS27759/2021	EPI_ISL_1240071	2021-03-07	Clinical Center, University of Sarajevo; Unit for Clinical Microbiology	Clinical Center, University of Sarajevo; Unit for Clinical Microbiology	Irma Salimoviƒá-Be≈°iƒá et al
BosniaandHerzegovina/VFS-UNSA-LMGFI003/2020	EPI_ISL_955142	2020-07-15	University of Sarajevo, Veterinary Faculty, Laboratory for Molecular Diagnostic and Research Laboratory	University of Sarajevo, Veterinary Faculty, Laboratory for Molecular Diagnostic and Research Laboratory	Goletiƒá T. et al
BosniaandHerzegovina/VFS-UNSA-LMGFI004/2020	EPI_ISL_955144	2020-08-20	University of Sarajevo, Veterinary Faculty, Laboratory for Molecular Diagnostic and Research Laboratory	University of Sarajevo, Veterinary Faculty, Laboratory for Molecular Diagnostic and Research Laboratory	Goletiƒá T. et al
BosniaandHerzegovina/VFS-UNSA-LMGFI005/2020	EPI_ISL_955146	2020-09-02	University of Sarajevo, Veterinary Faculty, Laboratory for Molecular Diagnostic and Research Laboratory	University of Sarajevo, Veterinary Faculty, Laboratory for Molecular Diagnostic and Research Laboratory	Goletiƒá T. et al
BosniaandHerzegovina/VFS-UNSA-LMGFI006/2020	EPI_ISL_955148	2020-09-14	University of Sarajevo, Veterinary Faculty, Laboratory for Molecular Diagnostic and Research Laboratory	University of Sarajevo, Veterinary Faculty, Laboratory for Molecular Diagnostic and Research Laboratory	Goletiƒá T. et al
BosniaandHerzegovina/VFS-UNSA-LMGFI007/2020	EPI_ISL_955150	2020-10-06	University of Sarajevo, Veterinary Faculty, Laboratory for Molecular Diagnostic and Research Laboratory	University of Sarajevo, Veterinary Faculty, Laboratory for Molecular Diagnostic and Research Laboratory	Goletiƒá T. et al
BosniaandHerzegovina/VFS-UNSA-LMGFI008/2020	EPI_ISL_955151	2020-10-28	University of Sarajevo, Veterinary Faculty, Laboratory for Molecular Diagnostic and Research Laboratory	University of Sarajevo, Veterinary Faculty, Laboratory for Molecular Diagnostic and Research Laboratory	Goletiƒá T. et al
BosniaandHerzegovina/VFS-UNSA-LMGFI010/2020	EPI_ISL_955156	2020-11-28	University of Sarajevo, Veterinary Faculty, Laboratory for Molecular Diagnostic and Research Laboratory	University of Sarajevo, Veterinary Faculty, Laboratory for Molecular Diagnostic and Research Laboratory	Goletiƒá T. et al
BosniaandHerzegovina/VFS-UNSA-LMGFI020/2021	EPI_ISL_955210	2021-01-21	University of Sarajevo, Veterinary Faculty, Laboratory for Molecular Diagnostic and Research Laboratory	University of Sarajevo, Veterinary Faculty, Laboratory for Molecular Diagnostic and Research Laboratory	Goletiƒá ≈†. et al
BosniaandHerzegovina/VFS-UNSA-LMGFI028/2021	EPI_ISL_1016884	2021-02-04	University of Sarajevo, Veterinary Faculty, Laboratory for Molecular Diagnostic and Research Laboratory	University of Sarajevo, Veterinary Faculty, Laboratory for Molecular Diagnostic and Research Laboratory	Goletic T. et al
BosniaandHerzegovina/VFS-UNSA-LMGFI029/2021	EPI_ISL_1016885	2021-02-05	University of Sarajevo, Veterinary Faculty, Laboratory for Molecular Diagnostic and Research Laboratory	University of Sarajevo, Veterinary Faculty, Laboratory for Molecular Diagnostic and Research Laboratory	Goletic S. et al
BosniaandHerzegovina/VFS-UNSA-LMGFI030/2021	EPI_ISL_1016968	2021-02-09	University of Sarajevo, Veterinary Faculty, Laboratory for Molecular Diagnostic and Research Laboratory	University of Sarajevo, Veterinary Faculty, Laboratory for Molecular Diagnostic and Research Laboratory	Goletic S. et al
BosniaandHerzegovina/VFS-UNSA-LMGFI032/2021	EPI_ISL_1016970	2021-02-11	University of Sarajevo, Veterinary Faculty, Laboratory for Molecular Diagnostic and Research Laboratory	University of Sarajevo, Veterinary Faculty, Laboratory for Molecular Diagnostic and Research Laboratory	Goletic S. et al
Botswana/BOT2624/2020	EPI_ISL_560387	2020-04-05	National Health Laboratory	Botswana Institute for Technology Research and Innovation	Kefentse Arnold Tumedi et al
Botswana/BOT4161/2020	EPI_ISL_560388	2020-04-16	National Health Laboratory	Botswana Institute for Technology Research and Innovation	Kefentse Arnold Tumedi et al
Botswana/BOT324178/2020	EPI_ISL_1677720	2020-11-21	National Health Laboratory	Botswana Institute for Technology Research and Innovation	Kefentse Arnold Tumedi et al
Botswana/BOT330770/2021	EPI_ISL_1677722	2021-01-27	National Health Laboratory	Botswana Institute for Technology Research and Innovation	Kefentse Arnold Tumedi et al
Botswana/BOT360438/2021	EPI_ISL_1677737	2021-02-04	National Health Laboratory	Botswana Institute for Technology Research and Innovation	Kefentse Arnold Tumedi et al
Botswana/BOT361245/2021	EPI_ISL_1677716	2021-02-05	National Health Laboratory	Botswana Institute for Technology Research and Innovation	Kefentse Arnold Tumedi et al
Botswana/BOT361367/2021	EPI_ISL_1677718	2021-02-05	National Health Laboratory	Botswana Institute for Technology Research and Innovation	Kefentse Arnold Tumedi et al
Botswana/BOT367690/2021	EPI_ISL_1677733	2021-02-16	National Health Laboratory	Botswana Institute for Technology Research and Innovation	Kefentse Arnold Tumedi et al
Botswana/CV1507413/2021	EPI_ISL_940776	2021-01-20	Botswana Harvard HIV Reference Laboratory	Botswana Harvard HIV Reference Laboratory	Sikhulile Moyo et al
Botswana/R06B50_BHP_AAB23985/2021	EPI_ISL_1307686	2021-03-11	Botswana Harvard HIV Reference Laboratory	Botswana Harvard HIV Reference Laboratory	Sikhulile Moyo et al
Botswana/R8B30_BHP_CV0501858/2020	EPI_ISL_1516847	2020-12-16	Botswana Harvard HIV Reference Laboratory	Botswana Harvard HIV Reference Laboratory	Sikhulile Wonderful T. Choga et al
Botswana/R09B37-BHP-AAB25128/2021	EPI_ISL_1524880	2021-03-13	Botswana Harvard HIV Reference Laboratory	Botswana Harvard HIV Reference Laboratory	Sikhulile Wonderful T. Choga et al
Botswana/R09B46-BHP-CV1616781/2021	EPI_ISL_1524885	2021-03-12	Botswana Harvard HIV Reference Laboratory	Botswana Harvard HIV Reference Laboratory	Sikhulile Wonderful T. Choga et al
Brazil/2PWLHCPA/2021	NA	NA	NA	NA	NA
Brazil/25VGFSSHCPA/2021	NA	NA	NA	NA	NA
Brazil/31GGPHCPA/2020	NA	NA	NA	NA	NA
Brazil/35MGSMHCPA/2020	NA	NA	NA	NA	NA
Brazil/AC-05MH/2020	EPI_ISL_1251212	2020-08	Raimundo Reginaldo de Almeida	MOA Lab	Vanessa C. Nicolete et al
Brazil/AC-07MLGA/2020	EPI_ISL_1251214	2020-08	Raimundo Reginaldo de Almeida	MOA Lab	Vanessa C. Nicolete et al
Brazil/AC-12EFC/2020	EPI_ISL_1251217	2020-08	Raimundo Reginaldo de Almeida	MOA Lab	Vanessa C. Nicolete et al
Brazil/AC-13FGA/2020	EPI_ISL_1251219	2020-08	Raimundo Reginaldo de Almeida	MOA Lab	Vanessa C. Nicolete et al
Brazil/AC-18KSC/2020	EPI_ISL_1251224	2020-08	Raimundo Reginaldo de Almeida	MOA Lab	Vanessa C. Nicolete et al
Brazil/AC-21JMPS/2020	EPI_ISL_1251215	2020-08	Raimundo Reginaldo de Almeida	MOA Lab	Vanessa C. Nicolete et al
Brazil/AC-31AAO/2020	EPI_ISL_1251220	2020-08	Raimundo Reginaldo de Almeida	MOA Lab	Vanessa C. Nicolete et al
Brazil/AC-33JRNP/2020	EPI_ISL_1251222	2020-08	Raimundo Reginaldo de Almeida	MOA Lab	Vanessa C. Nicolete et al
Brazil/AC-34AAS/2020	EPI_ISL_1251225	2020-08	Raimundo Reginaldo de Almeida	MOA Lab	Vanessa C. Nicolete et al
Brazil/AC-35SMFAS/2020	EPI_ISL_1251213	2020-08	Raimundo Reginaldo de Almeida	MOA Lab	Vanessa C. Nicolete et al
Brazil/AC-36FOS/2020	EPI_ISL_1251216	2020-08	Raimundo Reginaldo de Almeida	MOA Lab	Vanessa C. Nicolete et al
Brazil/AC-40RPCL/2020	EPI_ISL_1251218	2020-08	Raimundo Reginaldo de Almeida	MOA Lab	Vanessa C. Nicolete et al
Brazil/AC-43TFR/2020	EPI_ISL_1251223	2020-08	Raimundo Reginaldo de Almeida	MOA Lab	Vanessa C. Nicolete et al
Brazil/AC-46MEFB/2020	EPI_ISL_1251221	2020-08	Raimundo Reginaldo de Almeida	MOA Lab	Vanessa C. Nicolete et al
Brazil/AC-IEC1200-177787/2020	EPI_ISL_2248780	2020-12-15	Laborat√≥rio Central de Sa√∫de P√∫blica do Acre	Coordena√ß√£o Geral de Laborat√≥rios de Sa√∫de P√∫blica (CGLAB/DAEVS/SVS/MS)	Vagner Fonseca et al
Brazil/AC-IEC1200-177788/2021	EPI_ISL_2245062	2021-01-30	Laborat√≥rio Central de Sa√∫de P√∫blica do Acre	Coordena√ß√£o Geral de Laborat√≥rios de Sa√∫de P√∫blica (CGLAB/DAEVS/SVS/MS)	Vagner Fonseca et al
Brazil/AC-IEC1200-177789/2021	EPI_ISL_2248781	2021-01-14	Laborat√≥rio Central de Sa√∫de P√∫blica do Acre	Coordena√ß√£o Geral de Laborat√≥rios de Sa√∫de P√∫blica (CGLAB/DAEVS/SVS/MS)	Vagner Fonseca et al
Brazil/AC-IEC162526/2020	EPI_ISL_848599	2020-03-18	ÔªøEvandro Chagas Institute	ÔªøEvandro Chagas Institute	Santos et al
Brazil/AC-IEC162533/2020	EPI_ISL_848602	2020-03-17	ÔªøEvandro Chagas Institute	ÔªøEvandro Chagas Institute	Santos et al
Brazil/AC-IEC162535/2020	EPI_ISL_458139	2020-03-18	ÔªøEvandro Chagas Institute	ÔªøEvandro Chagas Institute	Santos et al
Brazil/AC-IEC162536/2020	EPI_ISL_848600	2020-03-18	ÔªøEvandro Chagas Institute	ÔªøEvandro Chagas Institute	Santos et al
Brazil/AC-IEC162577/2020	EPI_ISL_848601	2020-03-18	ÔªøEvandro Chagas Institute	ÔªøEvandro Chagas Institute	Santos et al
Brazil/AC-IEC162591/2020	EPI_ISL_848627	2020-03-22	ÔªøEvandro Chagas Institute	ÔªøEvandro Chagas Institute	Santos et al
Brazil/AC-IEC168034/2020	EPI_ISL_848573	2020-05-22	ÔªøEvandro Chagas Institute	ÔªøEvandro Chagas Institute	Santos et al
Brazil/AC-IEC168036/2020	EPI_ISL_848574	2020-05-21	ÔªøEvandro Chagas Institute	ÔªøEvandro Chagas Institute	Santos et al
Brazil/AC-IEC169737/2020	EPI_ISL_848612	2020-06-10	ÔªøEvandro Chagas Institute	ÔªøEvandro Chagas Institute	Santos et al
Brazil/AC-IEC169749/2020	EPI_ISL_848613	2020-06-04	ÔªøEvandro Chagas Institute	ÔªøEvandro Chagas Institute	Santos et al
Brazil/AC-IEC169756/2020	EPI_ISL_848603	1905-07-12	ÔªøEvandro Chagas Institute	ÔªøEvandro Chagas Institute	Santos et al
Brazil/AL-BA1200-270012566/2020	EPI_ISL_2308419	2020-11-23	Laborat√≥rio Central de Sa√∫de P√∫blica de Alagoas	Coordena√ß√£o Geral de Laborat√≥rios de Sa√∫de P√∫blica (CGLAB/DAEVS/SVS/MS)	Vagner Fonseca et al
Brazil/AL-BA1200-270012592/2020	EPI_ISL_2308452	2020-11-23	Laborat√≥rio Central de Sa√∫de P√∫blica de Alagoas	Coordena√ß√£o Geral de Laborat√≥rios de Sa√∫de P√∫blica (CGLAB/DAEVS/SVS/MS)	Vagner Fonseca et al
Brazil/AL-BA1200-270012833/2020	EPI_ISL_2308418	2020-11-23	Laborat√≥rio Central de Sa√∫de P√∫blica de Alagoas	Coordena√ß√£o Geral de Laborat√≥rios de Sa√∫de P√∫blica (CGLAB/DAEVS/SVS/MS)	Vagner Fonseca et al
Brazil/AL-BA1200-270014004/2020	EPI_ISL_2308435	2020-11-29	Laborat√≥rio Central de Sa√∫de P√∫blica de Alagoas	Coordena√ß√£o Geral de Laborat√≥rios de Sa√∫de P√∫blica (CGLAB/DAEVS/SVS/MS)	Vagner Fonseca et al
Brazil/AL-BA1200-270014713/2020	EPI_ISL_2308431	2020-12-01	Laborat√≥rio Central de Sa√∫de P√∫blica de Alagoas	Coordena√ß√£o Geral de Laborat√≥rios de Sa√∫de P√∫blica (CGLAB/DAEVS/SVS/MS)	Vagner Fonseca et al
Brazil/AL-BA1200-270014722/2020	EPI_ISL_2308408	2020-12-02	Laborat√≥rio Central de Sa√∫de P√∫blica de Alagoas	Coordena√ß√£o Geral de Laborat√≥rios de Sa√∫de P√∫blica (CGLAB/DAEVS/SVS/MS)	Vagner Fonseca et al
Brazil/AL-BA1200-270016404/2020	EPI_ISL_2308422	2020-12-06	Laborat√≥rio Central de Sa√∫de P√∫blica de Alagoas	Coordena√ß√£o Geral de Laborat√≥rios de Sa√∫de P√∫blica (CGLAB/DAEVS/SVS/MS)	Vagner Fonseca et al
Brazil/AL-BA1200-270016525/2020	EPI_ISL_2308459	2020-12-07	Laborat√≥rio Central de Sa√∫de P√∫blica de Alagoas	Coordena√ß√£o Geral de Laborat√≥rios de Sa√∫de P√∫blica (CGLAB/DAEVS/SVS/MS)	Vagner Fonseca et al
Brazil/AL-BA1200-270016757/2020	EPI_ISL_2308448	2020-12-07	Laborat√≥rio Central de Sa√∫de P√∫blica de Alagoas	Coordena√ß√£o Geral de Laborat√≥rios de Sa√∫de P√∫blica (CGLAB/DAEVS/SVS/MS)	Vagner Fonseca et al
Brazil/AL-BA1200-270019346/2020	EPI_ISL_2308425	2020-12-14	Laborat√≥rio Central de Sa√∫de P√∫blica de Alagoas	Coordena√ß√£o Geral de Laborat√≥rios de Sa√∫de P√∫blica (CGLAB/DAEVS/SVS/MS)	Vagner Fonseca et al
Brazil/AL-BA1200-270019495/2020	EPI_ISL_2308443	2020-12-14	Laborat√≥rio Central de Sa√∫de P√∫blica de Alagoas	Coordena√ß√£o Geral de Laborat√≥rios de Sa√∫de P√∫blica (CGLAB/DAEVS/SVS/MS)	Vagner Fonseca et al
Brazil/AL-BA1200-270020229/2020	EPI_ISL_2308469	2020-12-16	Laborat√≥rio Central de Sa√∫de P√∫blica de Alagoas	Coordena√ß√£o Geral de Laborat√≥rios de Sa√∫de P√∫blica (CGLAB/DAEVS/SVS/MS)	Vagner Fonseca et al
Brazil/AL-BA1200-270021287/2020	EPI_ISL_2308445	2020-12-18	Laborat√≥rio Central de Sa√∫de P√∫blica de Alagoas	Coordena√ß√£o Geral de Laborat√≥rios de Sa√∫de P√∫blica (CGLAB/DAEVS/SVS/MS)	Vagner Fonseca et al
Brazil/AL-BA1200-270021590/2020	EPI_ISL_2308447	2020-12-21	Laborat√≥rio Central de Sa√∫de P√∫blica de Alagoas	Coordena√ß√£o Geral de Laborat√≥rios de Sa√∫de P√∫blica (CGLAB/DAEVS/SVS/MS)	Vagner Fonseca et al
Brazil/AL-BA1200-270022273/2020	EPI_ISL_2308440	2020-12-22	Laborat√≥rio Central de Sa√∫de P√∫blica de Alagoas	Coordena√ß√£o Geral de Laborat√≥rios de Sa√∫de P√∫blica (CGLAB/DAEVS/SVS/MS)	Vagner Fonseca et al
Brazil/AL-BA1200-270025741/2021	EPI_ISL_2308423	2021-01-01	Laborat√≥rio Central de Sa√∫de P√∫blica de Alagoas	Coordena√ß√£o Geral de Laborat√≥rios de Sa√∫de P√∫blica (CGLAB/DAEVS/SVS/MS)	Vagner Fonseca et al
Brazil/AL-BA1200-270025796/2021	EPI_ISL_2308430	2021-01-02	Laborat√≥rio Central de Sa√∫de P√∫blica de Alagoas	Coordena√ß√£o Geral de Laborat√≥rios de Sa√∫de P√∫blica (CGLAB/DAEVS/SVS/MS)	Vagner Fonseca et al
Brazil/AL-BA1200-270025920/2021	EPI_ISL_2308449	2021-01-02	Laborat√≥rio Central de Sa√∫de P√∫blica de Alagoas	Coordena√ß√£o Geral de Laborat√≥rios de Sa√∫de P√∫blica (CGLAB/DAEVS/SVS/MS)	Vagner Fonseca et al
Brazil/AL-BA1200-270025934/2021	EPI_ISL_2308412	2021-01-02	Laborat√≥rio Central de Sa√∫de P√∫blica de Alagoas	Coordena√ß√£o Geral de Laborat√≥rios de Sa√∫de P√∫blica (CGLAB/DAEVS/SVS/MS)	Vagner Fonseca et al
Brazil/AL-BA1200-270026085/2021	EPI_ISL_2308461	2021-01-04	Laborat√≥rio Central de Sa√∫de P√∫blica de Alagoas	Coordena√ß√£o Geral de Laborat√≥rios de Sa√∫de P√∫blica (CGLAB/DAEVS/SVS/MS)	Vagner Fonseca et al
Brazil/AL-BA1200-270026782/2021	EPI_ISL_2308428	2021-01-05	Laborat√≥rio Central de Sa√∫de P√∫blica de Alagoas	Coordena√ß√£o Geral de Laborat√≥rios de Sa√∫de P√∫blica (CGLAB/DAEVS/SVS/MS)	Vagner Fonseca et al
Brazil/AL-BA1200-270028466/2021	EPI_ISL_2308455	2021-01-09	Laborat√≥rio Central de Sa√∫de P√∫blica de Alagoas	Coordena√ß√£o Geral de Laborat√≥rios de Sa√∫de P√∫blica (CGLAB/DAEVS/SVS/MS)	Vagner Fonseca et al
Brazil/AL-BA1200-270028540/2021	EPI_ISL_2308444	2021-01-10	Laborat√≥rio Central de Sa√∫de P√∫blica de Alagoas	Coordena√ß√£o Geral de Laborat√≥rios de Sa√∫de P√∫blica (CGLAB/DAEVS/SVS/MS)	Vagner Fonseca et al
Brazil/AL-BA1200-270029081/2021	EPI_ISL_2308406	2021-01-12	Laborat√≥rio Central de Sa√∫de P√∫blica de Alagoas	Coordena√ß√£o Geral de Laborat√≥rios de Sa√∫de P√∫blica (CGLAB/DAEVS/SVS/MS)	Vagner Fonseca et al
Brazil/AL-BA1200-270031416/2021	EPI_ISL_2308410	2021-01-18	Laborat√≥rio Central de Sa√∫de P√∫blica de Alagoas	Coordena√ß√£o Geral de Laborat√≥rios de Sa√∫de P√∫blica (CGLAB/DAEVS/SVS/MS)	Vagner Fonseca et al
Brazil/AL-BA1200-270031568/2021	EPI_ISL_2308429	2021-01-18	Laborat√≥rio Central de Sa√∫de P√∫blica de Alagoas	Coordena√ß√£o Geral de Laborat√≥rios de Sa√∫de P√∫blica (CGLAB/DAEVS/SVS/MS)	Vagner Fonseca et al
Brazil/AL-BA1200-270032138/2021	EPI_ISL_2308432	2021-01-20	Laborat√≥rio Central de Sa√∫de P√∫blica de Alagoas	Coordena√ß√£o Geral de Laborat√≥rios de Sa√∫de P√∫blica (CGLAB/DAEVS/SVS/MS)	Vagner Fonseca et al
Brazil/AL-BA1200-270032617/2021	EPI_ISL_2308405	2021-01-21	Laborat√≥rio Central de Sa√∫de P√∫blica de Alagoas	Coordena√ß√£o Geral de Laborat√≥rios de Sa√∫de P√∫blica (CGLAB/DAEVS/SVS/MS)	Vagner Fonseca et al
Brazil/AL-BA1200-270033302/2021	EPI_ISL_2308426	2021-01-22	Laborat√≥rio Central de Sa√∫de P√∫blica de Alagoas	Coordena√ß√£o Geral de Laborat√≥rios de Sa√∫de P√∫blica (CGLAB/DAEVS/SVS/MS)	Vagner Fonseca et al
Brazil/AL-BA1200-270033476/2021	EPI_ISL_2308450	2021-01-24	Laborat√≥rio Central de Sa√∫de P√∫blica de Alagoas	Coordena√ß√£o Geral de Laborat√≥rios de Sa√∫de P√∫blica (CGLAB/DAEVS/SVS/MS)	Vagner Fonseca et al
Brazil/AL-BA1200-270035574/2021	EPI_ISL_2308441	2021-01-31	Laborat√≥rio Central de Sa√∫de P√∫blica de Alagoas	Coordena√ß√£o Geral de Laborat√≥rios de Sa√∫de P√∫blica (CGLAB/DAEVS/SVS/MS)	Vagner Fonseca et al
Brazil/AL-BA1200-270035596/2021	EPI_ISL_2308463	2021-01-31	Laborat√≥rio Central de Sa√∫de P√∫blica de Alagoas	Coordena√ß√£o Geral de Laborat√≥rios de Sa√∫de P√∫blica (CGLAB/DAEVS/SVS/MS)	Vagner Fonseca et al
Brazil/AL-BA1200-270035612/2021	EPI_ISL_2308420	2021-01-31	Laborat√≥rio Central de Sa√∫de P√∫blica de Alagoas	Coordena√ß√£o Geral de Laborat√≥rios de Sa√∫de P√∫blica (CGLAB/DAEVS/SVS/MS)	Vagner Fonseca et al
Brazil/AL-BA1200-270040554/2021	EPI_ISL_2308442	2021-02-12	Laborat√≥rio Central de Sa√∫de P√∫blica de Alagoas	Coordena√ß√£o Geral de Laborat√≥rios de Sa√∫de P√∫blica (CGLAB/DAEVS/SVS/MS)	Vagner Fonseca et al
Brazil/AL-BA1200-270040753/2021	EPI_ISL_2308462	2021-02-13	Laborat√≥rio Central de Sa√∫de P√∫blica de Alagoas	Coordena√ß√£o Geral de Laborat√≥rios de Sa√∫de P√∫blica (CGLAB/DAEVS/SVS/MS)	Vagner Fonseca et al
Brazil/AL-BA1200-270042690/2021	EPI_ISL_2308451	2021-02-19	Laborat√≥rio Central de Sa√∫de P√∫blica de Alagoas	Coordena√ß√£o Geral de Laborat√≥rios de Sa√∫de P√∫blica (CGLAB/DAEVS/SVS/MS)	Vagner Fonseca et al
Brazil/AL-BA1200-270042841/2021	EPI_ISL_2308421	2021-02-19	Laborat√≥rio Central de Sa√∫de P√∫blica de Alagoas	Coordena√ß√£o Geral de Laborat√≥rios de Sa√∫de P√∫blica (CGLAB/DAEVS/SVS/MS)	Vagner Fonseca et al
Brazil/AL-BA1200-270043277/2021	EPI_ISL_2308401	2021-02-20	Laborat√≥rio Central de Sa√∫de P√∫blica de Alagoas	Coordena√ß√£o Geral de Laborat√≥rios de Sa√∫de P√∫blica (CGLAB/DAEVS/SVS/MS)	Vagner Fonseca et al
Brazil/AL-BA1200-270043294/2021	EPI_ISL_2308424	2021-02-21	Laborat√≥rio Central de Sa√∫de P√∫blica de Alagoas	Coordena√ß√£o Geral de Laborat√≥rios de Sa√∫de P√∫blica (CGLAB/DAEVS/SVS/MS)	Vagner Fonseca et al
Brazil/AL-BA1200-270043309/2021	EPI_ISL_2308400	2021-02-21	Laborat√≥rio Central de Sa√∫de P√∫blica de Alagoas	Coordena√ß√£o Geral de Laborat√≥rios de Sa√∫de P√∫blica (CGLAB/DAEVS/SVS/MS)	Vagner Fonseca et al
Brazil/AL-FIOCRUZ-837/2020	EPI_ISL_427292	2020-03-18	Laborat√≥rio Central de Sa√∫de P√∫blica do Estado de Alagoas (LACEN-AL)	Laboratory of Respiratory Viruses and Measles, Oswaldo Cruz Institute, FIOCRUZ	Paola Resende et al
Brazil/AL-FIOCRUZ-4282/2021	EPI_ISL_1181396	2021-01-24	Laboratorio Central de Saude Publica do Estado do Alagoas (LACEN-AL)	Laboratory of Respiratory Viruses and Measles, Oswaldo Cruz Institute, FIOCRUZ	Paola Resende et al
Brazil/AL-FIOCRUZ-4298/2021	EPI_ISL_1181365	2021-01-18	Laboratorio Central de Saude Publica do Estado do Alagoas (LACEN-AL)	Laboratory of Respiratory Viruses and Measles, Oswaldo Cruz Institute, FIOCRUZ	Paola Resende et al
Brazil/AL-FIOCRUZ-4786/2021	EPI_ISL_1219135	2021-01-27	Laboratorio Central de Saude Publica do Estado do Alagoas (LACEN-AL)	Laboratory of Respiratory Viruses and Measles, Oswaldo Cruz Institute, FIOCRUZ	Paola Resende et al
Brazil/AL-FIOCRUZ-4795/2021	EPI_ISL_1219134	2021-01-27	Laboratorio Central de Saude Publica do Estado do Alagoas (LACEN-AL)	Laboratory of Respiratory Viruses and Measles, Oswaldo Cruz Institute, FIOCRUZ	Paola Resende et al
Brazil/AL-FIOCRUZ-8935/2021	EPI_ISL_2038964	2021-02-11	Laboratorio Central de Saude Publica do Estado do Alagoas (LACEN-AL)	Laboratory of Respiratory Viruses and Measles, Oswaldo Cruz Institute, FIOCRUZ	Paola Resende et al
Brazil/AL-FIOCRUZ-18743/2021	EPI_ISL_2157412	2021-03-04	Laboratorio Central de Saude Publica do Esatado de Alagoas (LACEN/AL)	Laboratory of Respiratory Viruses and Measles, Oswaldo Cruz Institute, FIOCRUZ	Paola Resende et al
Brazil/AL-FIOCRUZ-18745/2021	EPI_ISL_2157415	2021-03-05	Laboratorio Central de Saude Publica do Esatado de Alagoas (LACEN/AL)	Laboratory of Respiratory Viruses and Measles, Oswaldo Cruz Institute, FIOCRUZ	Paola Resende et al
Brazil/AL-FIOCRUZ-18746/2021	EPI_ISL_2157414	2021-03-05	Laboratorio Central de Saude Publica do Esatado de Alagoas (LACEN/AL)	Laboratory of Respiratory Viruses and Measles, Oswaldo Cruz Institute, FIOCRUZ	Paola Resende et al
Brazil/AL-FIOCRUZ-18748/2021	EPI_ISL_2157422	2021-03-08	Laboratorio Central de Saude Publica do Esatado de Alagoas (LACEN/AL)	Laboratory of Respiratory Viruses and Measles, Oswaldo Cruz Institute, FIOCRUZ	Paola Resende et al
Brazil/AL-FIOCRUZ-18750/2021	EPI_ISL_2157451	2021-03-10	Laboratorio Central de Saude Publica do Esatado de Alagoas (LACEN/AL)	Laboratory of Respiratory Viruses and Measles, Oswaldo Cruz Institute, FIOCRUZ	Paola Resende et al
Brazil/AL-FIOCRUZ-18751/2021	EPI_ISL_2157461	2021-03-11	Laboratorio Central de Saude Publica do Esatado de Alagoas (LACEN/AL)	Laboratory of Respiratory Viruses and Measles, Oswaldo Cruz Institute, FIOCRUZ	Paola Resende et al
Brazil/AL-FIOCRUZ-18755/2021	EPI_ISL_2157489	2021-03-16	Laboratorio Central de Saude Publica do Esatado de Alagoas (LACEN/AL)	Laboratory of Respiratory Viruses and Measles, Oswaldo Cruz Institute, FIOCRUZ	Paola Resende et al
Brazil/AL-FIOCRUZ-18756/2021	EPI_ISL_2157490	2021-03-16	Laboratorio Central de Saude Publica do Esatado de Alagoas (LACEN/AL)	Laboratory of Respiratory Viruses and Measles, Oswaldo Cruz Institute, FIOCRUZ	Paola Resende et al
Brazil/AL-FIOCRUZ-18759/2021	EPI_ISL_2157507	2021-03-21	Laboratorio Central de Saude Publica do Esatado de Alagoas (LACEN/AL)	Laboratory of Respiratory Viruses and Measles, Oswaldo Cruz Institute, FIOCRUZ	Paola Resende et al
Brazil/AL-FIOCRUZ-18760/2021	EPI_ISL_2157508	2021-03-21	Laboratorio Central de Saude Publica do Esatado de Alagoas (LACEN/AL)	Laboratory of Respiratory Viruses and Measles, Oswaldo Cruz Institute, FIOCRUZ	Paola Resende et al
Brazil/AL-FIOCRUZ-18761/2021	EPI_ISL_2157509	2021-03-22	Laboratorio Central de Saude Publica do Esatado de Alagoas (LACEN/AL)	Laboratory of Respiratory Viruses and Measles, Oswaldo Cruz Institute, FIOCRUZ	Paola Resende et al
Brazil/AL-FIOCRUZ-18762/2021	EPI_ISL_2157512	2021-03-24	Laboratorio Central de Saude Publica do Esatado de Alagoas (LACEN/AL)	Laboratory of Respiratory Viruses and Measles, Oswaldo Cruz Institute, FIOCRUZ	Paola Resende et al
Brazil/AL-FIOCRUZ-18764/2021	EPI_ISL_2157514	2021-03-25	Laboratorio Central de Saude Publica do Esatado de Alagoas (LACEN/AL)	Laboratory of Respiratory Viruses and Measles, Oswaldo Cruz Institute, FIOCRUZ	Paola Resende et al
Brazil/AL-FIOCRUZ-18768/2021	EPI_ISL_2157519	2021-03-29	Laboratorio Central de Saude Publica do Esatado de Alagoas (LACEN/AL)	Laboratory of Respiratory Viruses and Measles, Oswaldo Cruz Institute, FIOCRUZ	Paola Resende et al
Brazil/AL-FIOCRUZ-18769/2021	EPI_ISL_2157520	2021-03-29	Laboratorio Central de Saude Publica do Esatado de Alagoas (LACEN/AL)	Laboratory of Respiratory Viruses and Measles, Oswaldo Cruz Institute, FIOCRUZ	Paola Resende et al
Brazil/AL-FIOCRUZ-18770/2021	EPI_ISL_2157521	2021-03-29	Laboratorio Central de Saude Publica do Esatado de Alagoas (LACEN/AL)	Laboratory of Respiratory Viruses and Measles, Oswaldo Cruz Institute, FIOCRUZ	Paola Resende et al
Brazil/AL-FIOCRUZ-18771/2021	EPI_ISL_2157522	2021-04-02	Laboratorio Central de Saude Publica do Esatado de Alagoas (LACEN/AL)	Laboratory of Respiratory Viruses and Measles, Oswaldo Cruz Institute, FIOCRUZ	Paola Resende et al
Brazil/AL-FIOCRUZ-18772/2021	EPI_ISL_2157523	2021-04-02	Laboratorio Central de Saude Publica do Esatado de Alagoas (LACEN/AL)	Laboratory of Respiratory Viruses and Measles, Oswaldo Cruz Institute, FIOCRUZ	Paola Resende et al
Brazil/AL-FIOCRUZ-20108/2021	EPI_ISL_2157541	2021-04-17	Laboratorio Central de Saude Publica do Esatado de Alagoas (LACEN/AL)	Laboratory of Respiratory Viruses and Measles, Oswaldo Cruz Institute, FIOCRUZ	Paola Resende et al
Brazil/AL-FIOCRUZ-21454/2021	EPI_ISL_2274062	2021-03-02	Laboratorio Central de Saude Publica do Estado de Alagoas (LACEN/AL)	Laboratory of Respiratory Viruses and Measles, Oswaldo Cruz Institute, FIOCRUZ	Paola Resende et al
Brazil/AL-FIOCRUZ-21464/2021	EPI_ISL_2274046	2021-04-05	Laboratorio Central de Saude Publica do Estado de Alagoas (LACEN/AL)	Laboratory of Respiratory Viruses and Measles, Oswaldo Cruz Institute, FIOCRUZ	Paola Resende et al
Brazil/AL-FIOCRUZ-21469/2021	EPI_ISL_2274058	2021-03-27	Laboratorio Central de Saude Publica do Estado de Alagoas (LACEN/AL)	Laboratory of Respiratory Viruses and Measles, Oswaldo Cruz Institute, FIOCRUZ	Paola Resende et al
Brazil/AL-FIOCRUZ-21470/2021	EPI_ISL_2274059	2021-04-08	Laboratorio Central de Saude Publica do Estado de Alagoas (LACEN/AL)	Laboratory of Respiratory Viruses and Measles, Oswaldo Cruz Institute, FIOCRUZ	Paola Resende et al
Brazil/AL-FIOCRUZ-21471/2021	EPI_ISL_2274045	2021-04-08	Laboratorio Central de Saude Publica do Estado de Alagoas (LACEN/AL)	Laboratory of Respiratory Viruses and Measles, Oswaldo Cruz Institute, FIOCRUZ	Paola Resende et al
Brazil/AL-FIOCRUZ-21472/2021	EPI_ISL_2274060	2021-04-11	Laboratorio Central de Saude Publica do Estado de Alagoas (LACEN/AL)	Laboratory of Respiratory Viruses and Measles, Oswaldo Cruz Institute, FIOCRUZ	Paola Resende et al
Brazil/AL-FIOCRUZ-21473/2021	EPI_ISL_2274048	2021-04-11	Laboratorio Central de Saude Publica do Estado de Alagoas (LACEN/AL)	Laboratory of Respiratory Viruses and Measles, Oswaldo Cruz Institute, FIOCRUZ	Paola Resende et al
Brazil/AL-FIOCRUZ-21475/2021	EPI_ISL_2274063	2021-04-09	Laboratorio Central de Saude Publica do Estado de Alagoas (LACEN/AL)	Laboratory of Respiratory Viruses and Measles, Oswaldo Cruz Institute, FIOCRUZ	Paola Resende et al
Brazil/AL-FIOCRUZ-21476/2021	EPI_ISL_2274042	2021-04-13	Laboratorio Central de Saude Publica do Estado de Alagoas (LACEN/AL)	Laboratory of Respiratory Viruses and Measles, Oswaldo Cruz Institute, FIOCRUZ	Paola Resende et al
Brazil/AL-FIOCRUZ-21477/2021	EPI_ISL_2274043	2021-04-14	Laboratorio Central de Saude Publica do Estado de Alagoas (LACEN/AL)	Laboratory of Respiratory Viruses and Measles, Oswaldo Cruz Institute, FIOCRUZ	Paola Resende et al
Brazil/AL-FIOCRUZ-21478/2021	EPI_ISL_2274047	2021-04-14	Laboratorio Central de Saude Publica do Estado de Alagoas (LACEN/AL)	Laboratory of Respiratory Viruses and Measles, Oswaldo Cruz Institute, FIOCRUZ	Paola Resende et al
Brazil/AL-FIOCRUZ-21479/2021	EPI_ISL_2274049	2021-04-17	Laboratorio Central de Saude Publica do Estado de Alagoas (LACEN/AL)	Laboratory of Respiratory Viruses and Measles, Oswaldo Cruz Institute, FIOCRUZ	Paola Resende et al
Brazil/AL-FIOCRUZ-21480/2021	EPI_ISL_2274057	2021-04-18	Laboratorio Central de Saude Publica do Estado de Alagoas (LACEN/AL)	Laboratory of Respiratory Viruses and Measles, Oswaldo Cruz Institute, FIOCRUZ	Paola Resende et al
Brazil/AL-FIOCRUZ-21481/2021	EPI_ISL_2274050	2021-04-18	Laboratorio Central de Saude Publica do Estado de Alagoas (LACEN/AL)	Laboratory of Respiratory Viruses and Measles, Oswaldo Cruz Institute, FIOCRUZ	Paola Resende et al
Brazil/AL-FIOCRUZ-21482/2021	EPI_ISL_2274051	2021-04-18	Laboratorio Central de Saude Publica do Estado de Alagoas (LACEN/AL)	Laboratory of Respiratory Viruses and Measles, Oswaldo Cruz Institute, FIOCRUZ	Paola Resende et al
Brazil/AL-FIOCRUZ-21483/2021	EPI_ISL_2274044	2021-04-19	Laboratorio Central de Saude Publica do Estado de Alagoas (LACEN/AL)	Laboratory of Respiratory Viruses and Measles, Oswaldo Cruz Institute, FIOCRUZ	Paola Resende et al
Brazil/AL-FIOCRUZ-21484/2021	EPI_ISL_2274070	2021-04-19	Laboratorio Central de Saude Publica do Estado de Alagoas (LACEN/AL)	Laboratory of Respiratory Viruses and Measles, Oswaldo Cruz Institute, FIOCRUZ	Paola Resende et al
Brazil/AL-FIOCRUZ-21485/2021	EPI_ISL_2274065	2021-04-19	Laboratorio Central de Saude Publica do Estado de Alagoas (LACEN/AL)	Laboratory of Respiratory Viruses and Measles, Oswaldo Cruz Institute, FIOCRUZ	Paola Resende et al
Brazil/AL-FIOCRUZ-21486/2021	EPI_ISL_2274071	2021-04-20	Laboratorio Central de Saude Publica do Estado de Alagoas (LACEN/AL)	Laboratory of Respiratory Viruses and Measles, Oswaldo Cruz Institute, FIOCRUZ	Paola Resende et al
Brazil/AL-FIOCRUZ-21487/2021	EPI_ISL_2274069	2021-04-21	Laboratorio Central de Saude Publica do Estado de Alagoas (LACEN/AL)	Laboratory of Respiratory Viruses and Measles, Oswaldo Cruz Institute, FIOCRUZ	Paola Resende et al
Brazil/AL-FIOCRUZ-21489/2021	EPI_ISL_2274052	2021-03-28	Laboratorio Central de Saude Publica do Estado de Alagoas (LACEN/AL)	Laboratory of Respiratory Viruses and Measles, Oswaldo Cruz Institute, FIOCRUZ	Paola Resende et al
Brazil/AL-FIOCRUZ-21490/2021	EPI_ISL_2274056	2021-03-29	Laboratorio Central de Saude Publica do Estado de Alagoas (LACEN/AL)	Laboratory of Respiratory Viruses and Measles, Oswaldo Cruz Institute, FIOCRUZ	Paola Resende et al
Brazil/AL-FIOCRUZ-21491/2021	EPI_ISL_2274068	2021-03-29	Laboratorio Central de Saude Publica do Estado de Alagoas (LACEN/AL)	Laboratory of Respiratory Viruses and Measles, Oswaldo Cruz Institute, FIOCRUZ	Paola Resende et al
Brazil/AL-FIOCRUZ-21492/2021	EPI_ISL_2274067	2021-03-31	Laboratorio Central de Saude Publica do Estado de Alagoas (LACEN/AL)	Laboratory of Respiratory Viruses and Measles, Oswaldo Cruz Institute, FIOCRUZ	Paola Resende et al
Brazil/AL-FIOCRUZ-21493/2021	EPI_ISL_2274055	2021-04-02	Laboratorio Central de Saude Publica do Estado de Alagoas (LACEN/AL)	Laboratory of Respiratory Viruses and Measles, Oswaldo Cruz Institute, FIOCRUZ	Paola Resende et al
Brazil/AL-FIOCRUZ-21494/2021	EPI_ISL_2274053	2021-04-03	Laboratorio Central de Saude Publica do Estado de Alagoas (LACEN/AL)	Laboratory of Respiratory Viruses and Measles, Oswaldo Cruz Institute, FIOCRUZ	Paola Resende et al
Brazil/AL-FIOCRUZ-21495/2021	EPI_ISL_2274066	2021-04-04	Laboratorio Central de Saude Publica do Estado de Alagoas (LACEN/AL)	Laboratory of Respiratory Viruses and Measles, Oswaldo Cruz Institute, FIOCRUZ	Paola Resende et al
Brazil/AL-FIOCRUZ-21496/2021	EPI_ISL_2274064	2021-04-04	Laboratorio Central de Saude Publica do Estado de Alagoas (LACEN/AL)	Laboratory of Respiratory Viruses and Measles, Oswaldo Cruz Institute, FIOCRUZ	Paola Resende et al
Brazil/AL-FIOCRUZ-21497/2021	EPI_ISL_2274041	2021-04-07	Laboratorio Central de Saude Publica do Estado de Alagoas (LACEN/AL)	Laboratory of Respiratory Viruses and Measles, Oswaldo Cruz Institute, FIOCRUZ	Paola Resende et al
Brazil/AL-FIOCRUZ-21498/2021	EPI_ISL_2274054	2021-04-08	Laboratorio Central de Saude Publica do Estado de Alagoas (LACEN/AL)	Laboratory of Respiratory Viruses and Measles, Oswaldo Cruz Institute, FIOCRUZ	Paola Resende et al
Brazil/AL-FIOCRUZ-21499/2021	EPI_ISL_2274061	2021-04-08	Laboratorio Central de Saude Publica do Estado de Alagoas (LACEN/AL)	Laboratory of Respiratory Viruses and Measles, Oswaldo Cruz Institute, FIOCRUZ	Paola Resende et al
Brazil/AL-FIOCRUZ-28256/2020	EPI_ISL_792639	2020-11-21	Laborat√≥rio Central de Sa√∫de P√∫blica do Estado de Alagoas (LACEN-AL)	Laboratory of Respiratory Viruses and Measles, Oswaldo Cruz Institute, FIOCRUZ	Paola Resende et al
Brazil/AL-FIOCRUZ-28258/2020	EPI_ISL_792640	2020-05-06	Laborat√≥rio Central de Sa√∫de P√∫blica do Estado de Alagoas (LACEN-AL)	Laboratory of Respiratory Viruses and Measles, Oswaldo Cruz Institute, FIOCRUZ	Paola Resende et al
Brazil/AL-FIOCRUZ-28875/2020	EPI_ISL_792641	2020-11-23	Laborat√≥rio Central de Sa√∫de P√∫blica do Estado de Alagoas (LACEN-AL)	Laboratory of Respiratory Viruses and Measles, Oswaldo Cruz Institute, FIOCRUZ	Paola Resende et al
Brazil/AL-FIOCRUZ-30270/2020	EPI_ISL_792642	2020-12-04	Laborat√≥rio Central de Sa√∫de P√∫blica do Estado de Alagoas (LACEN-AL)	Laboratory of Respiratory Viruses and Measles, Oswaldo Cruz Institute, FIOCRUZ	Paola Resende et al
Brazil/AL-FIOCRUZ-30271/2020	EPI_ISL_792643	2020-04-27	Laborat√≥rio Central de Sa√∫de P√∫blica do Estado de Alagoas (LACEN-AL)	Laboratory of Respiratory Viruses and Measles, Oswaldo Cruz Institute, FIOCRUZ	Paola Resende et al
Brazil/AL-FIOCRUZ-30273/2020	EPI_ISL_792644	2020-05-13	Laborat√≥rio Central de Sa√∫de P√∫blica do Estado de Alagoas (LACEN-AL)	Laboratory of Respiratory Viruses and Measles, Oswaldo Cruz Institute, FIOCRUZ	Paola Resende et al
Brazil/AL-FIOCRUZ-33108/2020	EPI_ISL_1181592	2020-04-22	Laboratorio Central de Saude Publica do Estado do Alagoas (LACEN-AL)	Laboratory of Respiratory Viruses and Measles, Oswaldo Cruz Institute, FIOCRUZ	Paola Resende et al
Brazil/AM-0201/2020	EPI_ISL_470568	2020-04-01	Hermes Pardini	Bioinformatics Laboratory / LNCC	Alexandra Gerber et al
Brazil/AM-0202/2020	EPI_ISL_470569	2020-04-01	Hermes Pardini	Bioinformatics Laboratory / LNCC	Alexandra Gerber et al
Brazil/AM-0203/2020	EPI_ISL_470570	2020-04-02	Hermes Pardini	Bioinformatics Laboratory / LNCC	Alexandra Gerber et al
Brazil/AM-0204/2020	EPI_ISL_470571	2020-04-02	Hermes Pardini	Bioinformatics Laboratory / LNCC	Alexandra Gerber et al
Brazil/AM-0205/2020	EPI_ISL_470572	2020-04-02	Hermes Pardini	Bioinformatics Laboratory / LNCC	Alexandra Gerber et al
Brazil/AM-00700/2021	EPI_ISL_1213202	2021-01-18	LBM/UFPB	Bioinformatics Laboratory / LNCC	Alessandra P Lamarca et al
Brazil/AM-00701/2021	EPI_ISL_1213190	2021-01-26	LBM/UFPB	Bioinformatics Laboratory / LNCC	Alessandra P Lamarca et al
Brazil/AM-00702/2021	EPI_ISL_1213204	2021-01-18	LBM/UFPB	Bioinformatics Laboratory / LNCC	Alessandra P Lamarca et al
Brazil/AM-00703/2021	EPI_ISL_1213206	2021-01-18	LBM/UFPB	Bioinformatics Laboratory / LNCC	Alessandra P Lamarca et al
Brazil/AM-987/2020	EPI_ISL_833167	2020-12-16	DB Diagnosticos do Brasil	Instituto Adolfo Lutz, Interdiciplinary Procedures Center, Strategic Laboratory	Claudio Tavares Sacchi et al
Brazil/AM-988/2020	EPI_ISL_833168	2020-12-23	DB Diagnosticos do Brasil	Instituto Adolfo Lutz, Interdiciplinary Procedures Center, Strategic Laboratory	Claudio Tavares Sacchi et al
Brazil/AM-989/2020	EPI_ISL_833169	2020-12-23	DB Diagnosticos do Brasil	Instituto Adolfo Lutz, Interdiciplinary Procedures Center, Strategic Laboratory	Claudio Tavares Sacchi et al
Brazil/AM-990/2020	EPI_ISL_833170	2020-12-23	DB Diagnosticos do Brasil	Instituto Adolfo Lutz, Interdiciplinary Procedures Center, Strategic Laboratory	Claudio Tavares Sacchi et al
Brazil/AM-991/2020	EPI_ISL_833171	2020-12-17	DB Diagnosticos do Brasil	Instituto Adolfo Lutz, Interdiciplinary Procedures Center, Strategic Laboratory	Claudio Tavares Sacchi et al
Brazil/AM-992/2020	EPI_ISL_833172	2020-12-17	DB Diagnosticos do Brasil	Instituto Adolfo Lutz, Interdiciplinary Procedures Center, Strategic Laboratory	Claudio Tavares Sacchi et al
Brazil/AM-993/2020	EPI_ISL_833173	2020-12-18	DB Diagnosticos do Brasil	Instituto Adolfo Lutz, Interdiciplinary Procedures Center, Strategic Laboratory	Claudio Tavares Sacchi et al
Brazil/AM-994/2020	EPI_ISL_833174	2020-12-22	DB Diagnosticos do Brasil	Instituto Adolfo Lutz, Interdiciplinary Procedures Center, Strategic Laboratory	Claudio Tavares Sacchi et al
Brazil/AM-996/2020	EPI_ISL_833175	2020-12-22	DB Diagnosticos do Brasil	Instituto Adolfo Lutz, Interdiciplinary Procedures Center, Strategic Laboratory	Claudio Tavares Sacchi et al
Brazil/AM-997/2020	EPI_ISL_833176	2020-12-17	DB Diagnosticos do Brasil	Instituto Adolfo Lutz, Interdiciplinary Procedures Center, Strategic Laboratory	Claudio Tavares Sacchi et al
Brazil/AM-1031/2021	EPI_ISL_906075	2021-01-19	Hospital Geral de Vila Penteado Dr Jose Pangella Sao Paulo	Instituto Adolfo Lutz, Interdiciplinary Procedures Center, Strategic Laboratory	Claudio Tavares Sacchi et al
Brazil/AM-1035/2021	EPI_ISL_906069	2021-01-15	Instituto Adolfo Lutz - Regional de Campinas	Instituto Adolfo Lutz, Interdiciplinary Procedures Center, Strategic Laboratory	Claudio Tavares Sacchi et al
Brazil/AM-1036/2021	EPI_ISL_906076	2021-01-19	Hospital Sao Luiz Sao Caetano	Instituto Adolfo Lutz, Interdiciplinary Procedures Center, Strategic Laboratory	Claudio Tavares Sacchi et al
Brazil/AM-1037/2021	EPI_ISL_906077	2021-01-19	Hospital Sao Luiz Sao Caetano	Instituto Adolfo Lutz, Interdiciplinary Procedures Center, Strategic Laboratory	Claudio Tavares Sacchi et al
Brazil/AM-1039/2021	EPI_ISL_906070	2021-01-18	UPA Dr. Akira Tada	Instituto Adolfo Lutz, Interdiciplinary Procedures Center, Strategic Laboratory	Claudio Tavares Sacchi et al
Brazil/AM-1047/2021	EPI_ISL_906080	2021-01-22	Hospital Beneficiencia Portuguesa	Instituto Adolfo Lutz, Interdiciplinary Procedures Center, Strategic Laboratory	Claudio Tavares Sacchi et al
Brazil/AM-1048/2021	EPI_ISL_906081	2021-01-22	Hospital Beneficiencia Portuguesa	Instituto Adolfo Lutz, Interdiciplinary Procedures Center, Strategic Laboratory	Claudio Tavares Sacchi et al
Brazil/AM-1059/2021	EPI_ISL_940614	2021-01-19	LACEN-PI DR. Costa Alvarenga	Instituto Adolfo Lutz, Interdiciplinary Procedures Center, Strategic Laboratory	Claudio Tavares Sacchi et al
Brazil/AM-1060/2021	EPI_ISL_940615	2021-01-19	LACEN-PI DR. Costa Alvarenga	Instituto Adolfo Lutz, Interdiciplinary Procedures Center, Strategic Laboratory	Claudio Tavares Sacchi et al
Brazil/AM-1061/2021	EPI_ISL_940616	2021-01-19	LACEN-PI DR. Costa Alvarenga	Instituto Adolfo Lutz, Interdiciplinary Procedures Center, Strategic Laboratory	Claudio Tavares Sacchi et al
Brazil/AM-1062/2021	EPI_ISL_906071	2021-01-19	LACEN-PI DR. Costa Alvarenga	Instituto Adolfo Lutz, Interdiciplinary Procedures Center, Strategic Laboratory	Claudio Tavares Sacchi et al
Brazil/AM-1063/2021	EPI_ISL_940617	2021-01-19	LACEN-PI DR. Costa Alvarenga	Instituto Adolfo Lutz, Interdiciplinary Procedures Center, Strategic Laboratory	Claudio Tavares Sacchi et al
Brazil/AM-1064/2021	EPI_ISL_940618	2021-01-19	LACEN-PI DR. Costa Alvarenga	Instituto Adolfo Lutz, Interdiciplinary Procedures Center, Strategic Laboratory	Claudio Tavares Sacchi et al
Brazil/AM-1066/2021	EPI_ISL_940620	2021-01-14	Hospital Sao Joaquim - Beneficiencia Portuguesa	Instituto Adolfo Lutz, Interdiciplinary Procedures Center, Strategic Laboratory	Claudio Tavares Sacchi et al
Brazil/AM-1069/2021	EPI_ISL_940623	2021-01-08	Hospital Sao Joaquim - Beneficiencia Portuguesa	Instituto Adolfo Lutz, Interdiciplinary Procedures Center, Strategic Laboratory	Claudio Tavares Sacchi et al
Brazil/AM-1070/2021	EPI_ISL_940624	2021-01-15	Hospital Sao Joaquim - Beneficiencia Portuguesa	Instituto Adolfo Lutz, Interdiciplinary Procedures Center, Strategic Laboratory	Claudio Tavares Sacchi et al
Brazil/AM-1073/2021	EPI_ISL_940626	2021-01-21	Hospital Central Sao Caetano do Sul	Instituto Adolfo Lutz, Interdiciplinary Procedures Center, Strategic Laboratory	Claudio Tavares Sacchi et al
Brazil/AM-1074/2021	EPI_ISL_940627	2021-01-22	Hospital Central Sao Caetano do Sul	Instituto Adolfo Lutz, Interdiciplinary Procedures Center, Strategic Laboratory	Claudio Tavares Sacchi et al
Brazil/AM-1192/2021	EPI_ISL_943990	2021-01-19	LACEN do Estado de Goias	Instituto Adolfo Lutz, Interdiciplinary Procedures Center, Strategic Laboratory	Claudio Tavares Sacchi et al
Brazil/AM-BA1200-260461655/2021	EPI_ISL_2241605	2021-01-26	Laborat√≥rio Central de Sa√∫de P√∫blica de Pernambuco	Coordena√ß√£o Geral de Laborat√≥rios de Sa√∫de P√∫blica (CGLAB/DAEVS/SVS/MS)	Vagner Fonseca et al
Brazil/AM-CD1739/2020	EPI_ISL_2233906	2020-12-21	Scientific Platform Pasteur USP, University of Sao Paulo	Scientific Platform Pasteur USP, University of Sao Paulo	Cunha et al
Brazil/AM-FIOCRUZ-02/2020	EPI_ISL_417034	2020-03-16	Laboratorio de Ecologia de Doencas Transmissiveis na Amazonia, Instituto Leonidas e Maria Deane - Fiocruz Amazonia	Laboratorio de Ecologia de Doencas Transmissiveis na Amazonia, Instituto Leonidas e Maria Deane - Fiocruz Amazonia	Valdinete Nascimento et al
Brazil/AM-FIOCRUZ-3521-1P/2021	EPI_ISL_1402431	2021-01-07	Laboratory of Respiratory Viruses and Measles, Oswaldo Cruz Institute, FIOCRUZ	Laboratory of Respiratory Viruses and Measles, Oswaldo Cruz Institute, FIOCRUZ	Paola Resende et al
Brazil/AM-FIOCRUZ-20140047PR/2020	EPI_ISL_1068078	2020-03-23	Laboratorio de Ecologia de Doencas Transmissiveis na Amazonia, Instituto Leonidas e Maria Deane - Fiocruz Amazonia	Laboratorio de Ecologia de Doencas Transmissiveis na Amazonia, Instituto Leonidas e Maria Deane - Fiocruz Amazonia	Valdinete Nascimento et al
Brazil/AM-FIOCRUZ-20140055FN-R1/2020	EPI_ISL_811148	2020-03-24	Laboratorio de Ecologia de Doencas Transmissiveis na Amazonia, Instituto Leonidas e Maria Deane - Fiocruz Amazonia	Laboratorio de Ecologia de Doencas Transmissiveis na Amazonia, Instituto Leonidas e Maria Deane - Fiocruz Amazonia	Valdinete Nascimento et al
Brazil/AM-FIOCRUZ-20140253FP/2020	EPI_ISL_1068079	2020-04-07	Laboratorio de Ecologia de Doencas Transmissiveis na Amazonia, Instituto Leonidas e Maria Deane - Fiocruz Amazonia	Laboratorio de Ecologia de Doencas Transmissiveis na Amazonia, Instituto Leonidas e Maria Deane - Fiocruz Amazonia	Valdinete Nascimento et al
Brazil/AM-FIOCRUZ-20140273IA/2020	EPI_ISL_1068080	2020-04-07	Laboratorio de Ecologia de Doencas Transmissiveis na Amazonia, Instituto Leonidas e Maria Deane - Fiocruz Amazonia	Laboratorio de Ecologia de Doencas Transmissiveis na Amazonia, Instituto Leonidas e Maria Deane - Fiocruz Amazonia	Valdinete Nascimento et al
Brazil/AM-FIOCRUZ-20140283VA/2020	EPI_ISL_1068081	2020-04-09	Laboratorio de Ecologia de Doencas Transmissiveis na Amazonia, Instituto Leonidas e Maria Deane - Fiocruz Amazonia	Laboratorio de Ecologia de Doencas Transmissiveis na Amazonia, Instituto Leonidas e Maria Deane - Fiocruz Amazonia	Valdinete Nascimento et al
Brazil/AM-FIOCRUZ-20140437IA/2020	EPI_ISL_1068082	2020-04-20	Laboratorio de Ecologia de Doencas Transmissiveis na Amazonia, Instituto Leonidas e Maria Deane - Fiocruz Amazonia	Laboratorio de Ecologia de Doencas Transmissiveis na Amazonia, Instituto Leonidas e Maria Deane - Fiocruz Amazonia	Valdinete Nascimento et al
Brazil/AM-FIOCRUZ-20140447AV/2020	EPI_ISL_1068083	2020-04-22	Laboratorio de Ecologia de Doencas Transmissiveis na Amazonia, Instituto Leonidas e Maria Deane - Fiocruz Amazonia	Laboratorio de Ecologia de Doencas Transmissiveis na Amazonia, Instituto Leonidas e Maria Deane - Fiocruz Amazonia	Valdinete Nascimento et al
Brazil/AM-FIOCRUZ-20140451EL/2020	EPI_ISL_1068084	2020-04-22	Laboratorio de Ecologia de Doencas Transmissiveis na Amazonia, Instituto Leonidas e Maria Deane - Fiocruz Amazonia	Laboratorio de Ecologia de Doencas Transmissiveis na Amazonia, Instituto Leonidas e Maria Deane - Fiocruz Amazonia	Valdinete Nascimento et al
Brazil/AM-FIOCRUZ-20140452MJ-R1/2020	EPI_ISL_1034305	2020-04-22	Laboratorio de Ecologia de Doencas Transmissiveis na Amazonia, Instituto Leonidas e Maria Deane - Fiocruz Amazonia	Laboratorio de Ecologia de Doencas Transmissiveis na Amazonia, Instituto Leonidas e Maria Deane - Fiocruz Amazonia	Valdinete Nascimento et al
Brazil/AM-FIOCRUZ-20140481LB/2020	EPI_ISL_1068085	2020-04-20	Laboratorio de Ecologia de Doencas Transmissiveis na Amazonia, Instituto Leonidas e Maria Deane - Fiocruz Amazonia	Laboratorio de Ecologia de Doencas Transmissiveis na Amazonia, Instituto Leonidas e Maria Deane - Fiocruz Amazonia	Valdinete Nascimento et al
Brazil/AM-FIOCRUZ-20140488MF/2020	EPI_ISL_1068086	2020-04-23	Laboratorio de Ecologia de Doencas Transmissiveis na Amazonia, Instituto Leonidas e Maria Deane - Fiocruz Amazonia	Laboratorio de Ecologia de Doencas Transmissiveis na Amazonia, Instituto Leonidas e Maria Deane - Fiocruz Amazonia	Valdinete Nascimento et al
Brazil/AM-FIOCRUZ-20140522MA/2020	EPI_ISL_1068087	2020-04-27	Laboratorio de Ecologia de Doencas Transmissiveis na Amazonia, Instituto Leonidas e Maria Deane - Fiocruz Amazonia	Laboratorio de Ecologia de Doencas Transmissiveis na Amazonia, Instituto Leonidas e Maria Deane - Fiocruz Amazonia	Valdinete Nascimento et al
Brazil/AM-FIOCRUZ-20140536FR/2020	EPI_ISL_1068088	2020-04-28	Laboratorio de Ecologia de Doencas Transmissiveis na Amazonia, Instituto Leonidas e Maria Deane - Fiocruz Amazonia	Laboratorio de Ecologia de Doencas Transmissiveis na Amazonia, Instituto Leonidas e Maria Deane - Fiocruz Amazonia	Valdinete Nascimento et al
Brazil/AM-FIOCRUZ-20141355VB/2020	EPI_ISL_1068089	2020-08-18	Laboratorio de Ecologia de Doencas Transmissiveis na Amazonia, Instituto Leonidas e Maria Deane - Fiocruz Amazonia	Laboratorio de Ecologia de Doencas Transmissiveis na Amazonia, Instituto Leonidas e Maria Deane - Fiocruz Amazonia	Valdinete Nascimento et al
Brazil/AM-FIOCRUZ-20141399MC/2020	EPI_ISL_1068090	2020-08-28	Laboratorio de Ecologia de Doencas Transmissiveis na Amazonia, Instituto Leonidas e Maria Deane - Fiocruz Amazonia	Laboratorio de Ecologia de Doencas Transmissiveis na Amazonia, Instituto Leonidas e Maria Deane - Fiocruz Amazonia	Valdinete Nascimento et al
Brazil/AM-FIOCRUZ-20141466MD/2020	EPI_ISL_1068091	2020-08-06	Laboratorio de Ecologia de Doencas Transmissiveis na Amazonia, Instituto Leonidas e Maria Deane - Fiocruz Amazonia	Laboratorio de Ecologia de Doencas Transmissiveis na Amazonia, Instituto Leonidas e Maria Deane - Fiocruz Amazonia	Valdinete Nascimento et al
Brazil/AM-FIOCRUZ-20141493LR/2020	EPI_ISL_1068092	2020-08-05	Laboratorio de Ecologia de Doencas Transmissiveis na Amazonia, Instituto Leonidas e Maria Deane - Fiocruz Amazonia	Laboratorio de Ecologia de Doencas Transmissiveis na Amazonia, Instituto Leonidas e Maria Deane - Fiocruz Amazonia	Valdinete Nascimento et al
Brazil/AM-FIOCRUZ-20141562YS/2020	EPI_ISL_1068093	2020-09-01	Laboratorio de Ecologia de Doencas Transmissiveis na Amazonia, Instituto Leonidas e Maria Deane - Fiocruz Amazonia	Laboratorio de Ecologia de Doencas Transmissiveis na Amazonia, Instituto Leonidas e Maria Deane - Fiocruz Amazonia	Valdinete Nascimento et al
Brazil/AM-FIOCRUZ-20141582LB/2020	EPI_ISL_1068094	2020-09-04	Laboratorio de Ecologia de Doencas Transmissiveis na Amazonia, Instituto Leonidas e Maria Deane - Fiocruz Amazonia	Laboratorio de Ecologia de Doencas Transmissiveis na Amazonia, Instituto Leonidas e Maria Deane - Fiocruz Amazonia	Valdinete Nascimento et al
Brazil/AM-FIOCRUZ-20141671CB/2020	EPI_ISL_1068095	2020-09-15	Laboratorio de Ecologia de Doencas Transmissiveis na Amazonia, Instituto Leonidas e Maria Deane - Fiocruz Amazonia	Laboratorio de Ecologia de Doencas Transmissiveis na Amazonia, Instituto Leonidas e Maria Deane - Fiocruz Amazonia	Valdinete Nascimento et al
Brazil/AM-FIOCRUZ-20141721RM/2020	EPI_ISL_1068096	2020-09-17	Laboratorio de Ecologia de Doencas Transmissiveis na Amazonia, Instituto Leonidas e Maria Deane - Fiocruz Amazonia	Laboratorio de Ecologia de Doencas Transmissiveis na Amazonia, Instituto Leonidas e Maria Deane - Fiocruz Amazonia	Valdinete Nascimento et al
Brazil/AM-FIOCRUZ-20141735HN/2020	EPI_ISL_1068097	2020-09-18	Laboratorio de Ecologia de Doencas Transmissiveis na Amazonia, Instituto Leonidas e Maria Deane - Fiocruz Amazonia	Laboratorio de Ecologia de Doencas Transmissiveis na Amazonia, Instituto Leonidas e Maria Deane - Fiocruz Amazonia	Valdinete Nascimento et al
Brazil/AM-FIOCRUZ-20141881JO/2020	EPI_ISL_1068098	2020-09-24	Laboratorio de Ecologia de Doencas Transmissiveis na Amazonia, Instituto Leonidas e Maria Deane - Fiocruz Amazonia	Laboratorio de Ecologia de Doencas Transmissiveis na Amazonia, Instituto Leonidas e Maria Deane - Fiocruz Amazonia	Valdinete Nascimento et al
Brazil/AM-FIOCRUZ-20141882LT/2020	EPI_ISL_801386	2020-09-24	Laboratorio de Ecologia de Doencas Transmissiveis na Amazonia, Instituto Leonidas e Maria Deane - Fiocruz Amazonia	Laboratorio de Ecologia de Doencas Transmissiveis na Amazonia, Instituto Leonidas e Maria Deane - Fiocruz Amazonia	Valdinete Nascimento et al
Brazil/AM-FIOCRUZ-20141916KM/2020	EPI_ISL_1661252	2020-09-28	Laboratorio de Ecologia de Doencas Transmissiveis na Amazonia, Instituto Leonidas e Maria Deane - Fiocruz Amazonia	Laboratorio de Ecologia de Doencas Transmissiveis na Amazonia, Instituto Leonidas e Maria Deane - Fiocruz Amazonia	Valdinete Nascimento et al
Brazil/AM-FIOCRUZ-20141937RS/2020	EPI_ISL_801387	2020-09-12	Laboratorio de Ecologia de Doencas Transmissiveis na Amazonia, Instituto Leonidas e Maria Deane - Fiocruz Amazonia	Laboratorio de Ecologia de Doencas Transmissiveis na Amazonia, Instituto Leonidas e Maria Deane - Fiocruz Amazonia	Valdinete Nascimento et al
Brazil/AM-FIOCRUZ-20141978DR/2020	EPI_ISL_801388	2020-09-12	Laboratorio de Ecologia de Doencas Transmissiveis na Amazonia, Instituto Leonidas e Maria Deane - Fiocruz Amazonia	Laboratorio de Ecologia de Doencas Transmissiveis na Amazonia, Instituto Leonidas e Maria Deane - Fiocruz Amazonia	Valdinete Nascimento et al
Brazil/AM-FIOCRUZ-20142002AL/2020	EPI_ISL_1068099	2020-09-29	Laboratorio de Ecologia de Doencas Transmissiveis na Amazonia, Instituto Leonidas e Maria Deane - Fiocruz Amazonia	Laboratorio de Ecologia de Doencas Transmissiveis na Amazonia, Instituto Leonidas e Maria Deane - Fiocruz Amazonia	Valdinete Nascimento et al
Brazil/AM-FIOCRUZ-20142019FJ/2020	EPI_ISL_1068100	2020-09-24	Laboratorio de Ecologia de Doencas Transmissiveis na Amazonia, Instituto Leonidas e Maria Deane - Fiocruz Amazonia	Laboratorio de Ecologia de Doencas Transmissiveis na Amazonia, Instituto Leonidas e Maria Deane - Fiocruz Amazonia	Valdinete Nascimento et al
Brazil/AM-FIOCRUZ-20142116AS/2020	EPI_ISL_801389	2020-10-05	Laboratorio de Ecologia de Doencas Transmissiveis na Amazonia, Instituto Leonidas e Maria Deane - Fiocruz Amazonia	Laboratorio de Ecologia de Doencas Transmissiveis na Amazonia, Instituto Leonidas e Maria Deane - Fiocruz Amazonia	Valdinete Nascimento et al
Brazil/AM-FIOCRUZ-20142153MO/2020	EPI_ISL_1068101	2020-10-08	Laboratorio de Ecologia de Doencas Transmissiveis na Amazonia, Instituto Leonidas e Maria Deane - Fiocruz Amazonia	Laboratorio de Ecologia de Doencas Transmissiveis na Amazonia, Instituto Leonidas e Maria Deane - Fiocruz Amazonia	Valdinete Nascimento et al
Brazil/AM-FIOCRUZ-20142189LL/2020	EPI_ISL_1068102	2020-10-13	Laboratorio de Ecologia de Doencas Transmissiveis na Amazonia, Instituto Leonidas e Maria Deane - Fiocruz Amazonia	Laboratorio de Ecologia de Doencas Transmissiveis na Amazonia, Instituto Leonidas e Maria Deane - Fiocruz Amazonia	Valdinete Nascimento et al
Brazil/AM-FIOCRUZ-20142205NS/2020	EPI_ISL_1068103	2020-10-15	Laboratorio de Ecologia de Doencas Transmissiveis na Amazonia, Instituto Leonidas e Maria Deane - Fiocruz Amazonia	Laboratorio de Ecologia de Doencas Transmissiveis na Amazonia, Instituto Leonidas e Maria Deane - Fiocruz Amazonia	Valdinete Nascimento et al
Brazil/AM-FIOCRUZ-20142223MR-R1/2020	EPI_ISL_1114151	2020-10-19	Laboratorio de Ecologia de Doencas Transmissiveis na Amazonia, Instituto Leonidas e Maria Deane - Fiocruz Amazonia	Laboratorio de Ecologia de Doencas Transmissiveis na Amazonia, Instituto Leonidas e Maria Deane - Fiocruz Amazonia	Valdinete Nascimento et al
Brazil/AM-FIOCRUZ-20142274FB/2020	EPI_ISL_1068104	2020-10-22	Laboratorio de Ecologia de Doencas Transmissiveis na Amazonia, Instituto Leonidas e Maria Deane - Fiocruz Amazonia	Laboratorio de Ecologia de Doencas Transmissiveis na Amazonia, Instituto Leonidas e Maria Deane - Fiocruz Amazonia	Valdinete Nascimento et al
Brazil/AM-FIOCRUZ-20142279MP/2020	EPI_ISL_801390	2020-10-23	Laboratorio de Ecologia de Doencas Transmissiveis na Amazonia, Instituto Leonidas e Maria Deane - Fiocruz Amazonia	Laboratorio de Ecologia de Doencas Transmissiveis na Amazonia, Instituto Leonidas e Maria Deane - Fiocruz Amazonia	Valdinete Nascimento et al
Brazil/AM-FIOCRUZ-20142346FB/2020	EPI_ISL_1068105	2020-11-03	Laboratorio de Ecologia de Doencas Transmissiveis na Amazonia, Instituto Leonidas e Maria Deane - Fiocruz Amazonia	Laboratorio de Ecologia de Doencas Transmissiveis na Amazonia, Instituto Leonidas e Maria Deane - Fiocruz Amazonia	Valdinete Nascimento et al
Brazil/AM-FIOCRUZ-20142371CJ/2020	EPI_ISL_1068106	2020-11-05	Laboratorio de Ecologia de Doencas Transmissiveis na Amazonia, Instituto Leonidas e Maria Deane - Fiocruz Amazonia	Laboratorio de Ecologia de Doencas Transmissiveis na Amazonia, Instituto Leonidas e Maria Deane - Fiocruz Amazonia	Valdinete Nascimento et al
Brazil/AM-FIOCRUZ-20142410MC/2020	EPI_ISL_792560	2020-11-06	Laboratorio de Ecologia de Doencas Transmissiveis na Amazonia, Instituto Leonidas e Maria Deane - Fiocruz Amazonia	Laboratorio de Ecologia de Doencas Transmissiveis na Amazonia, Instituto Leonidas e Maria Deane - Fiocruz Amazonia	Valdinete Nascimento et al
Brazil/AM-FIOCRUZ-20142424SS/2020	EPI_ISL_1068107	2020-10-28	Laboratorio de Ecologia de Doencas Transmissiveis na Amazonia, Instituto Leonidas e Maria Deane - Fiocruz Amazonia	Laboratorio de Ecologia de Doencas Transmissiveis na Amazonia, Instituto Leonidas e Maria Deane - Fiocruz Amazonia	Valdinete Nascimento et al
Brazil/AM-FIOCRUZ-20142492MG/2020	EPI_ISL_801391	2020-11-12	Laboratorio de Ecologia de Doencas Transmissiveis na Amazonia, Instituto Leonidas e Maria Deane - Fiocruz Amazonia	Laboratorio de Ecologia de Doencas Transmissiveis na Amazonia, Instituto Leonidas e Maria Deane - Fiocruz Amazonia	Valdinete Nascimento et al
Brazil/AM-FIOCRUZ-20142493RO/2020	EPI_ISL_801392	2020-11-12	Laboratorio de Ecologia de Doencas Transmissiveis na Amazonia, Instituto Leonidas e Maria Deane - Fiocruz Amazonia	Laboratorio de Ecologia de Doencas Transmissiveis na Amazonia, Instituto Leonidas e Maria Deane - Fiocruz Amazonia	Valdinete Nascimento et al
Brazil/AM-FIOCRUZ-20142761FC/2020	EPI_ISL_833131	2020-12-01	Laboratorio de Ecologia de Doencas Transmissiveis na Amazonia, Instituto Leonidas e Maria Deane - Fiocruz Amazonia	Laboratorio de Ecologia de Doencas Transmissiveis na Amazonia, Instituto Leonidas e Maria Deane - Fiocruz Amazonia	Valdinete Nascimento et al
Brazil/AM-FIOCRUZ-20142910VS/2020	EPI_ISL_833132	2020-12-10	Laboratorio de Ecologia de Doencas Transmissiveis na Amazonia, Instituto Leonidas e Maria Deane - Fiocruz Amazonia	Laboratorio de Ecologia de Doencas Transmissiveis na Amazonia, Instituto Leonidas e Maria Deane - Fiocruz Amazonia	Valdinete Nascimento et al
Brazil/AM-FIOCRUZ-20142973ES/2020	EPI_ISL_1068108	2020-12-10	Laboratorio de Ecologia de Doencas Transmissiveis na Amazonia, Instituto Leonidas e Maria Deane - Fiocruz Amazonia	Laboratorio de Ecologia de Doencas Transmissiveis na Amazonia, Instituto Leonidas e Maria Deane - Fiocruz Amazonia	Valdinete Nascimento et al
Brazil/AM-FIOCRUZ-20143003CA/2020	EPI_ISL_1068109	2020-12-22	Laboratorio de Ecologia de Doencas Transmissiveis na Amazonia, Instituto Leonidas e Maria Deane - Fiocruz Amazonia	Laboratorio de Ecologia de Doencas Transmissiveis na Amazonia, Instituto Leonidas e Maria Deane - Fiocruz Amazonia	Valdinete Nascimento et al
Brazil/AM-FIOCRUZ-20143088ER/2020	EPI_ISL_1068110	2020-12-28	Laboratorio de Ecologia de Doencas Transmissiveis na Amazonia, Instituto Leonidas e Maria Deane - Fiocruz Amazonia	Laboratorio de Ecologia de Doencas Transmissiveis na Amazonia, Instituto Leonidas e Maria Deane - Fiocruz Amazonia	Valdinete Nascimento et al
Brazil/AM-FIOCRUZ-20143093FL/2020	EPI_ISL_1068111	2020-12-28	Laboratorio de Ecologia de Doencas Transmissiveis na Amazonia, Instituto Leonidas e Maria Deane - Fiocruz Amazonia	Laboratorio de Ecologia de Doencas Transmissiveis na Amazonia, Instituto Leonidas e Maria Deane - Fiocruz Amazonia	Valdinete Nascimento et al
Brazil/AM-FIOCRUZ-20143103JT/2020	EPI_ISL_833136	2020-12-29	Laboratorio de Ecologia de Doencas Transmissiveis na Amazonia, Instituto Leonidas e Maria Deane - Fiocruz Amazonia	Laboratorio de Ecologia de Doencas Transmissiveis na Amazonia, Instituto Leonidas e Maria Deane - Fiocruz Amazonia	Valdinete Nascimento et al
Brazil/AM-FIOCRUZ-20143105JJ/2020	EPI_ISL_1068112	2020-12-29	Laboratorio de Ecologia de Doencas Transmissiveis na Amazonia, Instituto Leonidas e Maria Deane - Fiocruz Amazonia	Laboratorio de Ecologia de Doencas Transmissiveis na Amazonia, Instituto Leonidas e Maria Deane - Fiocruz Amazonia	Valdinete Nascimento et al
Brazil/AM-FIOCRUZ-20143138FN-R2/2020	EPI_ISL_811149	2020-12-30	Laboratorio de Ecologia de Doencas Transmissiveis na Amazonia, Instituto Leonidas e Maria Deane - Fiocruz Amazonia	Laboratorio de Ecologia de Doencas Transmissiveis na Amazonia, Instituto Leonidas e Maria Deane - Fiocruz Amazonia	Valdinete Nascimento et al
Brazil/AM-FIOCRUZ-20143145KL/2020	EPI_ISL_1068113	2020-12-30	Laboratorio de Ecologia de Doencas Transmissiveis na Amazonia, Instituto Leonidas e Maria Deane - Fiocruz Amazonia	Laboratorio de Ecologia de Doencas Transmissiveis na Amazonia, Instituto Leonidas e Maria Deane - Fiocruz Amazonia	Valdinete Nascimento et al
Brazil/AM-FIOCRUZ-20143164MG/2020	EPI_ISL_833133	2020-12-18	Laboratorio de Ecologia de Doencas Transmissiveis na Amazonia, Instituto Leonidas e Maria Deane - Fiocruz Amazonia	Laboratorio de Ecologia de Doencas Transmissiveis na Amazonia, Instituto Leonidas e Maria Deane - Fiocruz Amazonia	Valdinete Nascimento et al
Brazil/AM-FIOCRUZ-20143297CR/2020	EPI_ISL_1068114	2020-12-23	Laboratorio de Ecologia de Doencas Transmissiveis na Amazonia, Instituto Leonidas e Maria Deane - Fiocruz Amazonia	Laboratorio de Ecologia de Doencas Transmissiveis na Amazonia, Instituto Leonidas e Maria Deane - Fiocruz Amazonia	Valdinete Nascimento et al
Brazil/AM-FIOCRUZ-20143423LL/2020	EPI_ISL_1068115	2020-12-28	Laboratorio de Ecologia de Doencas Transmissiveis na Amazonia, Instituto Leonidas e Maria Deane - Fiocruz Amazonia	Laboratorio de Ecologia de Doencas Transmissiveis na Amazonia, Instituto Leonidas e Maria Deane - Fiocruz Amazonia	Valdinete Nascimento et al
Brazil/AM-FIOCRUZ-20250295LD/2020	EPI_ISL_1068116	2020-04-11	Laboratorio de Ecologia de Doencas Transmissiveis na Amazonia, Instituto Leonidas e Maria Deane - Fiocruz Amazonia	Laboratorio de Ecologia de Doencas Transmissiveis na Amazonia, Instituto Leonidas e Maria Deane - Fiocruz Amazonia	Valdinete Nascimento et al
Brazil/AM-FIOCRUZ-20250329LS/2020	EPI_ISL_1068117	2020-04-09	Laboratorio de Ecologia de Doencas Transmissiveis na Amazonia, Instituto Leonidas e Maria Deane - Fiocruz Amazonia	Laboratorio de Ecologia de Doencas Transmissiveis na Amazonia, Instituto Leonidas e Maria Deane - Fiocruz Amazonia	Valdinete Nascimento et al
Brazil/AM-FIOCRUZ-20250373JO/2020	EPI_ISL_1068118	2020-04-15	Laboratorio de Ecologia de Doencas Transmissiveis na Amazonia, Instituto Leonidas e Maria Deane - Fiocruz Amazonia	Laboratorio de Ecologia de Doencas Transmissiveis na Amazonia, Instituto Leonidas e Maria Deane - Fiocruz Amazonia	Valdinete Nascimento et al
Brazil/AM-FIOCRUZ-20250374DA/2020	EPI_ISL_1068119	2020-04-15	Laboratorio de Ecologia de Doencas Transmissiveis na Amazonia, Instituto Leonidas e Maria Deane - Fiocruz Amazonia	Laboratorio de Ecologia de Doencas Transmissiveis na Amazonia, Instituto Leonidas e Maria Deane - Fiocruz Amazonia	Valdinete Nascimento et al
Brazil/AM-FIOCRUZ-20841585PM/2020	EPI_ISL_1068120	2020-09-02	Laboratorio de Ecologia de Doencas Transmissiveis na Amazonia, Instituto Leonidas e Maria Deane - Fiocruz Amazonia	Laboratorio de Ecologia de Doencas Transmissiveis na Amazonia, Instituto Leonidas e Maria Deane - Fiocruz Amazonia	Valdinete Nascimento et al
Brazil/AM-FIOCRUZ-20841592RS/2020	EPI_ISL_1068121	2020-09-02	Laboratorio de Ecologia de Doencas Transmissiveis na Amazonia, Instituto Leonidas e Maria Deane - Fiocruz Amazonia	Laboratorio de Ecologia de Doencas Transmissiveis na Amazonia, Instituto Leonidas e Maria Deane - Fiocruz Amazonia	Valdinete Nascimento et al
Brazil/AM-FIOCRUZ-20841891TC/2020	EPI_ISL_1068122	2020-09-17	Laboratorio de Ecologia de Doencas Transmissiveis na Amazonia, Instituto Leonidas e Maria Deane - Fiocruz Amazonia	Laboratorio de Ecologia de Doencas Transmissiveis na Amazonia, Instituto Leonidas e Maria Deane - Fiocruz Amazonia	Valdinete Nascimento et al
Brazil/AM-FIOCRUZ-20842081KM/2020	EPI_ISL_1068123	2020-10-01	Laboratorio de Ecologia de Doencas Transmissiveis na Amazonia, Instituto Leonidas e Maria Deane - Fiocruz Amazonia	Laboratorio de Ecologia de Doencas Transmissiveis na Amazonia, Instituto Leonidas e Maria Deane - Fiocruz Amazonia	Valdinete Nascimento et al
Brazil/AM-FIOCRUZ-20842130HA/2020	EPI_ISL_1068124	2020-10-07	Laboratorio de Ecologia de Doencas Transmissiveis na Amazonia, Instituto Leonidas e Maria Deane - Fiocruz Amazonia	Laboratorio de Ecologia de Doencas Transmissiveis na Amazonia, Instituto Leonidas e Maria Deane - Fiocruz Amazonia	Valdinete Nascimento et al
Brazil/AM-FIOCRUZ-20842350OC/2020	EPI_ISL_801393	2020-10-29	Laboratorio de Ecologia de Doencas Transmissiveis na Amazonia, Instituto Leonidas e Maria Deane - Fiocruz Amazonia	Laboratorio de Ecologia de Doencas Transmissiveis na Amazonia, Instituto Leonidas e Maria Deane - Fiocruz Amazonia	Valdinete Nascimento et al
Brazil/AM-FIOCRUZ-20842378LB/2020	EPI_ISL_801394	2020-10-29	Laboratorio de Ecologia de Doencas Transmissiveis na Amazonia, Instituto Leonidas e Maria Deane - Fiocruz Amazonia	Laboratorio de Ecologia de Doencas Transmissiveis na Amazonia, Instituto Leonidas e Maria Deane - Fiocruz Amazonia	Valdinete Nascimento et al
Brazil/AM-FIOCRUZ-20842386CA/2020	EPI_ISL_1068125	2020-10-28	Laboratorio de Ecologia de Doencas Transmissiveis na Amazonia, Instituto Leonidas e Maria Deane - Fiocruz Amazonia	Laboratorio de Ecologia de Doencas Transmissiveis na Amazonia, Instituto Leonidas e Maria Deane - Fiocruz Amazonia	Valdinete Nascimento et al
Brazil/AM-FIOCRUZ-20842393GA/2020	EPI_ISL_801395	2020-11-03	Laboratorio de Ecologia de Doencas Transmissiveis na Amazonia, Instituto Leonidas e Maria Deane - Fiocruz Amazonia	Laboratorio de Ecologia de Doencas Transmissiveis na Amazonia, Instituto Leonidas e Maria Deane - Fiocruz Amazonia	Valdinete Nascimento et al
Brazil/AM-FIOCRUZ-20842408LA/2020	EPI_ISL_1068126	2020-11-03	Laboratorio de Ecologia de Doencas Transmissiveis na Amazonia, Instituto Leonidas e Maria Deane - Fiocruz Amazonia	Laboratorio de Ecologia de Doencas Transmissiveis na Amazonia, Instituto Leonidas e Maria Deane - Fiocruz Amazonia	Valdinete Nascimento et al
Brazil/AM-FIOCRUZ-20842451CN/2020	EPI_ISL_1068127	2020-11-04	Laboratorio de Ecologia de Doencas Transmissiveis na Amazonia, Instituto Leonidas e Maria Deane - Fiocruz Amazonia	Laboratorio de Ecologia de Doencas Transmissiveis na Amazonia, Instituto Leonidas e Maria Deane - Fiocruz Amazonia	Valdinete Nascimento et al
Brazil/AM-FIOCRUZ-20842455CA/2020	EPI_ISL_1068128	2020-11-05	Laboratorio de Ecologia de Doencas Transmissiveis na Amazonia, Instituto Leonidas e Maria Deane - Fiocruz Amazonia	Laboratorio de Ecologia de Doencas Transmissiveis na Amazonia, Instituto Leonidas e Maria Deane - Fiocruz Amazonia	Valdinete Nascimento et al
Brazil/AM-FIOCRUZ-20842519JC/2020	EPI_ISL_1661251	2020-11-09	Laboratorio de Ecologia de Doencas Transmissiveis na Amazonia, Instituto Leonidas e Maria Deane - Fiocruz Amazonia	Laboratorio de Ecologia de Doencas Transmissiveis na Amazonia, Instituto Leonidas e Maria Deane - Fiocruz Amazonia	Valdinete Nascimento et al
Brazil/AM-FIOCRUZ-20842532JA/2020	EPI_ISL_1068129	2020-11-11	Laboratorio de Ecologia de Doencas Transmissiveis na Amazonia, Instituto Leonidas e Maria Deane - Fiocruz Amazonia	Laboratorio de Ecologia de Doencas Transmissiveis na Amazonia, Instituto Leonidas e Maria Deane - Fiocruz Amazonia	Valdinete Nascimento et al
Brazil/AM-FIOCRUZ-20842533AP/2020	EPI_ISL_1068130	2020-11-11	Laboratorio de Ecologia de Doencas Transmissiveis na Amazonia, Instituto Leonidas e Maria Deane - Fiocruz Amazonia	Laboratorio de Ecologia de Doencas Transmissiveis na Amazonia, Instituto Leonidas e Maria Deane - Fiocruz Amazonia	Valdinete Nascimento et al
Brazil/AM-FIOCRUZ-20842559AS/2020	EPI_ISL_1068131	2020-11-12	Laboratorio de Ecologia de Doencas Transmissiveis na Amazonia, Instituto Leonidas e Maria Deane - Fiocruz Amazonia	Laboratorio de Ecologia de Doencas Transmissiveis na Amazonia, Instituto Leonidas e Maria Deane - Fiocruz Amazonia	Valdinete Nascimento et al
Brazil/AM-FIOCRUZ-20842568SB/2020	EPI_ISL_801396	2020-11-12	Laboratorio de Ecologia de Doencas Transmissiveis na Amazonia, Instituto Leonidas e Maria Deane - Fiocruz Amazonia	Laboratorio de Ecologia de Doencas Transmissiveis na Amazonia, Instituto Leonidas e Maria Deane - Fiocruz Amazonia	Valdinete Nascimento et al
Brazil/AM-FIOCRUZ-20842572LS/2020	EPI_ISL_1068132	2020-11-13	Laboratorio de Ecologia de Doencas Transmissiveis na Amazonia, Instituto Leonidas e Maria Deane - Fiocruz Amazonia	Laboratorio de Ecologia de Doencas Transmissiveis na Amazonia, Instituto Leonidas e Maria Deane - Fiocruz Amazonia	Valdinete Nascimento et al
Brazil/AM-FIOCRUZ-20842578TG/2020	EPI_ISL_1068133	2020-11-13	Laboratorio de Ecologia de Doencas Transmissiveis na Amazonia, Instituto Leonidas e Maria Deane - Fiocruz Amazonia	Laboratorio de Ecologia de Doencas Transmissiveis na Amazonia, Instituto Leonidas e Maria Deane - Fiocruz Amazonia	Valdinete Nascimento et al
Brazil/AM-FIOCRUZ-20842652AF/2020	EPI_ISL_1068134	2020-11-17	Laboratorio de Ecologia de Doencas Transmissiveis na Amazonia, Instituto Leonidas e Maria Deane - Fiocruz Amazonia	Laboratorio de Ecologia de Doencas Transmissiveis na Amazonia, Instituto Leonidas e Maria Deane - Fiocruz Amazonia	Valdinete Nascimento et al
Brazil/AM-FIOCRUZ-20842657BJ/2020	EPI_ISL_1068135	2020-11-17	Laboratorio de Ecologia de Doencas Transmissiveis na Amazonia, Instituto Leonidas e Maria Deane - Fiocruz Amazonia	Laboratorio de Ecologia de Doencas Transmissiveis na Amazonia, Instituto Leonidas e Maria Deane - Fiocruz Amazonia	Valdinete Nascimento et al
Brazil/AM-FIOCRUZ-20842670AC/2020	EPI_ISL_1068136	2020-11-18	Laboratorio de Ecologia de Doencas Transmissiveis na Amazonia, Instituto Leonidas e Maria Deane - Fiocruz Amazonia	Laboratorio de Ecologia de Doencas Transmissiveis na Amazonia, Instituto Leonidas e Maria Deane - Fiocruz Amazonia	Valdinete Nascimento et al
Brazil/AM-FIOCRUZ-20842695EA/2020	EPI_ISL_1068137	2020-11-19	Laboratorio de Ecologia de Doencas Transmissiveis na Amazonia, Instituto Leonidas e Maria Deane - Fiocruz Amazonia	Laboratorio de Ecologia de Doencas Transmissiveis na Amazonia, Instituto Leonidas e Maria Deane - Fiocruz Amazonia	Valdinete Nascimento et al
Brazil/AM-FIOCRUZ-20842703OP/2020	EPI_ISL_1068138	2020-11-23	Laboratorio de Ecologia de Doencas Transmissiveis na Amazonia, Instituto Leonidas e Maria Deane - Fiocruz Amazonia	Laboratorio de Ecologia de Doencas Transmissiveis na Amazonia, Instituto Leonidas e Maria Deane - Fiocruz Amazonia	Valdinete Nascimento et al
Brazil/AM-FIOCRUZ-20842719LR/2020	EPI_ISL_1068139	2020-11-24	Laboratorio de Ecologia de Doencas Transmissiveis na Amazonia, Instituto Leonidas e Maria Deane - Fiocruz Amazonia	Laboratorio de Ecologia de Doencas Transmissiveis na Amazonia, Instituto Leonidas e Maria Deane - Fiocruz Amazonia	Valdinete Nascimento et al
Brazil/AM-FIOCRUZ-20842781AF/2020	EPI_ISL_1068140	2020-11-27	Laboratorio de Ecologia de Doencas Transmissiveis na Amazonia, Instituto Leonidas e Maria Deane - Fiocruz Amazonia	Laboratorio de Ecologia de Doencas Transmissiveis na Amazonia, Instituto Leonidas e Maria Deane - Fiocruz Amazonia	Valdinete Nascimento et al
Brazil/AM-FIOCRUZ-20842818CE/2020	EPI_ISL_1068141	2020-11-30	Laboratorio de Ecologia de Doencas Transmissiveis na Amazonia, Instituto Leonidas e Maria Deane - Fiocruz Amazonia	Laboratorio de Ecologia de Doencas Transmissiveis na Amazonia, Instituto Leonidas e Maria Deane - Fiocruz Amazonia	Valdinete Nascimento et al
Brazil/AM-FIOCRUZ-20842837AN/2020	EPI_ISL_1068142	2020-12-03	Laboratorio de Ecologia de Doencas Transmissiveis na Amazonia, Instituto Leonidas e Maria Deane - Fiocruz Amazonia	Laboratorio de Ecologia de Doencas Transmissiveis na Amazonia, Instituto Leonidas e Maria Deane - Fiocruz Amazonia	Valdinete Nascimento et al
Brazil/AM-FIOCRUZ-20842839FG/2020	EPI_ISL_1068143	2020-12-03	Laboratorio de Ecologia de Doencas Transmissiveis na Amazonia, Instituto Leonidas e Maria Deane - Fiocruz Amazonia	Laboratorio de Ecologia de Doencas Transmissiveis na Amazonia, Instituto Leonidas e Maria Deane - Fiocruz Amazonia	Valdinete Nascimento et al
Brazil/AM-FIOCRUZ-20842882CA/2020	EPI_ISL_833137	2020-12-04	Laboratorio de Ecologia de Doencas Transmissiveis na Amazonia, Instituto Leonidas e Maria Deane - Fiocruz Amazonia	Laboratorio de Ecologia de Doencas Transmissiveis na Amazonia, Instituto Leonidas e Maria Deane - Fiocruz Amazonia	Valdinete Nascimento et al
Brazil/AM-FIOCRUZ-20842976EV/2020	EPI_ISL_1068144	2020-12-09	Laboratorio de Ecologia de Doencas Transmissiveis na Amazonia, Instituto Leonidas e Maria Deane - Fiocruz Amazonia	Laboratorio de Ecologia de Doencas Transmissiveis na Amazonia, Instituto Leonidas e Maria Deane - Fiocruz Amazonia	Valdinete Nascimento et al
Brazil/AM-FIOCRUZ-20842980AA/2020	EPI_ISL_1068145	2020-12-09	Laboratorio de Ecologia de Doencas Transmissiveis na Amazonia, Instituto Leonidas e Maria Deane - Fiocruz Amazonia	Laboratorio de Ecologia de Doencas Transmissiveis na Amazonia, Instituto Leonidas e Maria Deane - Fiocruz Amazonia	Valdinete Nascimento et al
Brazil/AM-FIOCRUZ-20842986CO/2020	EPI_ISL_1068146	2020-12-09	Laboratorio de Ecologia de Doencas Transmissiveis na Amazonia, Instituto Leonidas e Maria Deane - Fiocruz Amazonia	Laboratorio de Ecologia de Doencas Transmissiveis na Amazonia, Instituto Leonidas e Maria Deane - Fiocruz Amazonia	Valdinete Nascimento et al
Brazil/AM-FIOCRUZ-20842996RF/2020	EPI_ISL_1068147	2020-12-11	Laboratorio de Ecologia de Doencas Transmissiveis na Amazonia, Instituto Leonidas e Maria Deane - Fiocruz Amazonia	Laboratorio de Ecologia de Doencas Transmissiveis na Amazonia, Instituto Leonidas e Maria Deane - Fiocruz Amazonia	Valdinete Nascimento et al
Brazil/AM-FIOCRUZ-20843023JA/2020	EPI_ISL_1068148	2020-12-11	Laboratorio de Ecologia de Doencas Transmissiveis na Amazonia, Instituto Leonidas e Maria Deane - Fiocruz Amazonia	Laboratorio de Ecologia de Doencas Transmissiveis na Amazonia, Instituto Leonidas e Maria Deane - Fiocruz Amazonia	Valdinete Nascimento et al
Brazil/AM-FIOCRUZ-20843044TM/2020	EPI_ISL_833134	2020-12-14	Laboratorio de Ecologia de Doencas Transmissiveis na Amazonia, Instituto Leonidas e Maria Deane - Fiocruz Amazonia	Laboratorio de Ecologia de Doencas Transmissiveis na Amazonia, Instituto Leonidas e Maria Deane - Fiocruz Amazonia	Valdinete Nascimento et al
Brazil/AM-FIOCRUZ-20843049KC/2020	EPI_ISL_833135	2020-12-16	Laboratorio de Ecologia de Doencas Transmissiveis na Amazonia, Instituto Leonidas e Maria Deane - Fiocruz Amazonia	Laboratorio de Ecologia de Doencas Transmissiveis na Amazonia, Instituto Leonidas e Maria Deane - Fiocruz Amazonia	Valdinete Nascimento et al
Brazil/AM-FIOCRUZ-20843185MR/2020	EPI_ISL_1068149	2020-12-18	Laboratorio de Ecologia de Doencas Transmissiveis na Amazonia, Instituto Leonidas e Maria Deane - Fiocruz Amazonia	Laboratorio de Ecologia de Doencas Transmissiveis na Amazonia, Instituto Leonidas e Maria Deane - Fiocruz Amazonia	Valdinete Nascimento et al
Brazil/AM-FIOCRUZ-20843187NC/2020	EPI_ISL_1068150	2020-12-18	Laboratorio de Ecologia de Doencas Transmissiveis na Amazonia, Instituto Leonidas e Maria Deane - Fiocruz Amazonia	Laboratorio de Ecologia de Doencas Transmissiveis na Amazonia, Instituto Leonidas e Maria Deane - Fiocruz Amazonia	Valdinete Nascimento et al
Brazil/AM-FIOCRUZ-20843198JS/2020	EPI_ISL_1068151	2020-12-21	Laboratorio de Ecologia de Doencas Transmissiveis na Amazonia, Instituto Leonidas e Maria Deane - Fiocruz Amazonia	Laboratorio de Ecologia de Doencas Transmissiveis na Amazonia, Instituto Leonidas e Maria Deane - Fiocruz Amazonia	Valdinete Nascimento et al
Brazil/AM-FIOCRUZ-20843201ML/2020	EPI_ISL_833138	2020-12-21	Laboratorio de Ecologia de Doencas Transmissiveis na Amazonia, Instituto Leonidas e Maria Deane - Fiocruz Amazonia	Laboratorio de Ecologia de Doencas Transmissiveis na Amazonia, Instituto Leonidas e Maria Deane - Fiocruz Amazonia	Valdinete Nascimento et al
Brazil/AM-FIOCRUZ-20843228ZC/2020	EPI_ISL_833139	2020-12-22	Laboratorio de Ecologia de Doencas Transmissiveis na Amazonia, Instituto Leonidas e Maria Deane - Fiocruz Amazonia	Laboratorio de Ecologia de Doencas Transmissiveis na Amazonia, Instituto Leonidas e Maria Deane - Fiocruz Amazonia	Valdinete Nascimento et al
Brazil/AM-FIOCRUZ-20843242IB/2020	EPI_ISL_1068152	2020-12-23	Laboratorio de Ecologia de Doencas Transmissiveis na Amazonia, Instituto Leonidas e Maria Deane - Fiocruz Amazonia	Laboratorio de Ecologia de Doencas Transmissiveis na Amazonia, Instituto Leonidas e Maria Deane - Fiocruz Amazonia	Valdinete Nascimento et al
Brazil/AM-FIOCRUZ-20843263MS/2020	EPI_ISL_1068153	2020-12-23	Laboratorio de Ecologia de Doencas Transmissiveis na Amazonia, Instituto Leonidas e Maria Deane - Fiocruz Amazonia	Laboratorio de Ecologia de Doencas Transmissiveis na Amazonia, Instituto Leonidas e Maria Deane - Fiocruz Amazonia	Valdinete Nascimento et al
Brazil/AM-FIOCRUZ-20843269RC/2020	EPI_ISL_833140	2020-12-23	Laboratorio de Ecologia de Doencas Transmissiveis na Amazonia, Instituto Leonidas e Maria Deane - Fiocruz Amazonia	Laboratorio de Ecologia de Doencas Transmissiveis na Amazonia, Instituto Leonidas e Maria Deane - Fiocruz Amazonia	Valdinete Nascimento et al
Brazil/AM-FIOCRUZ-20843278FR/2020	EPI_ISL_1068154	2020-12-23	Laboratorio de Ecologia de Doencas Transmissiveis na Amazonia, Instituto Leonidas e Maria Deane - Fiocruz Amazonia	Laboratorio de Ecologia de Doencas Transmissiveis na Amazonia, Instituto Leonidas e Maria Deane - Fiocruz Amazonia	Valdinete Nascimento et al
Brazil/AM-FIOCRUZ-20843310NT/2020	EPI_ISL_1068155	2020-12-21	Laboratorio de Ecologia de Doencas Transmissiveis na Amazonia, Instituto Leonidas e Maria Deane - Fiocruz Amazonia	Laboratorio de Ecologia de Doencas Transmissiveis na Amazonia, Instituto Leonidas e Maria Deane - Fiocruz Amazonia	Valdinete Nascimento et al
Brazil/AM-FIOCRUZ-20843312KD/2020	EPI_ISL_1068156	2020-12-27	Laboratorio de Ecologia de Doencas Transmissiveis na Amazonia, Instituto Leonidas e Maria Deane - Fiocruz Amazonia	Laboratorio de Ecologia de Doencas Transmissiveis na Amazonia, Instituto Leonidas e Maria Deane - Fiocruz Amazonia	Valdinete Nascimento et al
Brazil/AM-FIOCRUZ-20843348JS/2020	EPI_ISL_1068157	2020-12-28	Laboratorio de Ecologia de Doencas Transmissiveis na Amazonia, Instituto Leonidas e Maria Deane - Fiocruz Amazonia	Laboratorio de Ecologia de Doencas Transmissiveis na Amazonia, Instituto Leonidas e Maria Deane - Fiocruz Amazonia	Valdinete Nascimento et al
Brazil/AM-FIOCRUZ-20843351MC/2020	EPI_ISL_1068158	2020-12-28	Laboratorio de Ecologia de Doencas Transmissiveis na Amazonia, Instituto Leonidas e Maria Deane - Fiocruz Amazonia	Laboratorio de Ecologia de Doencas Transmissiveis na Amazonia, Instituto Leonidas e Maria Deane - Fiocruz Amazonia	Valdinete Nascimento et al
Brazil/AM-FIOCRUZ-20843355YM/2020	EPI_ISL_1068159	2020-12-28	Laboratorio de Ecologia de Doencas Transmissiveis na Amazonia, Instituto Leonidas e Maria Deane - Fiocruz Amazonia	Laboratorio de Ecologia de Doencas Transmissiveis na Amazonia, Instituto Leonidas e Maria Deane - Fiocruz Amazonia	Valdinete Nascimento et al
Brazil/AM-FIOCRUZ-20843374ML/2020	EPI_ISL_1068160	2020-12-29	Laboratorio de Ecologia de Doencas Transmissiveis na Amazonia, Instituto Leonidas e Maria Deane - Fiocruz Amazonia	Laboratorio de Ecologia de Doencas Transmissiveis na Amazonia, Instituto Leonidas e Maria Deane - Fiocruz Amazonia	Valdinete Nascimento et al
Brazil/AM-FIOCRUZ-20843383RG/2020	EPI_ISL_1068161	2020-12-29	Laboratorio de Ecologia de Doencas Transmissiveis na Amazonia, Instituto Leonidas e Maria Deane - Fiocruz Amazonia	Laboratorio de Ecologia de Doencas Transmissiveis na Amazonia, Instituto Leonidas e Maria Deane - Fiocruz Amazonia	Valdinete Nascimento et al
Brazil/AM-FIOCRUZ-20890007MR/2020	EPI_ISL_1068162	2020-04-14	Laboratorio de Ecologia de Doencas Transmissiveis na Amazonia, Instituto Leonidas e Maria Deane - Fiocruz Amazonia	Laboratorio de Ecologia de Doencas Transmissiveis na Amazonia, Instituto Leonidas e Maria Deane - Fiocruz Amazonia	Valdinete Nascimento et al
Brazil/AM-FIOCRUZ-20890012JJ/2020	EPI_ISL_801397	2020-08-24	Laborat√≥rio Central de Sa√∫de P√∫blica do Estado do Amazonas (LACEN-AM)	Laboratorio de Ecologia de Doencas Transmissiveis na Amazonia, Instituto Leonidas e Maria Deane - Fiocruz Amazonia	Valdinete Nascimento et al
Brazil/AM-FIOCRUZ-20890013MB/2020	EPI_ISL_801398	2020-08-24	Laborat√≥rio Central de Sa√∫de P√∫blica do Estado do Amazonas (LACEN-AM)	Laboratorio de Ecologia de Doencas Transmissiveis na Amazonia, Instituto Leonidas e Maria Deane - Fiocruz Amazonia	Valdinete Nascimento et al
Brazil/AM-FIOCRUZ-20890014DO/2020	EPI_ISL_1068163	2020-10-11	Laboratorio de Ecologia de Doencas Transmissiveis na Amazonia, Instituto Leonidas e Maria Deane - Fiocruz Amazonia	Laboratorio de Ecologia de Doencas Transmissiveis na Amazonia, Instituto Leonidas e Maria Deane - Fiocruz Amazonia	Valdinete Nascimento et al
Brazil/AM-FIOCRUZ-20890022AB/2020	EPI_ISL_801399	2020-06-09	Laborat√≥rio Central de Sa√∫de P√∫blica do Estado do Amazonas (LACEN-AM)	Laboratorio de Ecologia de Doencas Transmissiveis na Amazonia, Instituto Leonidas e Maria Deane - Fiocruz Amazonia	Valdinete Nascimento et al
Brazil/AM-FIOCRUZ-20890023DP/2020	EPI_ISL_1068164	2020-04-17	Laboratorio de Ecologia de Doencas Transmissiveis na Amazonia, Instituto Leonidas e Maria Deane - Fiocruz Amazonia	Laboratorio de Ecologia de Doencas Transmissiveis na Amazonia, Instituto Leonidas e Maria Deane - Fiocruz Amazonia	Valdinete Nascimento et al
Brazil/AM-FIOCRUZ-20890024PL/2020	EPI_ISL_1068165	2020-04-13	Laboratorio de Ecologia de Doencas Transmissiveis na Amazonia, Instituto Leonidas e Maria Deane - Fiocruz Amazonia	Laboratorio de Ecologia de Doencas Transmissiveis na Amazonia, Instituto Leonidas e Maria Deane - Fiocruz Amazonia	Valdinete Nascimento et al
Brazil/AM-FIOCRUZ-20890033RD/2020	EPI_ISL_1068166	2020-04-10	Laboratorio de Ecologia de Doencas Transmissiveis na Amazonia, Instituto Leonidas e Maria Deane - Fiocruz Amazonia	Laboratorio de Ecologia de Doencas Transmissiveis na Amazonia, Instituto Leonidas e Maria Deane - Fiocruz Amazonia	Valdinete Nascimento et al
Brazil/AM-FIOCRUZ-20890035DS/2020	EPI_ISL_1068167	2020-10-02	Laboratorio de Ecologia de Doencas Transmissiveis na Amazonia, Instituto Leonidas e Maria Deane - Fiocruz Amazonia	Laboratorio de Ecologia de Doencas Transmissiveis na Amazonia, Instituto Leonidas e Maria Deane - Fiocruz Amazonia	Valdinete Nascimento et al
Brazil/AM-FIOCRUZ-20890046AA/2020	EPI_ISL_1068168	2020-05-17	Laboratorio de Ecologia de Doencas Transmissiveis na Amazonia, Instituto Leonidas e Maria Deane - Fiocruz Amazonia	Laboratorio de Ecologia de Doencas Transmissiveis na Amazonia, Instituto Leonidas e Maria Deane - Fiocruz Amazonia	Valdinete Nascimento et al
Brazil/AM-FIOCRUZ-20890057CR/2020	EPI_ISL_1068169	2020-12-28	Laboratorio de Ecologia de Doencas Transmissiveis na Amazonia, Instituto Leonidas e Maria Deane - Fiocruz Amazonia	Laboratorio de Ecologia de Doencas Transmissiveis na Amazonia, Instituto Leonidas e Maria Deane - Fiocruz Amazonia	Valdinete Nascimento et al
Brazil/AM-FIOCRUZ-20890068AA/2020	EPI_ISL_1068170	2020-05-03	Laboratorio de Ecologia de Doencas Transmissiveis na Amazonia, Instituto Leonidas e Maria Deane - Fiocruz Amazonia	Laboratorio de Ecologia de Doencas Transmissiveis na Amazonia, Instituto Leonidas e Maria Deane - Fiocruz Amazonia	Valdinete Nascimento et al
Brazil/AM-FIOCRUZ-20890079MS/2020	EPI_ISL_1068171	2020-06-06	Laboratorio de Ecologia de Doencas Transmissiveis na Amazonia, Instituto Leonidas e Maria Deane - Fiocruz Amazonia	Laboratorio de Ecologia de Doencas Transmissiveis na Amazonia, Instituto Leonidas e Maria Deane - Fiocruz Amazonia	Valdinete Nascimento et al
Brazil/AM-FIOCRUZ-20890083OP/2020	EPI_ISL_1068172	2020-06-06	Laboratorio de Ecologia de Doencas Transmissiveis na Amazonia, Instituto Leonidas e Maria Deane - Fiocruz Amazonia	Laboratorio de Ecologia de Doencas Transmissiveis na Amazonia, Instituto Leonidas e Maria Deane - Fiocruz Amazonia	Valdinete Nascimento et al
Brazil/AM-FIOCRUZ-20890084SS/2020	EPI_ISL_1068173	2020-06-08	Laboratorio de Ecologia de Doencas Transmissiveis na Amazonia, Instituto Leonidas e Maria Deane - Fiocruz Amazonia	Laboratorio de Ecologia de Doencas Transmissiveis na Amazonia, Instituto Leonidas e Maria Deane - Fiocruz Amazonia	Valdinete Nascimento et al
Brazil/AM-FIOCRUZ-20890090MA/2020	EPI_ISL_1068174	2020-05-18	Laboratorio de Ecologia de Doencas Transmissiveis na Amazonia, Instituto Leonidas e Maria Deane - Fiocruz Amazonia	Laboratorio de Ecologia de Doencas Transmissiveis na Amazonia, Instituto Leonidas e Maria Deane - Fiocruz Amazonia	Valdinete Nascimento et al
Brazil/AM-FIOCRUZ-20890091VS/2020	EPI_ISL_1068175	2020-05-17	Laboratorio de Ecologia de Doencas Transmissiveis na Amazonia, Instituto Leonidas e Maria Deane - Fiocruz Amazonia	Laboratorio de Ecologia de Doencas Transmissiveis na Amazonia, Instituto Leonidas e Maria Deane - Fiocruz Amazonia	Valdinete Nascimento et al
Brazil/AM-FIOCRUZ-20890111DM/2020	EPI_ISL_1068176	2020-04-14	Laboratorio de Ecologia de Doencas Transmissiveis na Amazonia, Instituto Leonidas e Maria Deane - Fiocruz Amazonia	Laboratorio de Ecologia de Doencas Transmissiveis na Amazonia, Instituto Leonidas e Maria Deane - Fiocruz Amazonia	Valdinete Nascimento et al
Brazil/AM-FIOCRUZ-20890114ED/2020	EPI_ISL_801400	2020-09-14	Laborat√≥rio Central de Sa√∫de P√∫blica do Estado do Amazonas (LACEN-AM)	Laboratorio de Ecologia de Doencas Transmissiveis na Amazonia, Instituto Leonidas e Maria Deane - Fiocruz Amazonia	Valdinete Nascimento et al
Brazil/AM-FIOCRUZ-20890117JP/2020	EPI_ISL_801401	2020-09-15	Laborat√≥rio Central de Sa√∫de P√∫blica do Estado do Amazonas (LACEN-AM)	Laboratorio de Ecologia de Doencas Transmissiveis na Amazonia, Instituto Leonidas e Maria Deane - Fiocruz Amazonia	Valdinete Nascimento et al
Brazil/AM-FIOCRUZ-20890125FV/2020	EPI_ISL_1068177	2020-05-18	Laboratorio de Ecologia de Doencas Transmissiveis na Amazonia, Instituto Leonidas e Maria Deane - Fiocruz Amazonia	Laboratorio de Ecologia de Doencas Transmissiveis na Amazonia, Instituto Leonidas e Maria Deane - Fiocruz Amazonia	Valdinete Nascimento et al
Brazil/AM-FIOCRUZ-20890128FE/2020	EPI_ISL_1068178	2020-04-07	Laboratorio de Ecologia de Doencas Transmissiveis na Amazonia, Instituto Leonidas e Maria Deane - Fiocruz Amazonia	Laboratorio de Ecologia de Doencas Transmissiveis na Amazonia, Instituto Leonidas e Maria Deane - Fiocruz Amazonia	Valdinete Nascimento et al
Brazil/AM-FIOCRUZ-20890130MH/2020	EPI_ISL_1068179	2020-04-07	Laboratorio de Ecologia de Doencas Transmissiveis na Amazonia, Instituto Leonidas e Maria Deane - Fiocruz Amazonia	Laboratorio de Ecologia de Doencas Transmissiveis na Amazonia, Instituto Leonidas e Maria Deane - Fiocruz Amazonia	Valdinete Nascimento et al
Brazil/AM-FIOCRUZ-20890140CD/2020	EPI_ISL_1068180	2020-06-10	Laboratorio de Ecologia de Doencas Transmissiveis na Amazonia, Instituto Leonidas e Maria Deane - Fiocruz Amazonia	Laboratorio de Ecologia de Doencas Transmissiveis na Amazonia, Instituto Leonidas e Maria Deane - Fiocruz Amazonia	Valdinete Nascimento et al
Brazil/AM-FIOCRUZ-20890167ES/2020	EPI_ISL_1068181	2020-04-15	Laboratorio de Ecologia de Doencas Transmissiveis na Amazonia, Instituto Leonidas e Maria Deane - Fiocruz Amazonia	Laboratorio de Ecologia de Doencas Transmissiveis na Amazonia, Instituto Leonidas e Maria Deane - Fiocruz Amazonia	Valdinete Nascimento et al
Brazil/AM-FIOCRUZ-20890173FB/2020	EPI_ISL_1068182	2020-06-09	Laboratorio de Ecologia de Doencas Transmissiveis na Amazonia, Instituto Leonidas e Maria Deane - Fiocruz Amazonia	Laboratorio de Ecologia de Doencas Transmissiveis na Amazonia, Instituto Leonidas e Maria Deane - Fiocruz Amazonia	Valdinete Nascimento et al
Brazil/AM-FIOCRUZ-20890204ML/2020	EPI_ISL_1068183	2020-04-17	Laboratorio de Ecologia de Doencas Transmissiveis na Amazonia, Instituto Leonidas e Maria Deane - Fiocruz Amazonia	Laboratorio de Ecologia de Doencas Transmissiveis na Amazonia, Instituto Leonidas e Maria Deane - Fiocruz Amazonia	Valdinete Nascimento et al
Brazil/AM-FIOCRUZ-20890206CF/2020	EPI_ISL_1068184	2020-04-28	Laboratorio de Ecologia de Doencas Transmissiveis na Amazonia, Instituto Leonidas e Maria Deane - Fiocruz Amazonia	Laboratorio de Ecologia de Doencas Transmissiveis na Amazonia, Instituto Leonidas e Maria Deane - Fiocruz Amazonia	Valdinete Nascimento et al
Brazil/AM-FIOCRUZ-20890210IA/2020	EPI_ISL_1068185	2020-04-29	Laboratorio de Ecologia de Doencas Transmissiveis na Amazonia, Instituto Leonidas e Maria Deane - Fiocruz Amazonia	Laboratorio de Ecologia de Doencas Transmissiveis na Amazonia, Instituto Leonidas e Maria Deane - Fiocruz Amazonia	Valdinete Nascimento et al
Brazil/AM-FIOCRUZ-20890223JC/2020	EPI_ISL_1068186	2020-04-30	Laboratorio de Ecologia de Doencas Transmissiveis na Amazonia, Instituto Leonidas e Maria Deane - Fiocruz Amazonia	Laboratorio de Ecologia de Doencas Transmissiveis na Amazonia, Instituto Leonidas e Maria Deane - Fiocruz Amazonia	Valdinete Nascimento et al
Brazil/AM-FIOCRUZ-20890235AC/2020	EPI_ISL_1068187	2020-05-02	Laboratorio de Ecologia de Doencas Transmissiveis na Amazonia, Instituto Leonidas e Maria Deane - Fiocruz Amazonia	Laboratorio de Ecologia de Doencas Transmissiveis na Amazonia, Instituto Leonidas e Maria Deane - Fiocruz Amazonia	Valdinete Nascimento et al
Brazil/AM-FIOCRUZ-20890244FP/2020	EPI_ISL_1068188	2020-05-03	Laboratorio de Ecologia de Doencas Transmissiveis na Amazonia, Instituto Leonidas e Maria Deane - Fiocruz Amazonia	Laboratorio de Ecologia de Doencas Transmissiveis na Amazonia, Instituto Leonidas e Maria Deane - Fiocruz Amazonia	Valdinete Nascimento et al
Brazil/AM-FIOCRUZ-20890261MV/2020	EPI_ISL_801402	2020-05-03	Laborat√≥rio Central de Sa√∫de P√∫blica do Estado do Amazonas (LACEN-AM)	Laboratorio de Ecologia de Doencas Transmissiveis na Amazonia, Instituto Leonidas e Maria Deane - Fiocruz Amazonia	Valdinete Nascimento et al
Brazil/AM-FIOCRUZ-20890295AM/2020	EPI_ISL_1068189	2020-07-27	Laboratorio de Ecologia de Doencas Transmissiveis na Amazonia, Instituto Leonidas e Maria Deane - Fiocruz Amazonia	Laboratorio de Ecologia de Doencas Transmissiveis na Amazonia, Instituto Leonidas e Maria Deane - Fiocruz Amazonia	Valdinete Nascimento et al
Brazil/AM-FIOCRUZ-20890297AX/2020	EPI_ISL_1068190	2020-07-25	Laboratorio de Ecologia de Doencas Transmissiveis na Amazonia, Instituto Leonidas e Maria Deane - Fiocruz Amazonia	Laboratorio de Ecologia de Doencas Transmissiveis na Amazonia, Instituto Leonidas e Maria Deane - Fiocruz Amazonia	Valdinete Nascimento et al
Brazil/AM-FIOCRUZ-20890352JA/2020	EPI_ISL_1068191	2020-04-29	Laboratorio de Ecologia de Doencas Transmissiveis na Amazonia, Instituto Leonidas e Maria Deane - Fiocruz Amazonia	Laboratorio de Ecologia de Doencas Transmissiveis na Amazonia, Instituto Leonidas e Maria Deane - Fiocruz Amazonia	Valdinete Nascimento et al
Brazil/AM-FIOCRUZ-20890511ME/2020	EPI_ISL_1068192	2020-10-19	Laboratorio de Ecologia de Doencas Transmissiveis na Amazonia, Instituto Leonidas e Maria Deane - Fiocruz Amazonia	Laboratorio de Ecologia de Doencas Transmissiveis na Amazonia, Instituto Leonidas e Maria Deane - Fiocruz Amazonia	Valdinete Nascimento et al
Brazil/AM-FIOCRUZ-20890610SL/2020	EPI_ISL_1068193	2020-04-08	Laboratorio de Ecologia de Doencas Transmissiveis na Amazonia, Instituto Leonidas e Maria Deane - Fiocruz Amazonia	Laboratorio de Ecologia de Doencas Transmissiveis na Amazonia, Instituto Leonidas e Maria Deane - Fiocruz Amazonia	Valdinete Nascimento et al
Brazil/AM-FIOCRUZ-20890632AV/2020	EPI_ISL_1068194	2020-04-13	Laboratorio de Ecologia de Doencas Transmissiveis na Amazonia, Instituto Leonidas e Maria Deane - Fiocruz Amazonia	Laboratorio de Ecologia de Doencas Transmissiveis na Amazonia, Instituto Leonidas e Maria Deane - Fiocruz Amazonia	Valdinete Nascimento et al
Brazil/AM-FIOCRUZ-20890661CB/2020	EPI_ISL_1068195	2020-04-16	Laboratorio de Ecologia de Doencas Transmissiveis na Amazonia, Instituto Leonidas e Maria Deane - Fiocruz Amazonia	Laboratorio de Ecologia de Doencas Transmissiveis na Amazonia, Instituto Leonidas e Maria Deane - Fiocruz Amazonia	Valdinete Nascimento et al
Brazil/AM-FIOCRUZ-20890675MV/2020	EPI_ISL_1068196	2020-12-22	Laboratorio de Ecologia de Doencas Transmissiveis na Amazonia, Instituto Leonidas e Maria Deane - Fiocruz Amazonia	Laboratorio de Ecologia de Doencas Transmissiveis na Amazonia, Instituto Leonidas e Maria Deane - Fiocruz Amazonia	Valdinete Nascimento et al
Brazil/AM-FIOCRUZ-20890702BS/2020	EPI_ISL_1068197	2020-05-24	Laboratorio de Ecologia de Doencas Transmissiveis na Amazonia, Instituto Leonidas e Maria Deane - Fiocruz Amazonia	Laboratorio de Ecologia de Doencas Transmissiveis na Amazonia, Instituto Leonidas e Maria Deane - Fiocruz Amazonia	Valdinete Nascimento et al
Brazil/AM-FIOCRUZ-20890793EA/2020	EPI_ISL_1661250	2020-12-22	Laboratorio de Ecologia de Doencas Transmissiveis na Amazonia, Instituto Leonidas e Maria Deane - Fiocruz Amazonia	Laboratorio de Ecologia de Doencas Transmissiveis na Amazonia, Instituto Leonidas e Maria Deane - Fiocruz Amazonia	Valdinete Nascimento et al
Brazil/AM-FIOCRUZ-20891068DS/2020	EPI_ISL_1068198	2020-12-24	Laboratorio de Ecologia de Doencas Transmissiveis na Amazonia, Instituto Leonidas e Maria Deane - Fiocruz Amazonia	Laboratorio de Ecologia de Doencas Transmissiveis na Amazonia, Instituto Leonidas e Maria Deane - Fiocruz Amazonia	Valdinete Nascimento et al
Brazil/AM-FIOCRUZ-20891105GG/2020	EPI_ISL_1068199	2020-05-15	Laboratorio de Ecologia de Doencas Transmissiveis na Amazonia, Instituto Leonidas e Maria Deane - Fiocruz Amazonia	Laboratorio de Ecologia de Doencas Transmissiveis na Amazonia, Instituto Leonidas e Maria Deane - Fiocruz Amazonia	Valdinete Nascimento et al
Brazil/AM-FIOCRUZ-20891120MA/2020	EPI_ISL_1068200	2020-05-26	Laboratorio de Ecologia de Doencas Transmissiveis na Amazonia, Instituto Leonidas e Maria Deane - Fiocruz Amazonia	Laboratorio de Ecologia de Doencas Transmissiveis na Amazonia, Instituto Leonidas e Maria Deane - Fiocruz Amazonia	Valdinete Nascimento et al
Brazil/AM-FIOCRUZ-20891128MC/2020	EPI_ISL_1068201	2020-05-15	Laboratorio de Ecologia de Doencas Transmissiveis na Amazonia, Instituto Leonidas e Maria Deane - Fiocruz Amazonia	Laboratorio de Ecologia de Doencas Transmissiveis na Amazonia, Instituto Leonidas e Maria Deane - Fiocruz Amazonia	Valdinete Nascimento et al
Brazil/AM-FIOCRUZ-20891135AS/2020	EPI_ISL_1068202	2020-05-26	Laboratorio de Ecologia de Doencas Transmissiveis na Amazonia, Instituto Leonidas e Maria Deane - Fiocruz Amazonia	Laboratorio de Ecologia de Doencas Transmissiveis na Amazonia, Instituto Leonidas e Maria Deane - Fiocruz Amazonia	Valdinete Nascimento et al
Brazil/AM-FIOCRUZ-20891184SB/2020	EPI_ISL_1068203	2020-05-18	Laboratorio de Ecologia de Doencas Transmissiveis na Amazonia, Instituto Leonidas e Maria Deane - Fiocruz Amazonia	Laboratorio de Ecologia de Doencas Transmissiveis na Amazonia, Instituto Leonidas e Maria Deane - Fiocruz Amazonia	Valdinete Nascimento et al
Brazil/AM-FIOCRUZ-20891192AS/2020	EPI_ISL_1068204	2020-05-27	Laboratorio de Ecologia de Doencas Transmissiveis na Amazonia, Instituto Leonidas e Maria Deane - Fiocruz Amazonia	Laboratorio de Ecologia de Doencas Transmissiveis na Amazonia, Instituto Leonidas e Maria Deane - Fiocruz Amazonia	Valdinete Nascimento et al
Brazil/AM-FIOCRUZ-20891452AC/2020	EPI_ISL_1068205	2020-07-12	Laboratorio de Ecologia de Doencas Transmissiveis na Amazonia, Instituto Leonidas e Maria Deane - Fiocruz Amazonia	Laboratorio de Ecologia de Doencas Transmissiveis na Amazonia, Instituto Leonidas e Maria Deane - Fiocruz Amazonia	Valdinete Nascimento et al
Brazil/AM-FIOCRUZ-20891505PT/2020	EPI_ISL_1068206	2020-07-23	Laboratorio de Ecologia de Doencas Transmissiveis na Amazonia, Instituto Leonidas e Maria Deane - Fiocruz Amazonia	Laboratorio de Ecologia de Doencas Transmissiveis na Amazonia, Instituto Leonidas e Maria Deane - Fiocruz Amazonia	Valdinete Nascimento et al
Brazil/AM-FIOCRUZ-20891507CM/2020	EPI_ISL_1068207	2020-07-24	Laboratorio de Ecologia de Doencas Transmissiveis na Amazonia, Instituto Leonidas e Maria Deane - Fiocruz Amazonia	Laboratorio de Ecologia de Doencas Transmissiveis na Amazonia, Instituto Leonidas e Maria Deane - Fiocruz Amazonia	Valdinete Nascimento et al
Brazil/AM-FIOCRUZ-20891515LA/2020	EPI_ISL_1068208	2020-07-24	Laboratorio de Ecologia de Doencas Transmissiveis na Amazonia, Instituto Leonidas e Maria Deane - Fiocruz Amazonia	Laboratorio de Ecologia de Doencas Transmissiveis na Amazonia, Instituto Leonidas e Maria Deane - Fiocruz Amazonia	Valdinete Nascimento et al
Brazil/AM-FIOCRUZ-20891550FA/2020	EPI_ISL_1068209	2020-07-29	Laboratorio de Ecologia de Doencas Transmissiveis na Amazonia, Instituto Leonidas e Maria Deane - Fiocruz Amazonia	Laboratorio de Ecologia de Doencas Transmissiveis na Amazonia, Instituto Leonidas e Maria Deane - Fiocruz Amazonia	Valdinete Nascimento et al
Brazil/AM-FIOCRUZ-20891585IS/2020	EPI_ISL_1068210	2020-04-13	Laboratorio de Ecologia de Doencas Transmissiveis na Amazonia, Instituto Leonidas e Maria Deane - Fiocruz Amazonia	Laboratorio de Ecologia de Doencas Transmissiveis na Amazonia, Instituto Leonidas e Maria Deane - Fiocruz Amazonia	Valdinete Nascimento et al
Brazil/AM-FIOCRUZ-20891643FA/2020	EPI_ISL_1068211	2020-06-08	Laboratorio de Ecologia de Doencas Transmissiveis na Amazonia, Instituto Leonidas e Maria Deane - Fiocruz Amazonia	Laboratorio de Ecologia de Doencas Transmissiveis na Amazonia, Instituto Leonidas e Maria Deane - Fiocruz Amazonia	Valdinete Nascimento et al
Brazil/AM-FIOCRUZ-20891666CS/2020	EPI_ISL_1068212	2020-05-23	Laboratorio de Ecologia de Doencas Transmissiveis na Amazonia, Instituto Leonidas e Maria Deane - Fiocruz Amazonia	Laboratorio de Ecologia de Doencas Transmissiveis na Amazonia, Instituto Leonidas e Maria Deane - Fiocruz Amazonia	Valdinete Nascimento et al
Brazil/AM-FIOCRUZ-20891680JR/2020	EPI_ISL_1068213	2020-06-10	Laboratorio de Ecologia de Doencas Transmissiveis na Amazonia, Instituto Leonidas e Maria Deane - Fiocruz Amazonia	Laboratorio de Ecologia de Doencas Transmissiveis na Amazonia, Instituto Leonidas e Maria Deane - Fiocruz Amazonia	Valdinete Nascimento et al
Brazil/AM-FIOCRUZ-20891688MN/2020	EPI_ISL_1068214	2020-06-09	Laboratorio de Ecologia de Doencas Transmissiveis na Amazonia, Instituto Leonidas e Maria Deane - Fiocruz Amazonia	Laboratorio de Ecologia de Doencas Transmissiveis na Amazonia, Instituto Leonidas e Maria Deane - Fiocruz Amazonia	Valdinete Nascimento et al
Brazil/AM-FIOCRUZ-20891705KM/2020	EPI_ISL_1068215	2020-12-29	Laboratorio de Ecologia de Doencas Transmissiveis na Amazonia, Instituto Leonidas e Maria Deane - Fiocruz Amazonia	Laboratorio de Ecologia de Doencas Transmissiveis na Amazonia, Instituto Leonidas e Maria Deane - Fiocruz Amazonia	Valdinete Nascimento et al
Brazil/AM-FIOCRUZ-20891894JM/2020	EPI_ISL_1068216	2020-05-19	Laboratorio de Ecologia de Doencas Transmissiveis na Amazonia, Instituto Leonidas e Maria Deane - Fiocruz Amazonia	Laboratorio de Ecologia de Doencas Transmissiveis na Amazonia, Instituto Leonidas e Maria Deane - Fiocruz Amazonia	Valdinete Nascimento et al
Brazil/AM-FIOCRUZ-20891898RL/2020	EPI_ISL_1068217	2020-05-19	Laboratorio de Ecologia de Doencas Transmissiveis na Amazonia, Instituto Leonidas e Maria Deane - Fiocruz Amazonia	Laboratorio de Ecologia de Doencas Transmissiveis na Amazonia, Instituto Leonidas e Maria Deane - Fiocruz Amazonia	Valdinete Nascimento et al
Brazil/AM-FIOCRUZ-20891904JB/2020	EPI_ISL_1068218	2020-05-19	Laboratorio de Ecologia de Doencas Transmissiveis na Amazonia, Instituto Leonidas e Maria Deane - Fiocruz Amazonia	Laboratorio de Ecologia de Doencas Transmissiveis na Amazonia, Instituto Leonidas e Maria Deane - Fiocruz Amazonia	Valdinete Nascimento et al
Brazil/AM-FIOCRUZ-20892136AL/2020	EPI_ISL_1068219	2020-04-30	Laboratorio de Ecologia de Doencas Transmissiveis na Amazonia, Instituto Leonidas e Maria Deane - Fiocruz Amazonia	Laboratorio de Ecologia de Doencas Transmissiveis na Amazonia, Instituto Leonidas e Maria Deane - Fiocruz Amazonia	Valdinete Nascimento et al
Brazil/AM-FIOCRUZ-20892163CP/2020	EPI_ISL_1068220	2020-06-10	Laboratorio de Ecologia de Doencas Transmissiveis na Amazonia, Instituto Leonidas e Maria Deane - Fiocruz Amazonia	Laboratorio de Ecologia de Doencas Transmissiveis na Amazonia, Instituto Leonidas e Maria Deane - Fiocruz Amazonia	Valdinete Nascimento et al
Brazil/AM-FIOCRUZ-20892199FT/2020	EPI_ISL_1068221	2020-12-21	Laboratorio de Ecologia de Doencas Transmissiveis na Amazonia, Instituto Leonidas e Maria Deane - Fiocruz Amazonia	Laboratorio de Ecologia de Doencas Transmissiveis na Amazonia, Instituto Leonidas e Maria Deane - Fiocruz Amazonia	Valdinete Nascimento et al
Brazil/AM-FIOCRUZ-20892204FL/2020	EPI_ISL_1068222	2020-12-21	Laboratorio de Ecologia de Doencas Transmissiveis na Amazonia, Instituto Leonidas e Maria Deane - Fiocruz Amazonia	Laboratorio de Ecologia de Doencas Transmissiveis na Amazonia, Instituto Leonidas e Maria Deane - Fiocruz Amazonia	Valdinete Nascimento et al
Brazil/AM-FIOCRUZ-20892224RM/2020	EPI_ISL_1068223	2020-12-21	Laboratorio de Ecologia de Doencas Transmissiveis na Amazonia, Instituto Leonidas e Maria Deane - Fiocruz Amazonia	Laboratorio de Ecologia de Doencas Transmissiveis na Amazonia, Instituto Leonidas e Maria Deane - Fiocruz Amazonia	Valdinete Nascimento et al
Brazil/AM-FIOCRUZ-20892241JS/2020	EPI_ISL_1068224	2020-06-23	Laboratorio de Ecologia de Doencas Transmissiveis na Amazonia, Instituto Leonidas e Maria Deane - Fiocruz Amazonia	Laboratorio de Ecologia de Doencas Transmissiveis na Amazonia, Instituto Leonidas e Maria Deane - Fiocruz Amazonia	Valdinete Nascimento et al
Brazil/AM-FIOCRUZ-20892251AR/2020	EPI_ISL_1068225	2020-12-23	Laboratorio de Ecologia de Doencas Transmissiveis na Amazonia, Instituto Leonidas e Maria Deane - Fiocruz Amazonia	Laboratorio de Ecologia de Doencas Transmissiveis na Amazonia, Instituto Leonidas e Maria Deane - Fiocruz Amazonia	Valdinete Nascimento et al
Brazil/AM-FIOCRUZ-20892262DR/2020	EPI_ISL_1068226	2020-12-23	Laboratorio de Ecologia de Doencas Transmissiveis na Amazonia, Instituto Leonidas e Maria Deane - Fiocruz Amazonia	Laboratorio de Ecologia de Doencas Transmissiveis na Amazonia, Instituto Leonidas e Maria Deane - Fiocruz Amazonia	Valdinete Nascimento et al
Brazil/AM-FIOCRUZ-20892300TV/2020	EPI_ISL_1068227	2020-06-29	Laboratorio de Ecologia de Doencas Transmissiveis na Amazonia, Instituto Leonidas e Maria Deane - Fiocruz Amazonia	Laboratorio de Ecologia de Doencas Transmissiveis na Amazonia, Instituto Leonidas e Maria Deane - Fiocruz Amazonia	Valdinete Nascimento et al
Brazil/AM-FIOCRUZ-20892477WL/2020	EPI_ISL_1068228	2020-07-27	Laboratorio de Ecologia de Doencas Transmissiveis na Amazonia, Instituto Leonidas e Maria Deane - Fiocruz Amazonia	Laboratorio de Ecologia de Doencas Transmissiveis na Amazonia, Instituto Leonidas e Maria Deane - Fiocruz Amazonia	Valdinete Nascimento et al
Brazil/AM-FIOCRUZ-20892484AS/2020	EPI_ISL_1068229	2020-07-20	Laboratorio de Ecologia de Doencas Transmissiveis na Amazonia, Instituto Leonidas e Maria Deane - Fiocruz Amazonia	Laboratorio de Ecologia de Doencas Transmissiveis na Amazonia, Instituto Leonidas e Maria Deane - Fiocruz Amazonia	Valdinete Nascimento et al
Brazil/AM-FIOCRUZ-20892494MS/2020	EPI_ISL_1068230	2020-07-20	Laboratorio de Ecologia de Doencas Transmissiveis na Amazonia, Instituto Leonidas e Maria Deane - Fiocruz Amazonia	Laboratorio de Ecologia de Doencas Transmissiveis na Amazonia, Instituto Leonidas e Maria Deane - Fiocruz Amazonia	Valdinete Nascimento et al
Brazil/AM-FIOCRUZ-20892520WS/2020	EPI_ISL_1068231	2020-07-24	Laboratorio de Ecologia de Doencas Transmissiveis na Amazonia, Instituto Leonidas e Maria Deane - Fiocruz Amazonia	Laboratorio de Ecologia de Doencas Transmissiveis na Amazonia, Instituto Leonidas e Maria Deane - Fiocruz Amazonia	Valdinete Nascimento et al
Brazil/AM-FIOCRUZ-20892521AG/2020	EPI_ISL_1068232	2020-07-24	Laboratorio de Ecologia de Doencas Transmissiveis na Amazonia, Instituto Leonidas e Maria Deane - Fiocruz Amazonia	Laboratorio de Ecologia de Doencas Transmissiveis na Amazonia, Instituto Leonidas e Maria Deane - Fiocruz Amazonia	Valdinete Nascimento et al
Brazil/AM-FIOCRUZ-20892523EN/2020	EPI_ISL_1068233	2020-07-26	Laboratorio de Ecologia de Doencas Transmissiveis na Amazonia, Instituto Leonidas e Maria Deane - Fiocruz Amazonia	Laboratorio de Ecologia de Doencas Transmissiveis na Amazonia, Instituto Leonidas e Maria Deane - Fiocruz Amazonia	Valdinete Nascimento et al
Brazil/AM-FIOCRUZ-20892533JB/2020	EPI_ISL_1068234	2020-07-28	Laboratorio de Ecologia de Doencas Transmissiveis na Amazonia, Instituto Leonidas e Maria Deane - Fiocruz Amazonia	Laboratorio de Ecologia de Doencas Transmissiveis na Amazonia, Instituto Leonidas e Maria Deane - Fiocruz Amazonia	Valdinete Nascimento et al
Brazil/AM-FIOCRUZ-20892944LC/2020	EPI_ISL_1068235	2020-09-14	Laboratorio de Ecologia de Doencas Transmissiveis na Amazonia, Instituto Leonidas e Maria Deane - Fiocruz Amazonia	Laboratorio de Ecologia de Doencas Transmissiveis na Amazonia, Instituto Leonidas e Maria Deane - Fiocruz Amazonia	Valdinete Nascimento et al
Brazil/AM-FIOCRUZ-20892948LS/2020	EPI_ISL_801403	2020-05-12	Laborat√≥rio Central de Sa√∫de P√∫blica do Estado do Amazonas (LACEN-AM)	Laboratorio de Ecologia de Doencas Transmissiveis na Amazonia, Instituto Leonidas e Maria Deane - Fiocruz Amazonia	Valdinete Nascimento et al
Brazil/AM-FIOCRUZ-20892962AF/2020	EPI_ISL_1068236	2020-09-15	Laboratorio de Ecologia de Doencas Transmissiveis na Amazonia, Instituto Leonidas e Maria Deane - Fiocruz Amazonia	Laboratorio de Ecologia de Doencas Transmissiveis na Amazonia, Instituto Leonidas e Maria Deane - Fiocruz Amazonia	Valdinete Nascimento et al
Brazil/AM-FIOCRUZ-20892974ES/2020	EPI_ISL_1068237	2020-09-15	Laboratorio de Ecologia de Doencas Transmissiveis na Amazonia, Instituto Leonidas e Maria Deane - Fiocruz Amazonia	Laboratorio de Ecologia de Doencas Transmissiveis na Amazonia, Instituto Leonidas e Maria Deane - Fiocruz Amazonia	Valdinete Nascimento et al
Brazil/AM-FIOCRUZ-20892974MN/2020	EPI_ISL_1068238	2020-05-12	Laboratorio de Ecologia de Doencas Transmissiveis na Amazonia, Instituto Leonidas e Maria Deane - Fiocruz Amazonia	Laboratorio de Ecologia de Doencas Transmissiveis na Amazonia, Instituto Leonidas e Maria Deane - Fiocruz Amazonia	Valdinete Nascimento et al
Brazil/AM-FIOCRUZ-20893356IS/2020	EPI_ISL_1068239	2020-05-11	Laboratorio de Ecologia de Doencas Transmissiveis na Amazonia, Instituto Leonidas e Maria Deane - Fiocruz Amazonia	Laboratorio de Ecologia de Doencas Transmissiveis na Amazonia, Instituto Leonidas e Maria Deane - Fiocruz Amazonia	Valdinete Nascimento et al
Brazil/AM-FIOCRUZ-20893481LS/2020	EPI_ISL_1068240	2020-05-12	Laboratorio de Ecologia de Doencas Transmissiveis na Amazonia, Instituto Leonidas e Maria Deane - Fiocruz Amazonia	Laboratorio de Ecologia de Doencas Transmissiveis na Amazonia, Instituto Leonidas e Maria Deane - Fiocruz Amazonia	Valdinete Nascimento et al
Brazil/AM-FIOCRUZ-20893844ED/2020	EPI_ISL_1068241	2020-05-21	Laboratorio de Ecologia de Doencas Transmissiveis na Amazonia, Instituto Leonidas e Maria Deane - Fiocruz Amazonia	Laboratorio de Ecologia de Doencas Transmissiveis na Amazonia, Instituto Leonidas e Maria Deane - Fiocruz Amazonia	Valdinete Nascimento et al
Brazil/AM-FIOCRUZ-20893858ML/2020	EPI_ISL_1068242	2020-05-21	Laboratorio de Ecologia de Doencas Transmissiveis na Amazonia, Instituto Leonidas e Maria Deane - Fiocruz Amazonia	Laboratorio de Ecologia de Doencas Transmissiveis na Amazonia, Instituto Leonidas e Maria Deane - Fiocruz Amazonia	Valdinete Nascimento et al
Brazil/AM-FIOCRUZ-20893866MN/2020	EPI_ISL_1068243	2020-12-23	Laboratorio de Ecologia de Doencas Transmissiveis na Amazonia, Instituto Leonidas e Maria Deane - Fiocruz Amazonia	Laboratorio de Ecologia de Doencas Transmissiveis na Amazonia, Instituto Leonidas e Maria Deane - Fiocruz Amazonia	Valdinete Nascimento et al
Brazil/AM-FIOCRUZ-20894176SC/2020	EPI_ISL_1068244	2020-05-26	Laboratorio de Ecologia de Doencas Transmissiveis na Amazonia, Instituto Leonidas e Maria Deane - Fiocruz Amazonia	Laboratorio de Ecologia de Doencas Transmissiveis na Amazonia, Instituto Leonidas e Maria Deane - Fiocruz Amazonia	Valdinete Nascimento et al
Brazil/AM-FIOCRUZ-20894648MM/2020	EPI_ISL_1068245	2020-06-10	Laboratorio de Ecologia de Doencas Transmissiveis na Amazonia, Instituto Leonidas e Maria Deane - Fiocruz Amazonia	Laboratorio de Ecologia de Doencas Transmissiveis na Amazonia, Instituto Leonidas e Maria Deane - Fiocruz Amazonia	Valdinete Nascimento et al
Brazil/AM-FIOCRUZ-20894654WF/2020	EPI_ISL_1068246	2020-06-11	Laboratorio de Ecologia de Doencas Transmissiveis na Amazonia, Instituto Leonidas e Maria Deane - Fiocruz Amazonia	Laboratorio de Ecologia de Doencas Transmissiveis na Amazonia, Instituto Leonidas e Maria Deane - Fiocruz Amazonia	Valdinete Nascimento et al
Brazil/AM-FIOCRUZ-20894660LA/2020	EPI_ISL_1068247	2020-06-11	Laboratorio de Ecologia de Doencas Transmissiveis na Amazonia, Instituto Leonidas e Maria Deane - Fiocruz Amazonia	Laboratorio de Ecologia de Doencas Transmissiveis na Amazonia, Instituto Leonidas e Maria Deane - Fiocruz Amazonia	Valdinete Nascimento et al
Brazil/AM-FIOCRUZ-20894927MS/2020	EPI_ISL_1068248	2020-12-28	Laboratorio de Ecologia de Doencas Transmissiveis na Amazonia, Instituto Leonidas e Maria Deane - Fiocruz Amazonia	Laboratorio de Ecologia de Doencas Transmissiveis na Amazonia, Instituto Leonidas e Maria Deane - Fiocruz Amazonia	Valdinete Nascimento et al
Brazil/AM-FIOCRUZ-20895217CM/2020	EPI_ISL_1068249	2020-12-22	Laboratorio de Ecologia de Doencas Transmissiveis na Amazonia, Instituto Leonidas e Maria Deane - Fiocruz Amazonia	Laboratorio de Ecologia de Doencas Transmissiveis na Amazonia, Instituto Leonidas e Maria Deane - Fiocruz Amazonia	Valdinete Nascimento et al
Brazil/AM-FIOCRUZ-20895258MP/2020	EPI_ISL_1068250	2020-06-22	Laboratorio de Ecologia de Doencas Transmissiveis na Amazonia, Instituto Leonidas e Maria Deane - Fiocruz Amazonia	Laboratorio de Ecologia de Doencas Transmissiveis na Amazonia, Instituto Leonidas e Maria Deane - Fiocruz Amazonia	Valdinete Nascimento et al
Brazil/AM-FIOCRUZ-20895548CN/2020	EPI_ISL_1068251	2020-07-06	Laboratorio de Ecologia de Doencas Transmissiveis na Amazonia, Instituto Leonidas e Maria Deane - Fiocruz Amazonia	Laboratorio de Ecologia de Doencas Transmissiveis na Amazonia, Instituto Leonidas e Maria Deane - Fiocruz Amazonia	Valdinete Nascimento et al
Brazil/AM-FIOCRUZ-20895554JT/2020	EPI_ISL_1068252	2020-09-16	Laboratorio de Ecologia de Doencas Transmissiveis na Amazonia, Instituto Leonidas e Maria Deane - Fiocruz Amazonia	Laboratorio de Ecologia de Doencas Transmissiveis na Amazonia, Instituto Leonidas e Maria Deane - Fiocruz Amazonia	Valdinete Nascimento et al
Brazil/AM-FIOCRUZ-20895570KS/2020	EPI_ISL_1068253	2020-09-16	Laboratorio de Ecologia de Doencas Transmissiveis na Amazonia, Instituto Leonidas e Maria Deane - Fiocruz Amazonia	Laboratorio de Ecologia de Doencas Transmissiveis na Amazonia, Instituto Leonidas e Maria Deane - Fiocruz Amazonia	Valdinete Nascimento et al
Brazil/AM-FIOCRUZ-20895654ID/2020	EPI_ISL_1068254	2020-07-21	Laboratorio de Ecologia de Doencas Transmissiveis na Amazonia, Instituto Leonidas e Maria Deane - Fiocruz Amazonia	Laboratorio de Ecologia de Doencas Transmissiveis na Amazonia, Instituto Leonidas e Maria Deane - Fiocruz Amazonia	Valdinete Nascimento et al
Brazil/AM-FIOCRUZ-20895864ER/2020	EPI_ISL_1068255	2020-12-22	Laboratorio de Ecologia de Doencas Transmissiveis na Amazonia, Instituto Leonidas e Maria Deane - Fiocruz Amazonia	Laboratorio de Ecologia de Doencas Transmissiveis na Amazonia, Instituto Leonidas e Maria Deane - Fiocruz Amazonia	Valdinete Nascimento et al
Brazil/AM-FIOCRUZ-20897269OP/2020	EPI_ISL_1068256	2020-12-23	Laboratorio de Ecologia de Doencas Transmissiveis na Amazonia, Instituto Leonidas e Maria Deane - Fiocruz Amazonia	Laboratorio de Ecologia de Doencas Transmissiveis na Amazonia, Instituto Leonidas e Maria Deane - Fiocruz Amazonia	Valdinete Nascimento et al
Brazil/AM-FIOCRUZ-20897281WS/2020	EPI_ISL_1261122	2020-12-23	Laboratorio de Ecologia de Doencas Transmissiveis na Amazonia, Instituto Leonidas e Maria Deane - Fiocruz Amazonia	Laboratorio de Ecologia de Doencas Transmissiveis na Amazonia, Instituto Leonidas e Maria Deane - Fiocruz Amazonia	Valdinete Nascimento et al
Brazil/AM-FIOCRUZ-20898137RM/2020	EPI_ISL_1068257	2020-12-19	Laboratorio de Ecologia de Doencas Transmissiveis na Amazonia, Instituto Leonidas e Maria Deane - Fiocruz Amazonia	Laboratorio de Ecologia de Doencas Transmissiveis na Amazonia, Instituto Leonidas e Maria Deane - Fiocruz Amazonia	Valdinete Nascimento et al
Brazil/AM-FIOCRUZ-21140415MR-R2/2021	EPI_ISL_1034304	2021-01-19	Laboratorio de Ecologia de Doencas Transmissiveis na Amazonia, Instituto Leonidas e Maria Deane - Fiocruz Amazonia	Laboratorio de Ecologia de Doencas Transmissiveis na Amazonia, Instituto Leonidas e Maria Deane - Fiocruz Amazonia	Valdinete Nascimento et al
Brazil/AM-FIOCRUZ-21140646MJ-R2/2021	EPI_ISL_1034306	2021-01-29	Laboratorio de Ecologia de Doencas Transmissiveis na Amazonia, Instituto Leonidas e Maria Deane - Fiocruz Amazonia	Laboratorio de Ecologia de Doencas Transmissiveis na Amazonia, Instituto Leonidas e Maria Deane - Fiocruz Amazonia	Valdinete Nascimento et al
Brazil/AM-FIOCRUZ-21140861HC/2021	EPI_ISL_1533609	2021-02-09	Laboratorio de Ecologia de Doencas Transmissiveis na Amazonia, Instituto Leonidas e Maria Deane - Fiocruz Amazonia	Laboratorio de Ecologia de Doencas Transmissiveis na Amazonia, Instituto Leonidas e Maria Deane - Fiocruz Amazonia	Valdinete Nascimento et al
Brazil/AM-FIOCRUZ-21142481RG/2021	EPI_ISL_1068258	2021-01-13	Laboratorio de Ecologia de Doencas Transmissiveis na Amazonia, Instituto Leonidas e Maria Deane - Fiocruz Amazonia	Laboratorio de Ecologia de Doencas Transmissiveis na Amazonia, Instituto Leonidas e Maria Deane - Fiocruz Amazonia	Valdinete Nascimento et al
Brazil/AM-FIOCRUZ-21143316HC/2021	EPI_ISL_1068259	2021-01-04	Laboratorio de Ecologia de Doencas Transmissiveis na Amazonia, Instituto Leonidas e Maria Deane - Fiocruz Amazonia	Laboratorio de Ecologia de Doencas Transmissiveis na Amazonia, Instituto Leonidas e Maria Deane - Fiocruz Amazonia	Valdinete Nascimento et al
Brazil/AM-FIOCRUZ-21143321SM/2021	EPI_ISL_1068260	2021-01-04	Laboratorio de Ecologia de Doencas Transmissiveis na Amazonia, Instituto Leonidas e Maria Deane - Fiocruz Amazonia	Laboratorio de Ecologia de Doencas Transmissiveis na Amazonia, Instituto Leonidas e Maria Deane - Fiocruz Amazonia	Valdinete Nascimento et al
Brazil/AM-FIOCRUZ-21143333CC/2021	EPI_ISL_1068261	2021-01-05	Laboratorio de Ecologia de Doencas Transmissiveis na Amazonia, Instituto Leonidas e Maria Deane - Fiocruz Amazonia	Laboratorio de Ecologia de Doencas Transmissiveis na Amazonia, Instituto Leonidas e Maria Deane - Fiocruz Amazonia	Valdinete Nascimento et al
Brazil/AM-FIOCRUZ-21143339MM/2021	EPI_ISL_1068262	2021-01-05	Laboratorio de Ecologia de Doencas Transmissiveis na Amazonia, Instituto Leonidas e Maria Deane - Fiocruz Amazonia	Laboratorio de Ecologia de Doencas Transmissiveis na Amazonia, Instituto Leonidas e Maria Deane - Fiocruz Amazonia	Valdinete Nascimento et al
Brazil/AM-FIOCRUZ-21143395RC/2021	EPI_ISL_1068263	2021-01-06	Laboratorio de Ecologia de Doencas Transmissiveis na Amazonia, Instituto Leonidas e Maria Deane - Fiocruz Amazonia	Laboratorio de Ecologia de Doencas Transmissiveis na Amazonia, Instituto Leonidas e Maria Deane - Fiocruz Amazonia	Valdinete Nascimento et al
Brazil/AM-FIOCRUZ-21143402KJ/2021	EPI_ISL_1068264	2021-01-06	Laboratorio de Ecologia de Doencas Transmissiveis na Amazonia, Instituto Leonidas e Maria Deane - Fiocruz Amazonia	Laboratorio de Ecologia de Doencas Transmissiveis na Amazonia, Instituto Leonidas e Maria Deane - Fiocruz Amazonia	Valdinete Nascimento et al
Brazil/AM-FIOCRUZ-21143408DG/2021	EPI_ISL_1068265	2021-01-06	Laboratorio de Ecologia de Doencas Transmissiveis na Amazonia, Instituto Leonidas e Maria Deane - Fiocruz Amazonia	Laboratorio de Ecologia de Doencas Transmissiveis na Amazonia, Instituto Leonidas e Maria Deane - Fiocruz Amazonia	Valdinete Nascimento et al
Brazil/AM-FIOCRUZ-21143420WC/2021	EPI_ISL_1068266	2021-01-07	Laboratorio de Ecologia de Doencas Transmissiveis na Amazonia, Instituto Leonidas e Maria Deane - Fiocruz Amazonia	Laboratorio de Ecologia de Doencas Transmissiveis na Amazonia, Instituto Leonidas e Maria Deane - Fiocruz Amazonia	Valdinete Nascimento et al
Brazil/AM-FIOCRUZ-21143453RB/2021	EPI_ISL_1068267	2021-01-08	Laboratorio de Ecologia de Doencas Transmissiveis na Amazonia, Instituto Leonidas e Maria Deane - Fiocruz Amazonia	Laboratorio de Ecologia de Doencas Transmissiveis na Amazonia, Instituto Leonidas e Maria Deane - Fiocruz Amazonia	Valdinete Nascimento et al
Brazil/AM-FIOCRUZ-21143455VM/2021	EPI_ISL_1068268	2021-01-08	Laboratorio de Ecologia de Doencas Transmissiveis na Amazonia, Instituto Leonidas e Maria Deane - Fiocruz Amazonia	Laboratorio de Ecologia de Doencas Transmissiveis na Amazonia, Instituto Leonidas e Maria Deane - Fiocruz Amazonia	Valdinete Nascimento et al
Brazil/AM-FIOCRUZ-21143459HF/2021	EPI_ISL_1068269	2021-01-08	Laboratorio de Ecologia de Doencas Transmissiveis na Amazonia, Instituto Leonidas e Maria Deane - Fiocruz Amazonia	Laboratorio de Ecologia de Doencas Transmissiveis na Amazonia, Instituto Leonidas e Maria Deane - Fiocruz Amazonia	Valdinete Nascimento et al
Brazil/AM-FIOCRUZ-21143496CM/2021	EPI_ISL_1068270	2021-01-11	Laboratorio de Ecologia de Doencas Transmissiveis na Amazonia, Instituto Leonidas e Maria Deane - Fiocruz Amazonia	Laboratorio de Ecologia de Doencas Transmissiveis na Amazonia, Instituto Leonidas e Maria Deane - Fiocruz Amazonia	Valdinete Nascimento et al
Brazil/AM-FIOCRUZ-21143504VA/2021	EPI_ISL_1068271	2021-01-11	Laboratorio de Ecologia de Doencas Transmissiveis na Amazonia, Instituto Leonidas e Maria Deane - Fiocruz Amazonia	Laboratorio de Ecologia de Doencas Transmissiveis na Amazonia, Instituto Leonidas e Maria Deane - Fiocruz Amazonia	Valdinete Nascimento et al
Brazil/AM-FIOCRUZ-21143537SL/2021	EPI_ISL_1068272	2021-01-12	Laboratorio de Ecologia de Doencas Transmissiveis na Amazonia, Instituto Leonidas e Maria Deane - Fiocruz Amazonia	Laboratorio de Ecologia de Doencas Transmissiveis na Amazonia, Instituto Leonidas e Maria Deane - Fiocruz Amazonia	Valdinete Nascimento et al
Brazil/AM-FIOCRUZ-21143541HC/2021	EPI_ISL_1068273	2021-01-12	Laboratorio de Ecologia de Doencas Transmissiveis na Amazonia, Instituto Leonidas e Maria Deane - Fiocruz Amazonia	Laboratorio de Ecologia de Doencas Transmissiveis na Amazonia, Instituto Leonidas e Maria Deane - Fiocruz Amazonia	Valdinete Nascimento et al
Brazil/AM-FIOCRUZ-21143575RS/2021	EPI_ISL_1068274	2021-01-08	Laboratorio de Ecologia de Doencas Transmissiveis na Amazonia, Instituto Leonidas e Maria Deane - Fiocruz Amazonia	Laboratorio de Ecologia de Doencas Transmissiveis na Amazonia, Instituto Leonidas e Maria Deane - Fiocruz Amazonia	Valdinete Nascimento et al
Brazil/AM-FIOCRUZ-21143580DO/2021	EPI_ISL_1068275	2021-01-08	Laboratorio de Ecologia de Doencas Transmissiveis na Amazonia, Instituto Leonidas e Maria Deane - Fiocruz Amazonia	Laboratorio de Ecologia de Doencas Transmissiveis na Amazonia, Instituto Leonidas e Maria Deane - Fiocruz Amazonia	Valdinete Nascimento et al
Brazil/AM-FIOCRUZ-21143603CF/2021	EPI_ISL_1068276	2021-01-13	Laboratorio de Ecologia de Doencas Transmissiveis na Amazonia, Instituto Leonidas e Maria Deane - Fiocruz Amazonia	Laboratorio de Ecologia de Doencas Transmissiveis na Amazonia, Instituto Leonidas e Maria Deane - Fiocruz Amazonia	Valdinete Nascimento et al
Brazil/AM-FIOCRUZ-21143607WL/2021	EPI_ISL_1068277	2021-01-13	Laboratorio de Ecologia de Doencas Transmissiveis na Amazonia, Instituto Leonidas e Maria Deane - Fiocruz Amazonia	Laboratorio de Ecologia de Doencas Transmissiveis na Amazonia, Instituto Leonidas e Maria Deane - Fiocruz Amazonia	Valdinete Nascimento et al
Brazil/AM-FIOCRUZ-21143608MV/2021	EPI_ISL_1068278	2021-01-13	Laboratorio de Ecologia de Doencas Transmissiveis na Amazonia, Instituto Leonidas e Maria Deane - Fiocruz Amazonia	Laboratorio de Ecologia de Doencas Transmissiveis na Amazonia, Instituto Leonidas e Maria Deane - Fiocruz Amazonia	Valdinete Nascimento et al
Brazil/AM-FIOCRUZ-21840593CL/2021	EPI_ISL_1261123	2021-01-19	Laboratorio de Ecologia de Doencas Transmissiveis na Amazonia, Instituto Leonidas e Maria Deane - Fiocruz Amazonia	Laboratorio de Ecologia de Doencas Transmissiveis na Amazonia, Instituto Leonidas e Maria Deane - Fiocruz Amazonia	Valdinete Nascimento et al
Brazil/AM-FIOCRUZ-21843439LC/2021	EPI_ISL_1068279	2021-01-07	Laboratorio de Ecologia de Doencas Transmissiveis na Amazonia, Instituto Leonidas e Maria Deane - Fiocruz Amazonia	Laboratorio de Ecologia de Doencas Transmissiveis na Amazonia, Instituto Leonidas e Maria Deane - Fiocruz Amazonia	Valdinete Nascimento et al
Brazil/AM-FIOCRUZ-21843511WC/2021	EPI_ISL_1068280	2021-01-06	Laboratorio de Ecologia de Doencas Transmissiveis na Amazonia, Instituto Leonidas e Maria Deane - Fiocruz Amazonia	Laboratorio de Ecologia de Doencas Transmissiveis na Amazonia, Instituto Leonidas e Maria Deane - Fiocruz Amazonia	Valdinete Nascimento et al
Brazil/AM-FIOCRUZ-21843518RA/2021	EPI_ISL_1068281	2021-01-06	Laboratorio de Ecologia de Doencas Transmissiveis na Amazonia, Instituto Leonidas e Maria Deane - Fiocruz Amazonia	Laboratorio de Ecologia de Doencas Transmissiveis na Amazonia, Instituto Leonidas e Maria Deane - Fiocruz Amazonia	Valdinete Nascimento et al
Brazil/AM-FIOCRUZ-21843667JC/2021	EPI_ISL_1068282	2021-01-11	Laboratorio de Ecologia de Doencas Transmissiveis na Amazonia, Instituto Leonidas e Maria Deane - Fiocruz Amazonia	Laboratorio de Ecologia de Doencas Transmissiveis na Amazonia, Instituto Leonidas e Maria Deane - Fiocruz Amazonia	Valdinete Nascimento et al
Brazil/AM-FIOCRUZ-21843677AF/2021	EPI_ISL_1068283	2021-01-12	Laboratorio de Ecologia de Doencas Transmissiveis na Amazonia, Instituto Leonidas e Maria Deane - Fiocruz Amazonia	Laboratorio de Ecologia de Doencas Transmissiveis na Amazonia, Instituto Leonidas e Maria Deane - Fiocruz Amazonia	Valdinete Nascimento et al
Brazil/AM-FIOCRUZ-21843807PS/2021	EPI_ISL_1068284	2021-01-13	Laboratorio de Ecologia de Doencas Transmissiveis na Amazonia, Instituto Leonidas e Maria Deane - Fiocruz Amazonia	Laboratorio de Ecologia de Doencas Transmissiveis na Amazonia, Instituto Leonidas e Maria Deane - Fiocruz Amazonia	Valdinete Nascimento et al
Brazil/AM-FIOCRUZ-21890002SP/2021	EPI_ISL_1068285	2021-01-04	Laboratorio de Ecologia de Doencas Transmissiveis na Amazonia, Instituto Leonidas e Maria Deane - Fiocruz Amazonia	Laboratorio de Ecologia de Doencas Transmissiveis na Amazonia, Instituto Leonidas e Maria Deane - Fiocruz Amazonia	Valdinete Nascimento et al
Brazil/AM-FIOCRUZ-21890006JG/2021	EPI_ISL_1068286	2021-01-04	Laboratorio de Ecologia de Doencas Transmissiveis na Amazonia, Instituto Leonidas e Maria Deane - Fiocruz Amazonia	Laboratorio de Ecologia de Doencas Transmissiveis na Amazonia, Instituto Leonidas e Maria Deane - Fiocruz Amazonia	Valdinete Nascimento et al
Brazil/AM-FIOCRUZ-21890017IF/2021	EPI_ISL_1068287	2021-01-05	Laboratorio de Ecologia de Doencas Transmissiveis na Amazonia, Instituto Leonidas e Maria Deane - Fiocruz Amazonia	Laboratorio de Ecologia de Doencas Transmissiveis na Amazonia, Instituto Leonidas e Maria Deane - Fiocruz Amazonia	Valdinete Nascimento et al
Brazil/AM-FIOCRUZ-21890017MD/2021	EPI_ISL_1068288	2021-01-05	Laboratorio de Ecologia de Doencas Transmissiveis na Amazonia, Instituto Leonidas e Maria Deane - Fiocruz Amazonia	Laboratorio de Ecologia de Doencas Transmissiveis na Amazonia, Instituto Leonidas e Maria Deane - Fiocruz Amazonia	Valdinete Nascimento et al
Brazil/AM-FIOCRUZ-21890025RM/2021	EPI_ISL_1068289	2021-01-05	Laboratorio de Ecologia de Doencas Transmissiveis na Amazonia, Instituto Leonidas e Maria Deane - Fiocruz Amazonia	Laboratorio de Ecologia de Doencas Transmissiveis na Amazonia, Instituto Leonidas e Maria Deane - Fiocruz Amazonia	Valdinete Nascimento et al
Brazil/AM-FIOCRUZ-21890031RC/2021	EPI_ISL_1068290	2021-01-05	Laboratorio de Ecologia de Doencas Transmissiveis na Amazonia, Instituto Leonidas e Maria Deane - Fiocruz Amazonia	Laboratorio de Ecologia de Doencas Transmissiveis na Amazonia, Instituto Leonidas e Maria Deane - Fiocruz Amazonia	Valdinete Nascimento et al
Brazil/AM-FIOCRUZ-21890078NR/2021	EPI_ISL_2102018	2021-03-22	Laborat√≥rio Central de Sa√∫de P√∫blica do Estado do Amazonas (LACEN-AM)	Laboratorio de Ecologia de Doencas Transmissiveis na Amazonia, Instituto Leonidas e Maria Deane - Fiocruz Amazonia	Valdinete Nascimento et al
Brazil/AM-FIOCRUZ-21890365EC/2021	EPI_ISL_1068291	2021-01-07	Laboratorio de Ecologia de Doencas Transmissiveis na Amazonia, Instituto Leonidas e Maria Deane - Fiocruz Amazonia	Laboratorio de Ecologia de Doencas Transmissiveis na Amazonia, Instituto Leonidas e Maria Deane - Fiocruz Amazonia	Valdinete Nascimento et al
Brazil/AM-FIOCRUZ-21890474MD/2021	EPI_ISL_1068292	2021-01-06	Laboratorio de Ecologia de Doencas Transmissiveis na Amazonia, Instituto Leonidas e Maria Deane - Fiocruz Amazonia	Laboratorio de Ecologia de Doencas Transmissiveis na Amazonia, Instituto Leonidas e Maria Deane - Fiocruz Amazonia	Valdinete Nascimento et al
Brazil/AM-FIOCRUZ-21895614MA/2021	EPI_ISL_2102063	2021-03-25	Laborat√≥rio Central de Sa√∫de P√∫blica do Estado do Amazonas (LACEN-AM)	Laboratorio de Ecologia de Doencas Transmissiveis na Amazonia, Instituto Leonidas e Maria Deane - Fiocruz Amazonia	Valdinete Nascimento et al
Brazil/AM-FIOCRUZ-IAM1504/2021	EPI_ISL_1239012	2021-01-26	Laborat√≥rio Central de Sa√∫de P√∫blica do Estado de Pernambuco (LACEN-PE)	WallauLab, Aggeu Magalhaes Institute	Marcelo Henrique dos Santos Paiva et al
Brazil/AM-FIOCRUZ-IAM1505/2021	EPI_ISL_1239013	2021-01-23	Laborat√≥rio Central de Sa√∫de P√∫blica do Estado de Pernambuco (LACEN-PE)	WallauLab, Aggeu Magalhaes Institute	Marcelo Henrique dos Santos Paiva et al
Brazil/AM-IEC1200-178727/2020	EPI_ISL_2298850	2020-12-30	Laborat√≥rio Central de Sa√∫de P√∫blica do Amazonas	Coordena√ß√£o Geral de Laborat√≥rios de Sa√∫de P√∫blica (CGLAB/DAEVS/SVS/MS)	Vagner Fonseca et al
Brazil/AM-IEC1200-178729/2020	EPI_ISL_2298852	2020-12-30	Laborat√≥rio Central de Sa√∫de P√∫blica do Amazonas	Coordena√ß√£o Geral de Laborat√≥rios de Sa√∫de P√∫blica (CGLAB/DAEVS/SVS/MS)	Vagner Fonseca et al
Brazil/AM-IEC1200-178730/2021	EPI_ISL_2298854	2021-01-08	Laborat√≥rio Central de Sa√∫de P√∫blica do Amazonas	Coordena√ß√£o Geral de Laborat√≥rios de Sa√∫de P√∫blica (CGLAB/DAEVS/SVS/MS)	Vagner Fonseca et al
Brazil/AM-IEC1200-178732/2021	EPI_ISL_2298856	2021-01-05	Laborat√≥rio Central de Sa√∫de P√∫blica do Amazonas	Coordena√ß√£o Geral de Laborat√≥rios de Sa√∫de P√∫blica (CGLAB/DAEVS/SVS/MS)	Vagner Fonseca et al
Brazil/AM-IEC1200-178733/2021	EPI_ISL_2298858	2021-01-15	Laborat√≥rio Central de Sa√∫de P√∫blica do Amazonas	Coordena√ß√£o Geral de Laborat√≥rios de Sa√∫de P√∫blica (CGLAB/DAEVS/SVS/MS)	Vagner Fonseca et al
Brazil/AM-IEC1200-178747/2021	EPI_ISL_2298859	2021-02-15	Laborat√≥rio Central de Sa√∫de P√∫blica do Amazonas	Coordena√ß√£o Geral de Laborat√≥rios de Sa√∫de P√∫blica (CGLAB/DAEVS/SVS/MS)	Vagner Fonseca et al
Brazil/AM-IEC1200-178748/2021	EPI_ISL_2298861	2021-02-22	Laborat√≥rio Central de Sa√∫de P√∫blica do Amazonas	Coordena√ß√£o Geral de Laborat√≥rios de Sa√∫de P√∫blica (CGLAB/DAEVS/SVS/MS)	Vagner Fonseca et al
Brazil/AM-IEC1200-178749/2021	EPI_ISL_2298863	2021-02-22	Laborat√≥rio Central de Sa√∫de P√∫blica do Amazonas	Coordena√ß√£o Geral de Laborat√≥rios de Sa√∫de P√∫blica (CGLAB/DAEVS/SVS/MS)	Vagner Fonseca et al
Brazil/AM-IEC1200-178756/2020	EPI_ISL_2298865	2020-12-01	Laborat√≥rio Central de Sa√∫de P√∫blica do Amazonas	Coordena√ß√£o Geral de Laborat√≥rios de Sa√∫de P√∫blica (CGLAB/DAEVS/SVS/MS)	Vagner Fonseca et al
Brazil/AM-IEC1200-178766/2020	EPI_ISL_2298867	2020-12-26	Laborat√≥rio Central de Sa√∫de P√∫blica do Amazonas	Coordena√ß√£o Geral de Laborat√≥rios de Sa√∫de P√∫blica (CGLAB/DAEVS/SVS/MS)	Vagner Fonseca et al
Brazil/AM-IEC1200-178767/2020	EPI_ISL_2298869	2020-12-25	Laborat√≥rio Central de Sa√∫de P√∫blica do Amazonas	Coordena√ß√£o Geral de Laborat√≥rios de Sa√∫de P√∫blica (CGLAB/DAEVS/SVS/MS)	Vagner Fonseca et al
Brazil/AM-IEC1200-178768/2020	EPI_ISL_2298871	2020-12-25	Laborat√≥rio Central de Sa√∫de P√∫blica do Amazonas	Coordena√ß√£o Geral de Laborat√≥rios de Sa√∫de P√∫blica (CGLAB/DAEVS/SVS/MS)	Vagner Fonseca et al
Brazil/AM-IEC-177274/2020	EPI_ISL_918531	2020-11-10	LACEN - Laborat√≥rio Central de Sa√∫de P√∫blica do Amazonas	ÔªøEvandro Chagas Institute	Santos et al
Brazil/AM-IEC-177281/2020	EPI_ISL_925846	2020-11-11	LACEN - Laborat√≥rio Central de Sa√∫de P√∫blica do Amazonas	Evandro Chagas Institute Virology	Santos et al
Brazil/AM-IEC-177282/2020	EPI_ISL_918532	2020-11-13	LACEN - Laborat√≥rio Central de Sa√∫de P√∫blica do Amazonas	ÔªøEvandro Chagas Institute	Santos et al
Brazil/AM-IEC-177284/2020	EPI_ISL_918533	2020-11-10	LACEN - Laborat√≥rio Central de Sa√∫de P√∫blica do Amazonas	ÔªøEvandro Chagas Institute	Santos et al
Brazil/AM-IEC-177289/2020	EPI_ISL_918534	2020-12-21	LACEN - Laborat√≥rio Central de Sa√∫de P√∫blica do Amazonas	ÔªøEvandro Chagas Institute	Santos et al
Brazil/AM-IEC-177290/2020	EPI_ISL_918499	2020-12-21	LACEN - Laborat√≥rio Central de Sa√∫de P√∫blica do Amazonas	ÔªøEvandro Chagas Institute	Santos et al
Brazil/AM-IEC-177291/2020	EPI_ISL_918500	2020-12-28	LACEN - Laborat√≥rio Central de Sa√∫de P√∫blica do Amazonas	ÔªøEvandro Chagas Institute	Santos et al
Brazil/AM-IEC-177292/2020	EPI_ISL_918501	2020-12-28	LACEN - Laborat√≥rio Central de Sa√∫de P√∫blica do Amazonas	ÔªøEvandro Chagas Institute	Santos et al
Brazil/AM-IEC-177293/2020	EPI_ISL_918502	2020-12-29	LACEN - Laborat√≥rio Central de Sa√∫de P√∫blica do Amazonas	ÔªøEvandro Chagas Institute	Santos et al
Brazil/AM-IEC-177294/2020	EPI_ISL_918503	2020-12-28	LACEN - Laborat√≥rio Central de Sa√∫de P√∫blica do Amazonas	ÔªøEvandro Chagas Institute	Santos et al
Brazil/AM-IEC-177299/2020	EPI_ISL_925916	2020-12-21	LACEN - Laborat√≥rio Central de Sa√∫de P√∫blica do Amazonas	Evandro Chagas Institute Virology	Santos et al
Brazil/AM-IEC-177300/2020	EPI_ISL_918512	2020-12-21	LACEN - Laborat√≥rio Central de Sa√∫de P√∫blica do Amazonas	ÔªøEvandro Chagas Institute	Santos et al
Brazil/AM-IEC-177301/2020	EPI_ISL_918504	2020-12-21	LACEN - Laborat√≥rio Central de Sa√∫de P√∫blica do Amazonas	ÔªøEvandro Chagas Institute	Santos et al
Brazil/AM-IEC-177302/2020	EPI_ISL_926446	2020-12-21	LACEN - Laborat√≥rio Central de Sa√∫de P√∫blica do Amazonas	Evandro Chagas Institute Virology	Santos et al
Brazil/AM-IEC-177310/2020	EPI_ISL_918505	2020-12-30	LACEN - Laborat√≥rio Central de Sa√∫de P√∫blica do Amazonas	ÔªøEvandro Chagas Institute	Santos et al
Brazil/AM-IEC-177312/2020	EPI_ISL_918506	2020-12-30	LACEN - Laborat√≥rio Central de Sa√∫de P√∫blica do Amazonas	ÔªøEvandro Chagas Institute	Santos et al
Brazil/AM-IEC-177314/2021	EPI_ISL_918507	2021-01-05	LACEN - Laborat√≥rio Central de Sa√∫de P√∫blica do Amazonas	ÔªøEvandro Chagas Institute	Santos et al
Brazil/AM-IEC-177317/2021	EPI_ISL_918535	2021-01-05	LACEN - Laborat√≥rio Central de Sa√∫de P√∫blica do Amazonas	ÔªøEvandro Chagas Institute	Santos et al
Brazil/AM-IEC-177320/2021	EPI_ISL_918508	2021-01-05	LACEN - Laborat√≥rio Central de Sa√∫de P√∫blica do Amazonas	ÔªøEvandro Chagas Institute	Santos et al
Brazil/AM-IEC-177322/2021	EPI_ISL_918509	2021-01-06	LACEN - Laborat√≥rio Central de Sa√∫de P√∫blica do Amazonas	ÔªøEvandro Chagas Institute	Santos et al
Brazil/AM-IEC-177323/2021	EPI_ISL_918510	2021-01-07	LACEN - Laborat√≥rio Central de Sa√∫de P√∫blica do Amazonas	ÔªøEvandro Chagas Institute	Santos et al
Brazil/AM-IEC-177328/2020	EPI_ISL_918511	2020-12-30	LACEN - Laborat√≥rio Central de Sa√∫de P√∫blica do Amazonas	ÔªøEvandro Chagas Institute	Santos et al
Brazil/AM-IEC-177881/2021	EPI_ISL_1261683	2021-01-19	LACEN - Laborat√≥rio Central de Sa√∫de P√∫blica do Amazonas	ÔªøEvandro Chagas Institute	Santos et al
Brazil/AM-IEC-177889/2021	EPI_ISL_1261685	2021-01-20	LACEN - Laborat√≥rio Central de Sa√∫de P√∫blica do Amazonas	ÔªøEvandro Chagas Institute	Santos et al
Brazil/AM-IEC-177911/2021	EPI_ISL_1261694	2021-01-12	LACEN - Laborat√≥rio Central de Sa√∫de P√∫blica do Amazonas	ÔªøEvandro Chagas Institute	Santos et al
Brazil/AM-IEC-178078/2021	EPI_ISL_1261690	2021-01-11	LACEN - Laborat√≥rio Central de Sa√∫de P√∫blica do Amazonas	ÔªøEvandro Chagas Institute	Santos et al
Brazil/AM-L11-CAMPI230I/2020	EPI_ISL_1708317	2020-12-21	Funda√ß√£o Hospitalar de Hematologia e Hemoterapia do Amazonas	Laborat√≥rio de Estudos de V√≠rus Emergentes	William M. Souza et al
Brazil/AM-L13-CD166/2020	EPI_ISL_476224	2020-03-16	DB Diagn√≥sticos do Brasil	Instituto de Medicina Tropical da Univesidade de S√£o Paulo	Samples: Nelson Gaburo Jr et al
Brazil/AM-L70-71-CD1715/2020	EPI_ISL_1060920	2020-12-15	DB Diagnosticos do Brasil	Instituto de Medicina Tropical de Sao Paulo	Brazil-UK Centre for Arbovirus Discovery Diagnosis Genomics et al
Brazil/AM-L70-71-CD1716/2020	EPI_ISL_1060884	2020-12-16	DB Diagnosticos do Brasil	Instituto de Medicina Tropical de Sao Paulo	Brazil-UK Centre for Arbovirus Discovery Diagnosis Genomics et al
Brazil/AM-L70-71-CD1717/2020	EPI_ISL_1060924	2020-12-16	DB Diagnosticos do Brasil	Instituto de Medicina Tropical de Sao Paulo	Brazil-UK Centre for Arbovirus Discovery Diagnosis Genomics et al
Brazil/AM-L70-71-CD1718/2020	EPI_ISL_1060900	2020-12-16	DB Diagnosticos do Brasil	Instituto de Medicina Tropical de Sao Paulo	Brazil-UK Centre for Arbovirus Discovery Diagnosis Genomics et al
Brazil/AM-L70-71-CD1719/2020	EPI_ISL_1060923	2020-12-15	DB Diagnosticos do Brasil	Instituto de Medicina Tropical de Sao Paulo	Brazil-UK Centre for Arbovirus Discovery Diagnosis Genomics et al
Brazil/AM-L70-71-CD1720/2020	EPI_ISL_1060995	2020-12-16	DB Diagnosticos do Brasil	Instituto de Medicina Tropical de Sao Paulo	Brazil-UK Centre for Arbovirus Discovery Diagnosis Genomics et al
Brazil/AM-L70-71-CD1721/2020	EPI_ISL_1060918	2020-12-17	DB Diagnosticos do Brasil	Instituto de Medicina Tropical de Sao Paulo	Brazil-UK Centre for Arbovirus Discovery Diagnosis Genomics et al
Brazil/AM-L70-71-CD1722/2020	EPI_ISL_1060914	2020-12-17	DB Diagnosticos do Brasil	Instituto de Medicina Tropical de Sao Paulo	Brazil-UK Centre for Arbovirus Discovery Diagnosis Genomics et al
Brazil/AM-L70-71-CD1723/2020	EPI_ISL_1060943	2020-12-17	DB Diagnosticos do Brasil	Instituto de Medicina Tropical de Sao Paulo	Brazil-UK Centre for Arbovirus Discovery Diagnosis Genomics et al
Brazil/AM-L70-71-CD1724/2020	EPI_ISL_1060994	2020-12-17	DB Diagnosticos do Brasil	Instituto de Medicina Tropical de Sao Paulo	Brazil-UK Centre for Arbovirus Discovery Diagnosis Genomics et al
Brazil/AM-L70-71-CD1725/2020	EPI_ISL_1060910	2020-12-16	DB Diagnosticos do Brasil	Instituto de Medicina Tropical de Sao Paulo	Brazil-UK Centre for Arbovirus Discovery Diagnosis Genomics et al
Brazil/AM-L70-71-CD1726/2020	EPI_ISL_1060925	2020-12-17	DB Diagnosticos do Brasil	Instituto de Medicina Tropical de Sao Paulo	Brazil-UK Centre for Arbovirus Discovery Diagnosis Genomics et al
Brazil/AM-L70-71-CD1727/2020	EPI_ISL_1060954	2020-12-18	DB Diagnosticos do Brasil	Instituto de Medicina Tropical de Sao Paulo	Brazil-UK Centre for Arbovirus Discovery Diagnosis Genomics et al
Brazil/AM-L70-71-CD1728/2020	EPI_ISL_1060926	2020-12-18	DB Diagnosticos do Brasil	Instituto de Medicina Tropical de Sao Paulo	Brazil-UK Centre for Arbovirus Discovery Diagnosis Genomics et al
Brazil/AM-L70-71-CD1729/2020	EPI_ISL_1060891	2020-12-17	DB Diagnosticos do Brasil	Instituto de Medicina Tropical de Sao Paulo	Brazil-UK Centre for Arbovirus Discovery Diagnosis Genomics et al
Brazil/AM-L70-71-CD1730/2020	EPI_ISL_1061025	2020-12-16	DB Diagnosticos do Brasil	Instituto de Medicina Tropical de Sao Paulo	Brazil-UK Centre for Arbovirus Discovery Diagnosis Genomics et al
Brazil/AM-L70-71-CD1731/2020	EPI_ISL_1060887	2020-12-17	DB Diagnosticos do Brasil	Instituto de Medicina Tropical de Sao Paulo	Brazil-UK Centre for Arbovirus Discovery Diagnosis Genomics et al
Brazil/AM-L70-71-CD1732/2020	EPI_ISL_1060928	2020-12-19	DB Diagnosticos do Brasil	Instituto de Medicina Tropical de Sao Paulo	Brazil-UK Centre for Arbovirus Discovery Diagnosis Genomics et al
Brazil/AM-L70-71-CD1733/2020	EPI_ISL_1060904	2020-12-21	DB Diagnosticos do Brasil	Instituto de Medicina Tropical de Sao Paulo	Brazil-UK Centre for Arbovirus Discovery Diagnosis Genomics et al
Brazil/AM-L70-71-CD1734/2020	EPI_ISL_1060997	2020-12-21	DB Diagnosticos do Brasil	Instituto de Medicina Tropical de Sao Paulo	Brazil-UK Centre for Arbovirus Discovery Diagnosis Genomics et al
Brazil/AM-L70-71-CD1735/2020	EPI_ISL_1060927	2020-12-21	DB Diagnosticos do Brasil	Instituto de Medicina Tropical de Sao Paulo	Brazil-UK Centre for Arbovirus Discovery Diagnosis Genomics et al
Brazil/AM-L70-71-CD1736/2020	EPI_ISL_1060971	2020-12-21	DB Diagnosticos do Brasil	Instituto de Medicina Tropical de Sao Paulo	Brazil-UK Centre for Arbovirus Discovery Diagnosis Genomics et al
Brazil/AM-L70-71-CD1737/2020	EPI_ISL_1060876	2020-12-21	DB Diagnosticos do Brasil	Instituto de Medicina Tropical de Sao Paulo	Brazil-UK Centre for Arbovirus Discovery Diagnosis Genomics et al
Brazil/AM-L70-71-CD1738/2020	EPI_ISL_1060974	2020-12-21	DB Diagnosticos do Brasil	Instituto de Medicina Tropical de Sao Paulo	Brazil-UK Centre for Arbovirus Discovery Diagnosis Genomics et al
Brazil/AM-L70-71-CD1739/2020	EPI_ISL_1060902	2020-12-21	DB Diagnosticos do Brasil	Instituto de Medicina Tropical de Sao Paulo	Brazil-UK Centre for Arbovirus Discovery Diagnosis Genomics et al
Brazil/AM-L70-71-CD1740/2020	EPI_ISL_1061027	2020-12-21	DB Diagnosticos do Brasil	Instituto de Medicina Tropical de Sao Paulo	Brazil-UK Centre for Arbovirus Discovery Diagnosis Genomics et al
Brazil/AM-L70-71-CD1741/2020	EPI_ISL_1061006	2020-12-22	DB Diagnosticos do Brasil	Instituto de Medicina Tropical de Sao Paulo	Brazil-UK Centre for Arbovirus Discovery Diagnosis Genomics et al
Brazil/AM-L70-71-CD1742/2020	EPI_ISL_1060886	2020-12-22	DB Diagnosticos do Brasil	Instituto de Medicina Tropical de Sao Paulo	Brazil-UK Centre for Arbovirus Discovery Diagnosis Genomics et al
Brazil/AM-L70-71-CD1743/2020	EPI_ISL_1060947	2020-12-22	DB Diagnosticos do Brasil	Instituto de Medicina Tropical de Sao Paulo	Brazil-UK Centre for Arbovirus Discovery Diagnosis Genomics et al
Brazil/AM-L70-71-CD1744/2020	EPI_ISL_1061029	2020-12-21	DB Diagnosticos do Brasil	Instituto de Medicina Tropical de Sao Paulo	Brazil-UK Centre for Arbovirus Discovery Diagnosis Genomics et al
Brazil/AM-L70-71-CD1745/2020	EPI_ISL_1060963	2020-12-22	DB Diagnosticos do Brasil	Instituto de Medicina Tropical de Sao Paulo	Brazil-UK Centre for Arbovirus Discovery Diagnosis Genomics et al
Brazil/AM-L70-71-CD1746/2020	EPI_ISL_1060972	2020-12-23	DB Diagnosticos do Brasil	Instituto de Medicina Tropical de Sao Paulo	Brazil-UK Centre for Arbovirus Discovery Diagnosis Genomics et al
Brazil/AM-L70-71-CD1747/2020	EPI_ISL_1060967	2020-12-23	DB Diagnosticos do Brasil	Instituto de Medicina Tropical de Sao Paulo	Brazil-UK Centre for Arbovirus Discovery Diagnosis Genomics et al
Brazil/AM-L70-71-CD1748/2020	EPI_ISL_1060949	2020-12-23	DB Diagnosticos do Brasil	Instituto de Medicina Tropical de Sao Paulo	Brazil-UK Centre for Arbovirus Discovery Diagnosis Genomics et al
Brazil/AM-L70-71-CD1749/2020	EPI_ISL_1060981	2020-12-23	DB Diagnosticos do Brasil	Instituto de Medicina Tropical de Sao Paulo	Brazil-UK Centre for Arbovirus Discovery Diagnosis Genomics et al
Brazil/AM-L70-71-CD1750/2020	EPI_ISL_1060990	2020-12-23	DB Diagnosticos do Brasil	Instituto de Medicina Tropical de Sao Paulo	Brazil-UK Centre for Arbovirus Discovery Diagnosis Genomics et al
Brazil/AM-L70-71-CD1751/2020	EPI_ISL_1060978	2020-12-23	DB Diagnosticos do Brasil	Instituto de Medicina Tropical de Sao Paulo	Brazil-UK Centre for Arbovirus Discovery Diagnosis Genomics et al
Brazil/AM-L70-CD1715/2020	EPI_ISL_804825	2020-12-15	DB Diagnosticos do Brasil	Laborat√≥rio de Parasitologia M√©dica - Instituto de Medicina Tropical - Universidade de S√£o Paulo	Nuno Faria et al
Brazil/AM-L70-CD1716/2020	EPI_ISL_804815	2020-12-16	DB Diagnosticos do Brasil	Laborat√≥rio de Parasitologia M√©dica - Instituto de Medicina Tropical - Universidade de S√£o Paulo	Nuno Faria et al
Brazil/AM-L70-CD1717/2020	EPI_ISL_804826	2020-12-16	DB Diagnosticos do Brasil	Laborat√≥rio de Parasitologia M√©dica - Instituto de Medicina Tropical - Universidade de S√£o Paulo	Nuno Faria et al
Brazil/AM-L70-CD1718/2020	EPI_ISL_804819	2020-12-16	DB Diagnosticos do Brasil	Laborat√≥rio de Parasitologia M√©dica - Instituto de Medicina Tropical - Universidade de S√£o Paulo	Nuno Faria et al
Brazil/AM-L70-CD1719/2020	EPI_ISL_804827	2020-12-15	DB Diagnosticos do Brasil	Laborat√≥rio de Parasitologia M√©dica - Instituto de Medicina Tropical - Universidade de S√£o Paulo	Nuno Faria et al
Brazil/AM-L70-CD1720/2020	EPI_ISL_804839	2020-12-16	DB Diagnosticos do Brasil	Laborat√≥rio de Parasitologia M√©dica - Instituto de Medicina Tropical - Universidade de S√£o Paulo	Nuno Faria et al
Brazil/AM-L70-CD1721/2020	EPI_ISL_804824	2020-12-17	DB Diagnosticos do Brasil	Laborat√≥rio de Parasitologia M√©dica - Instituto de Medicina Tropical - Universidade de S√£o Paulo	Nuno Faria et al
Brazil/AM-L70-CD1722/2020	EPI_ISL_804823	2020-12-17	DB Diagnosticos do Brasil	Laborat√≥rio de Parasitologia M√©dica - Instituto de Medicina Tropical - Universidade de S√£o Paulo	Nuno Faria et al
Brazil/AM-L70-CD1723/2020	EPI_ISL_804832	2020-12-17	DB Diagnosticos do Brasil	Laborat√≥rio de Parasitologia M√©dica - Instituto de Medicina Tropical - Universidade de S√£o Paulo	Nuno Faria et al
Brazil/AM-L70-CD1724/2020	EPI_ISL_804838	2020-12-17	DB Diagnosticos do Brasil	Laborat√≥rio de Parasitologia M√©dica - Instituto de Medicina Tropical - Universidade de S√£o Paulo	Nuno Faria et al
Brazil/AM-L70-CD1725/2020	EPI_ISL_804822	2020-12-16	DB Diagnosticos do Brasil	Laborat√≥rio de Parasitologia M√©dica - Instituto de Medicina Tropical - Universidade de S√£o Paulo	Nuno Faria et al
Brazil/AM-L70-CD1726/2020	EPI_ISL_804828	2020-12-17	DB Diagnosticos do Brasil	Laborat√≥rio de Parasitologia M√©dica - Instituto de Medicina Tropical - Universidade de S√£o Paulo	Nuno Faria et al
Brazil/AM-L70-CD1727/2020	EPI_ISL_804835	2020-12-18	DB Diagnosticos do Brasil	Laborat√≥rio de Parasitologia M√©dica - Instituto de Medicina Tropical - Universidade de S√£o Paulo	Nuno Faria et al
Brazil/AM-L70-CD1728/2020	EPI_ISL_804829	2020-12-18	DB Diagnosticos do Brasil	Laborat√≥rio de Parasitologia M√©dica - Instituto de Medicina Tropical - Universidade de S√£o Paulo	Nuno Faria et al
Brazil/AM-L70-CD1729/2020	EPI_ISL_804818	2020-12-17	DB Diagnosticos do Brasil	Laborat√≥rio de Parasitologia M√©dica - Instituto de Medicina Tropical - Universidade de S√£o Paulo	Nuno Faria et al
Brazil/AM-L70-CD1731/2020	EPI_ISL_804817	2020-12-17	DB Diagnosticos do Brasil	Laborat√≥rio de Parasitologia M√©dica - Instituto de Medicina Tropical - Universidade de S√£o Paulo	Nuno Faria et al
Brazil/AM-L70-CD1732/2020	EPI_ISL_804831	2020-12-19	DB Diagnosticos do Brasil	Laborat√≥rio de Parasitologia M√©dica - Instituto de Medicina Tropical - Universidade de S√£o Paulo	Nuno Faria et al
Brazil/AM-L70-CD1733/2020	EPI_ISL_804821	2020-12-21	DB Diagnosticos do Brasil	Laborat√≥rio de Parasitologia M√©dica - Instituto de Medicina Tropical - Universidade de S√£o Paulo	Nuno Faria et al
Brazil/AM-L70-CD1734/2020	EPI_ISL_804840	2020-12-21	DB Diagnosticos do Brasil	Laborat√≥rio de Parasitologia M√©dica - Instituto de Medicina Tropical - Universidade de S√£o Paulo	Nuno Faria et al
Brazil/AM-L70-CD1735/2020	EPI_ISL_804830	2020-12-21	DB Diagnosticos do Brasil	Laborat√≥rio de Parasitologia M√©dica - Instituto de Medicina Tropical - Universidade de S√£o Paulo	Nuno Faria et al
Brazil/AM-L70-CD1737/2020	EPI_ISL_804814	2020-12-21	DB Diagnosticos do Brasil	Laborat√≥rio de Parasitologia M√©dica - Instituto de Medicina Tropical - Universidade de S√£o Paulo	Nuno Faria et al
Brazil/AM-L70-CD1739/2020	EPI_ISL_804820	2020-12-21	DB Diagnosticos do Brasil	Laborat√≥rio de Parasitologia M√©dica - Instituto de Medicina Tropical - Universidade de S√£o Paulo	Nuno Faria et al
Brazil/AM-L71-CD1730/2020	EPI_ISL_804842	2020-12-16	DB Diagnosticos do Brasil	Laborat√≥rio de Parasitologia M√©dica - Instituto de Medicina Tropical - Universidade de S√£o Paulo	Nuno Faria et al
Brazil/AM-L71-CD1740/2020	EPI_ISL_804843	2020-12-21	DB Diagnosticos do Brasil	Laborat√≥rio de Parasitologia M√©dica - Instituto de Medicina Tropical - Universidade de S√£o Paulo	Nuno Faria et al
Brazil/AM-L71-CD1741/2020	EPI_ISL_804841	2020-12-22	DB Diagnosticos do Brasil	Laborat√≥rio de Parasitologia M√©dica - Instituto de Medicina Tropical - Universidade de S√£o Paulo	Nuno Faria et al
Brazil/AM-L71-CD1742/2020	EPI_ISL_804816	2020-12-22	DB Diagnosticos do Brasil	Laborat√≥rio de Parasitologia M√©dica - Instituto de Medicina Tropical - Universidade de S√£o Paulo	Nuno Faria et al
Brazil/AM-L71-CD1743/2020	EPI_ISL_804833	2020-12-22	DB Diagnosticos do Brasil	Laborat√≥rio de Parasitologia M√©dica - Instituto de Medicina Tropical - Universidade de S√£o Paulo	Nuno Faria et al
Brazil/AM-L71-CD1744/2020	EPI_ISL_804844	2020-12-21	DB Diagnosticos do Brasil	Laborat√≥rio de Parasitologia M√©dica - Instituto de Medicina Tropical - Universidade de S√£o Paulo	Nuno Faria et al
Brazil/AM-L71-CD1748/2020	EPI_ISL_804834	2020-12-23	DB Diagnosticos do Brasil	Laborat√≥rio de Parasitologia M√©dica - Instituto de Medicina Tropical - Universidade de S√£o Paulo	Nuno Faria et al
Brazil/AM-L71-CD1750/2020	EPI_ISL_804837	2020-12-23	DB Diagnosticos do Brasil	Laborat√≥rio de Parasitologia M√©dica - Instituto de Medicina Tropical - Universidade de S√£o Paulo	Nuno Faria et al
Brazil/AM-L71-CD1751/2020	EPI_ISL_804836	2020-12-23	DB Diagnosticos do Brasil	Laborat√≥rio de Parasitologia M√©dica - Instituto de Medicina Tropical - Universidade de S√£o Paulo	Nuno Faria et al
Brazil/AM-L77-CD2293/2021	EPI_ISL_1060975	2021-01-04	CDL Laboratorio Santos e Vidal LTDA.	Instituto de Medicina Tropical de Sao Paulo	Brazil-UK Centre for Arbovirus Discovery Diagnosis Genomics et al
Brazil/AM-L77-CD2294/2021	EPI_ISL_1060883	2021-01-04	CDL Laboratorio Santos e Vidal LTDA.	Instituto de Medicina Tropical de Sao Paulo	Brazil-UK Centre for Arbovirus Discovery Diagnosis Genomics et al
Brazil/AM-L77-CD2295/2021	EPI_ISL_1064741	2021-01-04	CDL Laboratorio Santos e Vidal LTDA.	Instituto de Medicina Tropical de Sao Paulo	Brazil-UK Centre for Arbovirus Discovery Diagnosis Genomics et al
Brazil/AM-L77-CD2296/2021	EPI_ISL_1064738	2021-01-04	CDL Laboratorio Santos e Vidal LTDA.	Instituto de Medicina Tropical de Sao Paulo	Brazil-UK Centre for Arbovirus Discovery Diagnosis Genomics et al
Brazil/AM-L77-CD2297/2021	EPI_ISL_1060889	2021-01-04	CDL Laboratorio Santos e Vidal LTDA.	Instituto de Medicina Tropical de Sao Paulo	Brazil-UK Centre for Arbovirus Discovery Diagnosis Genomics et al
Brazil/AM-L77-CD2298/2021	EPI_ISL_1060906	2021-01-04	CDL Laboratorio Santos e Vidal LTDA.	Instituto de Medicina Tropical de Sao Paulo	Brazil-UK Centre for Arbovirus Discovery Diagnosis Genomics et al
Brazil/AM-L77-CD2299/2021	EPI_ISL_1064737	2021-01-04	CDL Laboratorio Santos e Vidal LTDA.	Instituto de Medicina Tropical de Sao Paulo	Brazil-UK Centre for Arbovirus Discovery Diagnosis Genomics et al
Brazil/AM-L77-CD2300/2021	EPI_ISL_1060895	2021-01-04	CDL Laboratorio Santos e Vidal LTDA.	Instituto de Medicina Tropical de Sao Paulo	Brazil-UK Centre for Arbovirus Discovery Diagnosis Genomics et al
Brazil/AM-L77-CD2301/2021	EPI_ISL_1060897	2021-01-04	CDL Laboratorio Santos e Vidal LTDA.	Instituto de Medicina Tropical de Sao Paulo	Brazil-UK Centre for Arbovirus Discovery Diagnosis Genomics et al
Brazil/AM-L77-CD2302/2021	EPI_ISL_1060880	2021-01-04	CDL Laboratorio Santos e Vidal LTDA.	Instituto de Medicina Tropical de Sao Paulo	Brazil-UK Centre for Arbovirus Discovery Diagnosis Genomics et al
Brazil/AM-L77-CD2303/2021	EPI_ISL_1064742	2021-01-04	CDL Laboratorio Santos e Vidal LTDA.	Instituto de Medicina Tropical de Sao Paulo	Brazil-UK Centre for Arbovirus Discovery Diagnosis Genomics et al
Brazil/AM-L77-CD2304/2021	EPI_ISL_1060932	2021-01-04	CDL Laboratorio Santos e Vidal LTDA.	Instituto de Medicina Tropical de Sao Paulo	Brazil-UK Centre for Arbovirus Discovery Diagnosis Genomics et al
Brazil/AM-L77-CD2305/2021	EPI_ISL_1060953	2021-01-04	CDL Laboratorio Santos e Vidal LTDA.	Instituto de Medicina Tropical de Sao Paulo	Brazil-UK Centre for Arbovirus Discovery Diagnosis Genomics et al
Brazil/AM-L77-CD2307/2021	EPI_ISL_1060934	2021-01-04	CDL Laboratorio Santos e Vidal LTDA.	Instituto de Medicina Tropical de Sao Paulo	Brazil-UK Centre for Arbovirus Discovery Diagnosis Genomics et al
Brazil/AM-L77-CD2308/2021	EPI_ISL_1064750	2021-01-05	CDL Laboratorio Santos e Vidal LTDA.	Instituto de Medicina Tropical de Sao Paulo	Brazil-UK Centre for Arbovirus Discovery Diagnosis Genomics et al
Brazil/AM-L77-CD2309/2021	EPI_ISL_1064736	2021-01-05	CDL Laboratorio Santos e Vidal LTDA.	Instituto de Medicina Tropical de Sao Paulo	Brazil-UK Centre for Arbovirus Discovery Diagnosis Genomics et al
Brazil/AM-L77-CD2317/2021	EPI_ISL_1060892	2021-01-06	CDL Laboratorio Santos e Vidal LTDA.	Instituto de Medicina Tropical de Sao Paulo	Brazil-UK Centre for Arbovirus Discovery Diagnosis Genomics et al
Brazil/AM-L77-CD2319/2021	EPI_ISL_1061013	2021-01-05	CDL Laboratorio Santos e Vidal LTDA.	Instituto de Medicina Tropical de Sao Paulo	Brazil-UK Centre for Arbovirus Discovery Diagnosis Genomics et al
Brazil/AM-L77-CD2321/2021	EPI_ISL_1064740	2021-01-05	CDL Laboratorio Santos e Vidal LTDA.	Instituto de Medicina Tropical de Sao Paulo	Brazil-UK Centre for Arbovirus Discovery Diagnosis Genomics et al
Brazil/AM-L77-CD2324/2021	EPI_ISL_1060896	2021-01-07	CDL Laboratorio Santos e Vidal LTDA.	Instituto de Medicina Tropical de Sao Paulo	Brazil-UK Centre for Arbovirus Discovery Diagnosis Genomics et al
Brazil/AM-L77-CD2325/2021	EPI_ISL_1060985	2021-01-07	CDL Laboratorio Santos e Vidal LTDA.	Instituto de Medicina Tropical de Sao Paulo	Brazil-UK Centre for Arbovirus Discovery Diagnosis Genomics et al
Brazil/AM-L77-CD2326/2021	EPI_ISL_1060999	2021-01-01	CDL Laboratorio Santos e Vidal LTDA.	Instituto de Medicina Tropical de Sao Paulo	Brazil-UK Centre for Arbovirus Discovery Diagnosis Genomics et al
Brazil/AM-L77-CD2327/2021	EPI_ISL_1061010	2021-01-08	CDL Laboratorio Santos e Vidal LTDA.	Instituto de Medicina Tropical de Sao Paulo	Brazil-UK Centre for Arbovirus Discovery Diagnosis Genomics et al
Brazil/AM-L77-CD2328/2021	EPI_ISL_1060991	2021-01-08	CDL Laboratorio Santos e Vidal LTDA.	Instituto de Medicina Tropical de Sao Paulo	Brazil-UK Centre for Arbovirus Discovery Diagnosis Genomics et al
Brazil/AM-L78-CD2233_2/2020	EPI_ISL_1061001	2020-12-23	CDL Laboratorio Santos e Vidal LTDA.	Instituto de Medicina Tropical de Sao Paulo	Brazil-UK Centre for Arbovirus Discovery Diagnosis Genomics et al
Brazil/AM-L78-CD2235_2/2020	EPI_ISL_1060969	2020-12-28	CDL Laboratorio Santos e Vidal LTDA.	Instituto de Medicina Tropical de Sao Paulo	Brazil-UK Centre for Arbovirus Discovery Diagnosis Genomics et al
Brazil/AM-L78-CD2236_2/2020	EPI_ISL_1060993	2020-12-28	CDL Laboratorio Santos e Vidal LTDA.	Instituto de Medicina Tropical de Sao Paulo	Brazil-UK Centre for Arbovirus Discovery Diagnosis Genomics et al
Brazil/AM-L78-CD2237_2/2020	EPI_ISL_1060931	2020-12-28	CDL Laboratorio Santos e Vidal LTDA.	Instituto de Medicina Tropical de Sao Paulo	Brazil-UK Centre for Arbovirus Discovery Diagnosis Genomics et al
Brazil/AM-L78-CD2238_2/2020	EPI_ISL_1060977	2020-12-28	CDL Laboratorio Santos e Vidal LTDA.	Instituto de Medicina Tropical de Sao Paulo	Brazil-UK Centre for Arbovirus Discovery Diagnosis Genomics et al
Brazil/AM-L78-CD2240_2/2020	EPI_ISL_1060986	2020-12-28	CDL Laboratorio Santos e Vidal LTDA.	Instituto de Medicina Tropical de Sao Paulo	Brazil-UK Centre for Arbovirus Discovery Diagnosis Genomics et al
Brazil/AM-L78-CD2311_2/2021	EPI_ISL_1060930	2021-01-05	CDL Laboratorio Santos e Vidal LTDA.	Instituto de Medicina Tropical de Sao Paulo	Brazil-UK Centre for Arbovirus Discovery Diagnosis Genomics et al
Brazil/AM-L78-CD2312_2/2021	EPI_ISL_1060955	2021-01-05	CDL Laboratorio Santos e Vidal LTDA.	Instituto de Medicina Tropical de Sao Paulo	Brazil-UK Centre for Arbovirus Discovery Diagnosis Genomics et al
Brazil/AM-L78-CD2313_2/2021	EPI_ISL_1060973	2021-01-05	CDL Laboratorio Santos e Vidal LTDA.	Instituto de Medicina Tropical de Sao Paulo	Brazil-UK Centre for Arbovirus Discovery Diagnosis Genomics et al
Brazil/AM-L78-CD2314_2/2021	EPI_ISL_1060936	2021-01-06	CDL Laboratorio Santos e Vidal LTDA.	Instituto de Medicina Tropical de Sao Paulo	Brazil-UK Centre for Arbovirus Discovery Diagnosis Genomics et al
Brazil/AM-L78-CD2315_2/2021	EPI_ISL_1060956	2021-01-06	CDL Laboratorio Santos e Vidal LTDA.	Instituto de Medicina Tropical de Sao Paulo	Brazil-UK Centre for Arbovirus Discovery Diagnosis Genomics et al
Brazil/AM-L78-CD2316_2/2021	EPI_ISL_1060938	2021-01-06	CDL Laboratorio Santos e Vidal LTDA.	Instituto de Medicina Tropical de Sao Paulo	Brazil-UK Centre for Arbovirus Discovery Diagnosis Genomics et al
Brazil/AM-L78-CD2334_2/2021	EPI_ISL_1061011	2021-01-09	CDL Laboratorio Santos e Vidal LTDA.	Instituto de Medicina Tropical de Sao Paulo	Brazil-UK Centre for Arbovirus Discovery Diagnosis Genomics et al
Brazil/AM-L78-CD2337_2/2021	EPI_ISL_1060959	2021-01-09	CDL Laboratorio Santos e Vidal LTDA.	Instituto de Medicina Tropical de Sao Paulo	Brazil-UK Centre for Arbovirus Discovery Diagnosis Genomics et al
Brazil/AM-L78-CD2338_2/2021	EPI_ISL_1060961	2021-01-05	CDL Laboratorio Santos e Vidal LTDA.	Instituto de Medicina Tropical de Sao Paulo	Brazil-UK Centre for Arbovirus Discovery Diagnosis Genomics et al
Brazil/AM-L78-CD2342_2/2021	EPI_ISL_1061026	2021-01-05	CDL Laboratorio Santos e Vidal LTDA.	Instituto de Medicina Tropical de Sao Paulo	Brazil-UK Centre for Arbovirus Discovery Diagnosis Genomics et al
Brazil/AM-L78-CD2348_2/2021	EPI_ISL_1061000	2021-01-05	CDL Laboratorio Santos e Vidal LTDA.	Instituto de Medicina Tropical de Sao Paulo	Brazil-UK Centre for Arbovirus Discovery Diagnosis Genomics et al
Brazil/AM-L78-CD2349_2/2021	EPI_ISL_1060996	2021-01-05	CDL Laboratorio Santos e Vidal LTDA.	Instituto de Medicina Tropical de Sao Paulo	Brazil-UK Centre for Arbovirus Discovery Diagnosis Genomics et al
Brazil/AM-L78-CD2351_2/2021	EPI_ISL_1061023	2021-01-05	CDL Laboratorio Santos e Vidal LTDA.	Instituto de Medicina Tropical de Sao Paulo	Brazil-UK Centre for Arbovirus Discovery Diagnosis Genomics et al
Brazil/AM-L79-CD2241_1/2020	EPI_ISL_1060962	2020-12-28	CDL Laboratorio Santos e Vidal LTDA.	Instituto de Medicina Tropical de Sao Paulo	Brazil-UK Centre for Arbovirus Discovery Diagnosis Genomics et al
Brazil/AM-L79-CD2256_1/2020	EPI_ISL_1060970	2020-12-23	CDL Laboratorio Santos e Vidal LTDA.	Instituto de Medicina Tropical de Sao Paulo	Brazil-UK Centre for Arbovirus Discovery Diagnosis Genomics et al
Brazil/AM-L79-CD2258_1/2020	EPI_ISL_1060979	2020-12-22	CDL Laboratorio Santos e Vidal LTDA.	Instituto de Medicina Tropical de Sao Paulo	Brazil-UK Centre for Arbovirus Discovery Diagnosis Genomics et al
Brazil/AM-L79-CD2264_1/2020	EPI_ISL_1064746	2020-12-27	CDL Laboratorio Santos e Vidal LTDA.	Instituto de Medicina Tropical de Sao Paulo	Brazil-UK Centre for Arbovirus Discovery Diagnosis Genomics et al
Brazil/AM-L79-CD2266_1/2020	EPI_ISL_1060960	2020-12-27	CDL Laboratorio Santos e Vidal LTDA.	Instituto de Medicina Tropical de Sao Paulo	Brazil-UK Centre for Arbovirus Discovery Diagnosis Genomics et al
Brazil/AM-L79-CD2269_1/2020	EPI_ISL_1060966	2020-12-26	CDL Laboratorio Santos e Vidal LTDA.	Instituto de Medicina Tropical de Sao Paulo	Brazil-UK Centre for Arbovirus Discovery Diagnosis Genomics et al
Brazil/AM-L79-CD2270_1/2020	EPI_ISL_1060964	2020-12-26	CDL Laboratorio Santos e Vidal LTDA.	Instituto de Medicina Tropical de Sao Paulo	Brazil-UK Centre for Arbovirus Discovery Diagnosis Genomics et al
Brazil/AM-L81-CD2277/2020	EPI_ISL_1060919	2020-12-23	CDL Laboratorio Santos e Vidal LTDA.	Instituto de Medicina Tropical de Sao Paulo	Brazil-UK Centre for Arbovirus Discovery Diagnosis Genomics et al
Brazil/AM-L81-CD2278/2020	EPI_ISL_1060913	2020-12-23	CDL Laboratorio Santos e Vidal LTDA.	Instituto de Medicina Tropical de Sao Paulo	Brazil-UK Centre for Arbovirus Discovery Diagnosis Genomics et al
Brazil/AM-L81-CD2282/2020	EPI_ISL_1060901	2020-12-23	CDL Laboratorio Santos e Vidal LTDA.	Instituto de Medicina Tropical de Sao Paulo	Brazil-UK Centre for Arbovirus Discovery Diagnosis Genomics et al
Brazil/AM-L81-CD2435/2020	EPI_ISL_1060917	2020-12-21	CDL Laboratorio Santos e Vidal LTDA.	Instituto de Medicina Tropical de Sao Paulo	Brazil-UK Centre for Arbovirus Discovery Diagnosis Genomics et al
Brazil/AM-L81-CD2445/2020	EPI_ISL_1060945	2020-12-21	CDL Laboratorio Santos e Vidal LTDA.	Instituto de Medicina Tropical de Sao Paulo	Brazil-UK Centre for Arbovirus Discovery Diagnosis Genomics et al
Brazil/AM-L81-CD2453/2020	EPI_ISL_1060922	2020-12-31	CDL Laboratorio Santos e Vidal LTDA.	Instituto de Medicina Tropical de Sao Paulo	Brazil-UK Centre for Arbovirus Discovery Diagnosis Genomics et al
Brazil/AM-L81-CD2458/2020	EPI_ISL_1060905	2020-12-23	CDL Laboratorio Santos e Vidal LTDA.	Instituto de Medicina Tropical de Sao Paulo	Brazil-UK Centre for Arbovirus Discovery Diagnosis Genomics et al
Brazil/AM-L81-CD2459/2020	EPI_ISL_1061004	2020-12-31	CDL Laboratorio Santos e Vidal LTDA.	Instituto de Medicina Tropical de Sao Paulo	Brazil-UK Centre for Arbovirus Discovery Diagnosis Genomics et al
Brazil/AM-L81-CD2462/2020	EPI_ISL_1060957	2020-12-28	CDL Laboratorio Santos e Vidal LTDA.	Instituto de Medicina Tropical de Sao Paulo	Brazil-UK Centre for Arbovirus Discovery Diagnosis Genomics et al
[truncated: 19,623 more rows]
